# Supplementary material for: A shift in the virulence potential of Corynebacterium pseudotuberculosis biovar ovis after passage in a murine host demonstrated through comparative proteomics
Source: BMC Microbiol. 2017 Mar 22;17:55. doi: 10.1186/s12866-017-0925-6 (PMC5361795; doi:10.1186/s12866-017-0925-6)
Supplement: Supplementary file 1 — Complete list of proteins differentially produced between the recovered and control condition of strain 1002_ovis. (XLSX 44 kb) [file 12866_2017_925_MOESM1_ESM.xlsx]

## Sheet: Plan1
Table S.1: Complet list of proteins differentially produced among the recovered and control condition of strain 1002_ovis.
Accession	Description	Score	Peptide/Ct_R1	Peptide/Ct_R2	Peptide/Ct_R3	Average_Pept/Protein/Ct	Peptide/Rc_R1	Peptide/Rc_R2	Peptide/Rc_R3	Average_Pept/Protein/Rc	Protein.SeqCover(%)	Rc:Ct_Ratio	Rc:Ct_Log(e)Ratio	Rc:Ct_Log(2)Ratio	Rc:Ct_Log(e)Standard deviation	Rc:Ct_pValue
D9Q8M7_CORP1	Peptidase yqhT Metallo	3213.83	15	14	11	13.3333	13	8	11	10.6667	44.26	46.9931	3.85	5.55438	0.33	1
D9Q6I3_CORP1	Maltotriose binding protein	5210.9	18	17	20	18.3333	28	26	28	27.3333	73.5733	37.3376	3.62	5.22256	0.39	1
D9Q584_CORP1	30S ribosomal protein S6	20750.74	9	7	8	8	4	7	6	5.66667	60.3533	28.2191	3.34	4.8186	0.66	1
D9Q787_CORP1	Glucose 6 phosphate isomerase	1025.89	19	18	15	17.3333	19	22	21	20.6667	38.2067	22.6464	3.12	4.50121	0.41	1
D9Q520_CORP1	Glycerophosphoryl diester phosphodiester	2494.25	24	22	22	22.6667	24	28	27	26.3333	74.2467	16.281	2.79	4.02512	0.07	1
D9Q608_CORP1	Penicillin binding protein transpeptidase	1215.32	23	24	22	23	43	35	47	41.6667	63.67	12.8071	2.55	3.67887	0.24	1
D9Q6T0_CORP1	Putative uncharacterized protein	2277.6	2	4	5	3.66667		8	6	7	47.46	12.3049	2.51	3.62116	0.1	1
D9Q4R2_CORP1	Putative uncharacterized protein	442.07	26	27	28	27	32	35	31	32.6667	74.7567	10.1757	2.32	3.34705	0.09	1
D9Q5H9_CORP1	Periplasmic binding protein LacI	5601.78	13	17	15	15	15	16	14	15	70.57	9.58309	2.26	3.26049	0.11	1
D9Q6E4_CORP1	Elongation factor G	16882.71	36	47	42	41.6667	39	38	42	39.6667	69.5833	9.48774	2.25	3.24606	0.17	1
D9Q8V2_CORP1	UDP glucose 4 epimerase	2001.76	13	16	15	14.6667	16	10	16	14	52.8033	8.75828	2.17	3.13065	0.29	1
D9Q6N1_CORP1	Putative uncharacterized protein	561.84	4	3	4	3.66667	4	6	4	4.66667	31.99	8.08491	2.09	3.01523	0.11	1
D9Q6G4_CORP1	Oligopeptide binding protein oppA	4120.1	26	29	28	27.6667	41	39	41	40.3333	80.0567	8.00447	2.08	3.00081	0.08	1
D9Q8Q4_CORP1	Putative uncharacterized protein	72711.5	3	3	3	3	6	6	6	6	54.5733	7.7679	2.05	2.95752	0.46	1
D9Q5I3_CORP1	Peptidyl prolyl cis trans isomerase	61648.39	8	10	9	9	9	11	10	10	61.7967	7.53832	2.02	2.91424	0.27	1
D9Q832_CORP1	Putative uncharacterized protein	1774.59	9	8	8	8.33333	9	8	8	8.33333	42.0367	7.46332	2.01	2.89982	0.3	1
D9Q5X8_CORP1	Aspartokinase	1944.81	17	11	14	14	15	18	21	18	50.1167	7.24274	1.98	2.85654	0.34	1
D9Q5F4_CORP1	Thioredoxin	14064.12	4	5	6	5	5	5	6	5.33333	55.14	7.17068	1.97	2.84211	0.06	1
D9Q3S8_CORP1	Putative uncharacterized protein	837.6	15	19	23	19	24	25	23	24	50.82	6.88951	1.93	2.7844	0.38	1
D9Q835_CORP1	Phenylalanine tRNA ligase beta subunit	1269.7	25	31	25	27	26		27	26.5	29.245	6.68589	1.9	2.74112	0.15	1
D9Q4Q8_CORP1	Cytochrome c nitrate reductase small	1118.33	2		2	2	2	2	1	1.66667	8.9	6.42374	1.86	2.68341	0.23	1
D9Q7J1_CORP1	GTP binding protein YchF	3487.98	19	18	19	18.6667	12	14	24	16.6667	37.21	6.42374	1.86	2.68341	0.07	1
D9Q929_CORP1	Mycothione glutathione reductase	490.36	16	13	20	16.3333	23	15		19	31.75	6.35982	1.85	2.66899	0.18	1
D9Q6L0_CORP1	50S ribosomal protein L13	5689.37	7	6	6	6.33333	4	7	8	6.33333	46.2567	6.23389	1.83	2.64013	0.15	1
D9Q827_CORP1	Metallo beta lactamase superfamily protein	629.38	2	3	4	3	4	6	6	5.33333	22.04	6.23389	1.83	2.64013	0.33	1
D9Q7M9_CORP1	Putative uncharacterized protein	3246.28	3	2	5	3.33333	5	5	5	5	78.7867	6.04965	1.8	2.59685	0.08	1
D9Q4T5_CORP1	ABC transporter domain containing ATP	1264.05	9	10	9	9.33333	6	10	11	9	39.3033	5.92986	1.78	2.568	0.31	1
D9Q5F7_CORP1	Chromosome partitioning protein ParB	1137.25	17	12	17	15.3333	19	15	20	18	33.81	5.41948	1.69	2.43815	0.16	1
D9Q7I6_CORP1	Putative uncharacterized protein	3751.96	8	8	8	8	11	12	11	11.3333	58.1967	5.36556	1.68	2.42373	0.22	1
D9Q4Y6_CORP1	Deoxycytidine triphosphate deaminase	887.26	3		4	3.5	7		7	7	38.3	5.25931	1.66	2.39487	0.18	1
D9Q739_CORP1	Putative uncharacterized protein	2845.77	7	8	7	7.33333	4	5		4.5	20.895	4.85496	1.58	2.27946	0.08	1
D9Q721_CORP1	Putative uncharacterized protein	112025	22	22	24	22.6667	21	24	25	23.3333	79.6967	4.71147	1.55	2.23618	0.11	1
D9Q5T5_CORP1	Glyoxalase Bleomycin resistance protein	8420.32	9	10	11	10	12	11	11	11.3333	48.5667	4.61818	1.53	2.20732	0.13	1
D9Q6J1_CORP1	Adenylate kinase	15629.86	8	6	8	7.33333	7	7	5	6.33333	45.49	4.61818	1.53	2.20732	0.08	1
D9Q7G0_CORP1	Enolase	53290.95	19	19	19	19	19	18	18	18.3333	68.3167	4.52673	1.51	2.17847	0.09	1
D9Q718_CORP1	Methylmalonyl CoA carboxyltransferase 12S subunit	1765.78	20	20	16	18.6667	19	21		20	32.145	4.48169	1.5	2.16404	0.18	1
D9Q6H2_CORP1	50S ribosomal protein L5	3269.32	11	11	10	10.6667	7	9	7	7.66667	47.7733	4.34924	1.47	2.12076	0.04	1
D9Q918_CORP1	Proline tRNA ligase	932.79	23	27	18	22.6667	28	33	31	30.6667	45.9267	4.34924	1.47	2.12076	0.47	1
D9Q7K5_CORP1	Oligopeptide binding protein oppA	33697.17	32	41	38	37	38	40	36	38	83.9033	4.30596	1.46	2.10633	0.1	1
D9Q424_CORP1	DSBA oxidoreductase	12179.8	7	6	11	8	15	9	9	11	71.0367	4.26311	1.45	2.09191	0.28	1
D9Q4A3_CORP1	DsbG protein	3101.13	9	9	11	9.66667	18	15	17	16.6667	62.2933	4.1787	1.43	2.06305	0.12	1
D9Q6V6_CORP1	Phosphomannomutase ManB	1730.63	10	15	15	13.3333	15	19	13	15.6667	28.54	4.13712	1.42	2.04863	0.18	1
D9Q651_CORP1	Succinate dehydrogenase flavoprotein	797.48	23		19	21	28	31		29.5	22.655	4.0552	1.4	2.01977	0.09	1
D9Q4P2_CORP1	Acetate kinase	10828.79	17	19	20	18.6667	21	21	25	22.3333	78.9167	3.89619	1.36	1.96207	0.94	1
D9Q7K8_CORP1	Trypsin like serine protease	35041.27	8	7	8	7.66667	7	10	8	8.33333	42.28	3.89619	1.36	1.96207	0.14	1
D9Q5B8_CORP1	Oligopeptide binding protein oppA	852.88	19	17	15	17	19	17	19	18.3333	40.9267	3.6693	1.3	1.8755	0.13	1
D9Q6C0_CORP1	50S ribosomal protein L10	27143.51	10	16	13	13	14	10	11	11.6667	70.7133	3.63279	1.29	1.86108	0.08	1
D9Q6F6_CORP1	50S ribosomal protein L23	6947.79	6	6	5	5.66667	4	6	7	5.66667	66.34	3.59664	1.28	1.84665	0.07	1
D9Q8G5_CORP1	Aconitate hydratase	4250.81	35	36	29	33.3333	37	37	29	34.3333	43.1133	3.59664	1.28	1.84665	0.22	1
D9Q4C5_CORP1	Putative uncharacterized protein	1339.3	4		6	5	4	6	5	5	76.12	3.56085	1.27	1.83222	0.14	1
D9Q5G6_CORP1	DNA polymerase III subunit beta	1907.74	10	16	16	14	11	11		11	32.025	3.49034	1.25	1.80337	0.22	1
D9Q6N9_CORP1	D methionine binding lipoprotein metQ	2665.58	15	13	13	13.6667	14	14	14	14	74.97	3.45561	1.24	1.78894	0.16	1
D9Q416_CORP1	ATP dependent Clp protease proteolytic	2467.24	8	7	8	7.66667	8	8	8	8	44.0167	3.42123	1.23	1.77451	0.07	1
D9Q639_CORP1	Secreted hydrolase	22798.13	14	12	12	12.6667	19	20	18	19	83.15	3.35348	1.21	1.74566	0.28	1
D9Q6H1_CORP1	50S ribosomal protein L24	27887.33	9	7	5	7	6	5	5	5.33333	63.4633	3.35348	1.21	1.74566	0.32	1
F9Y2W9_CORP1	Putative uncharacterized protein	3152.39	7	8	7	7.33333	14	10	14	12.6667	70.4167	3.35348	1.21	1.74566	0.13	1
D9Q566_CORP1	Universal stress protein A	2498.69	11	11	13	11.6667	12	14	13	13	52.9633	3.25437	1.18	1.70238	0.45	1
D9Q4P4_CORP1	Ferredoxin ferredoxin NADP reductase	1086.71	12	14	16	14	21	23	22	22	50.0033	3.22199	1.17	1.68795	0.36	1
D9Q4Z7_CORP1	Phosphoenolpyruvate carboxykinase GTP	8764.35	28	26	26	26.6667	25	29	33	29	56.1433	3.15819	1.15	1.6591	0.11	1
D9Q732_CORP1	Carbonic anhydrase	689.15	12	12	13	12.3333	14	14	15	14.3333	66.3867	3.15819	1.15	1.6591	0.18	1
D9Q4C2_CORP1	Succinyl CoA Coenzyme A transferase	10894.63	22	19	23	21.3333	29	34	28	30.3333	72.5233	3.09566	1.13	1.63025	0.08	1
D9Q6W6_CORP1	Lipoprotein LpqB	1484.31	18	21	14	17.6667	24	27	16	22.3333	54.0367	3.09566	1.13	1.63025	0.05	1
D9Q5V6_CORP1	Nucleoid associated protein	68097.59	5	6	5	5.33333	6	5	5	5.33333	81.1333	3.00417	1.1	1.58696	0.1	1
D9Q6C3_CORP1	ABC type metal ion transport system	650.43	17		20	18.5	21		26	23.5	46.765	3.00417	1.1	1.58696	0.03	1
D9Q648_CORP1	Dihydrolipoyl dehydrogenase	4110.08	22	20	23	21.6667	23	21	23	22.3333	40.44	2.97427	1.09	1.57254	0.29	1
D9Q7V2_CORP1	Electron transfer flavo protein subunit	8971.11	9	12	9	10	23	21	23	22.3333	49.9967	2.97427	1.09	1.57254	0.19	1
D9Q6H6_CORP1	30S ribosomal protein S8	4941.19	6	8	9	7.66667	9	13	9	10.3333	47.7267	2.94468	1.08	1.55811	0.15	1
D9Q6F3_CORP1	30S ribosomal protein S10	25117.55	11	10	9	10	8	6	11	8.33333	68.98	2.91538	1.07	1.54368	0.09	1
D9Q824_CORP1	Stress related protein	3547.5	10	9	8	9	8	7	12	9	38.67	2.91538	1.07	1.54368	0.14	1
D9Q659_CORP1	Formate acetyltransferase	5456.95	7	5	4	5.33333	6	8	8	7.33333	89.16	2.91538	1.07	1.54368	0.12	1
D9Q5H7_CORP1	Putative uncharacterized protein	115906.3	10	12	12	11.3333	12	11	13	12	51.85	2.85765	1.05	1.51483	0.22	1
D9Q556_CORP1	LSR2 like protein	2714.21	2	2	3	2.33333		5	7	6	37.265	2.80107	1.03	1.48598	0.15	1
D9Q5C3_CORP1	Putative uncharacterized protein	111234.6	9	10	8	9	10	10	9	9.66667	69.0633	2.80107	1.03	1.48598	0.16	1
D9Q700_CORP1	Putative uncharacterized protein	1026.58	4	3	3	3.33333	4	5	1	3.33333	20.7567	2.80107	1.03	1.48598	0.08	1
D9Q7T8_CORP1	ATP synthase subunit alpha	5131.54	18	12	17	15.6667	20	20	22	20.6667	53.8133	2.80107	1.03	1.48598	0.13	1
D9Q6G2_CORP1	50S ribosomal protein L29	67638.34	8	9	10	9	10	11	10	10.3333	78.95	2.71828	1	1.4427	0.59	1
D9Q401_CORP1	50S ribosomal protein L27	29341.57	5	5	6	5.33333	7	3	8	6	53.0333	2.6117	0.96	1.38499	0.53	1
D9Q423_CORP1	Ribose 5 phosphate isomerase B	3112.19	11	11	12	11.3333	11	14	8	11	45.2233	2.6117	0.96	1.38499	0.26	1
D9Q6J8_CORP1	DNA directed RNA polymerase subunit	29671.46	25	18	22	21.6667	28	22	19	23	81.1633	2.6117	0.96	1.38499	0.1	1
D9Q7G1_CORP1	Septum formation initiator protein	2071.46	6	3	6	5	6	7	7	6.66667	36.85	2.6117	0.96	1.38499	0.11	1
D9Q5Q0_CORP1	UPF0145 protein	506.33	3		4	3.5	6		7	6.5	61.795	2.58571	0.95	1.37056	0.16	1
D9Q6F2_CORP1	Putative uncharacterized protein	3561.15	5	5	5	5	8	7	6	7	52.6867	2.53451	0.93	1.34171	0.03	1
D9Q8L4_CORP1	Guanylate kinase	5535.63	8	8	6	7.33333	6	5	7	6	60.9067	2.53451	0.93	1.34171	0.12	1
D9Q748_CORP1	tRNA rRNA methyltransferase	161.04		10	14	12	14	11	13	12.6667	45.9767	2.4109	0.88	1.26957	0.36	1
D9Q588_CORP1	Penicillin binding protein	9951.61	20	22	18	20	25	32	27	28	54.88	2.38691	0.87	1.25514	0.41	1
D9Q701_CORP1	UPF0182 protein	1682.98	33	31	38	34	41	45	45	43.6667	56.7133	2.38691	0.87	1.25514	0.47	1
D9Q7W0_CORP1	Putative uncharacterized protein	2855.5	5	6	6	5.66667	41	45	45	43.6667	53.1833	2.38691	0.87	1.25514	0.31	1
D9Q8A3_CORP1	Protein yceI	16885.01	13	12	10	11.6667	11	13	15	13	67.6833	2.31637	0.84	1.21186	0.11	1
D9Q7X0_CORP1	6 phosphofructokinase	1806.65	9	10	9	9.33333	24	27	16	22.3333	47.5633	3.03436	1.11	1.60139	0.75	0.99
D9Q657_CORP1	Putative uncharacterized protein	1172.66	8	10	5	7.66667		8	5	6.5	30.315	2.66446	0.98	1.41384	1.17	0.96
D9Q7E0_CORP1	Proline iminopeptidase	2065.44	13	17	14	14.6667	13	16	16	15	37.9533	2.15977	0.77	1.11088	0.06	1
D9Q5X9_CORP1	Surface antigen	7885.15	53	48	48	49.6667	62	67	67	65.3333	61.3967	2.117	0.75	1.08202	0.13	1
D9Q742_CORP1	Resuscitation promoting factor	71416.6	11	13	14	12.6667	12	13	14	13	72.6233	2.09594	0.74	1.06759	0.25	1
D9Q5E2_CORP1	Iron sulfur protein	3948.91	4	2	4	3.33333	5	4	8	5.66667	52.6067	2.01375	0.7	1.00989	0.08	1
D9Q6N2_CORP1	Phage shock protein	1295.27	6	8	9	7.66667	8	10	10	9.33333	28.38	1.89648	0.64	0.923325	0.1	1
D9Q6Y4_CORP1	Secreted hydrolase	27814.22	11	15	12	12.6667	18	21	18	19	68.07	1.89648	0.64	0.923325	0.17	1
D9Q4H6_CORP1	Lipoprotein LpqE	5483.77	7	9	7	7.66667	6	8	8	7.33333	58.4667	1.87761	0.63	0.908898	0.35	1
F9Y2Z3_CORP1	Cell wall channel	22462.02	4	5	5	4.66667	4	3	5	4	75.5567	1.76827	0.57	0.822336	0.13	1
D9Q5J8_CORP1	Penicillin binding protein Ab	2493.51	13	14	12	13	19	22	17	19.3333	53.6367	1.73325	0.55	0.793482	0.11	1
D9Q8Q2_CORP1	Probable thiol peroxidase	57111.64	7	8	8	7.66667	11	11	7	9.66667	84.7233	1.58407	0.46	0.66364	0.19	1
D9Q4E6_CORP1	Protease II	659.53	17		15	16	15	28	23	22	22.6	1.53726	0.43	0.620359	0.2	1
D9Q645_CORP1	Surface layer protein A	97409.68	21	25	25	23.6667	26	26	30	27.3333	90.9933	1.49182	0.4	0.577078	0.07	1
D9Q5A1_CORP1	ABC 2 type transporter family protein	7137.17	16	19	16	17	31	26	33	30	49.92	1.44773	0.37	0.533797	0.03	1
D9Q4B6_CORP1	Acetyltransferase	22659.67	10	10	11	10.3333	10	9	10	9.66667	96.3333	1.44773	0.37	0.533797	0.19	1
D9Q632_CORP1	Cold shock protein	13462.95	6	5	4	5	4	6	5	5	79.6	1.44773	0.37	0.533797	0.15	1
D9Q573_CORP1	Phage shock protein A	2069.1	15	17	18	16.6667	22	24	22	22.6667	74.69	1.43333	0.36	0.51937	0.2	1
D9Q5M8_CORP1	Lysozyme M1	44536.95	13	15	16	14.6667	15	16	15	15.3333	67.54	1.32313	0.28	0.403955	0.09	1
D9Q4E5_CORP1	Glutathione peroxidase	3553.51	6	9	7	7.33333	11	14	10	11.6667	55.4133	1.27125	0.24	0.346247	0.1	1
D9Q574_CORP1	Thioredoxin	31882.83	6	5	7	6	5	5	8	6	60.6533	1.24608	0.22	0.317393	0.18	1
D9Q406_CORP1	Nucleoside diphosphate kinase	16622.69	6	7	8	7	7	9	7	7.66667	63.55	1.39097	0.33	0.476089	0.26	0.99
D9Q8J6_CORP1	Glyceraldehyde 3 phosphate dehydrogenase	15529.03	20	20	17	19	19	21	21	20.3333	74.32	1.39097	0.33	0.476089	0.27	0.98
D9Q3N6_CORP1	Cell surface hemin receptor	540.93	24		21	22.5	28	27	31	28.6667	37.11	1.29693	0.26	0.375101	0.29	0.97
D9Q8T2_CORP1	Chlorite dismutase	11414.21	15	15	17	15.6667	16	19	22	19	62.9333	1.19722	0.18	0.259685	0.16	0.96
D9Q4V5_CORP1	Chaperone protein DnaK	48507.45	37	43	39	39.6667	45	52	40	45.6667	78.8	1.46228	0.38	0.548224	0.44	0.95
D9Q6J2_CORP1	Neuraminidase Sialidase	59625.47	42	45	46	44.3333	55	53	53	53.6667	72.0433	1.28403	0.25	0.360674	0.33	0.91
D9Q7I4_CORP1	Fumarate hydratase class II	6755.24	22	18	20	20	21	27	23	23.6667	57.67	1.28403	0.25	0.360674	0.32	0.9
D9Q6M4_CORP1	60 kDa chaperonin	40280	36	35	33	34.6667	34	35	31	33.3333	70.37	1.50682	0.41	0.591505	0.66	0.88
D9Q431_CORP1	ABC transporter ATP binding protein	585.29	16	15	14	15	22		27	24.5	25.525	1.68203	0.52	0.750201	0.87	0.87
D9Q5H0_CORP1	Putative uncharacterized protein	15491.51	6	5	8	6.33333	5	8	4	5.66667	39.12	1.13883	0.13	0.18755	0.2	0.87
D9Q4X3_CORP1	Urease accessory protein UreE	805.19	9	6	8	7.66667	11	14	15	13.3333	70.25	1.16183	0.15	0.216404	0.28	0.85
D9Q690_CORP1	Glutamate 1 semialdehyde 2 1 aminomutase	3753.47	15	13	15	14.3333	15	19	23	19	43.01	1.37713	0.32	0.461662	0.64	0.83
D9Q905_CORP1	Pyrimidine specific ribonucleoside	2143.9	8	8	10	8.66667	9	12	9	10	37.9033	1.11628	0.11	0.158696	0.3	0.78
D9Q7G8_CORP1	Putative uncharacterized protein	1378.7	2	8	7	5.66667	8	9	9	8.66667	60.6667	1.15027	0.14	0.201977	0.35	0.73
D9Q547_CORP1	Superoxide dismutase	10277.69	3	10	4	5.66667	7	9	8	8	77.3333	1.06184	0.06	0.0865617	0.21	0.7
D9Q4L5_CORP1	Secretory lipase	7077.07	11	11	9	10.3333	16	15	18	16.3333	61.8467	1.08329	0.08	0.115416	0.3	0.65
D9Q4D2_CORP1	UPF0678 fatty acid binding protein like	2593.37	5	8	8	7	10	5	9	8	44.8633	1.04081	0.04	0.0577078	0.22	0.62
D9Q3P4_CORP1	Threonine synthase	990.93	19	17	22	19.3333	29	23	19	23.6667	50.2067	1.04081	0.04	0.0577078	0.28	0.57
D9Q8S7_CORP1	Lipoprotein	5151.81	10	12	15	12.3333	15	14	15	14.6667	79.1033	1.0202	0.02	0.0288539	0.43	0.49
D9Q733_CORP1	Periplasmic binding protein	6272.64	18	15	18	17	14	18	17	16.3333	52.12	1.0202	0.02	0.0288539	0.53	0.49
D9Q7H4_CORP1	Serine hydroxymethyltransferase	10109.97	23	21	21	21.6667	19	21	21	20.3333	65.4267	1	0	0	0.48	0.48
D9Q7K9_CORP1	Arsenate reductase	22902.93	6	8	7	7	10	7	8	8.33333	87.72	0.970446	-0.03	-0.0432809	0.43	0.45
D9Q4B4_CORP1	Cysteine synthase	24334.32	15	16	16	15.6667	15	18	19	17.3333	70.3133	70.3133	0	6.13573	0.84	0.4
D9Q4L1_CORP1	Inorganic pyrophosphatase	11537.13	9	8	6	7.66667	6	7	7	6.66667	39.66	0.860708	-0.15	-0.216404	0.45	0.3
D9Q447_CORP1	Peptidase S8A Subtilisin family protein	13721.91	24	22	22	22.6667	27	27	27	27	67.16	0.970446	-0.03	-0.0432809	0.11	0.26
D9Q5S4_CORP1	Periplasmic zinc binding protein troA	4371.95	19	16	18	17.6667	21	17	18	18.6667	65.15	0.913931	-0.09	-0.129843	0.19	0.26
D9Q4M1_CORP1	60 kDa chaperonin	25055.34	35	31	35	33.6667	34	33	34	33.6667	82.6	0.843665	-0.17	-0.245258	0.39	0.23
D9Q508_CORP1	Cutinase	790.6	8	7	8	7.66667	15	11	11	12.3333	56.06	0.860708	-0.15	-0.216404	0.28	0.16
D9Q5Y2_CORP1	Catalase	5100.1	27	27	24	26	27	22	22	23.6667	62.6967	0.852144	-0.16	-0.230831	0.27	0.11
D9Q512_CORP1	Trehalose corynomycolyl transferase B	58744.04	12	10	12	11.3333	15	15	14	14.6667	48.5833	0.843665	-0.17	-0.245258	0.26	0.11
D9Q4A9_CORP1	ABC superfamily ATP binding cassette	1744.05	7	10	8	8.33333	10	12	12	11.3333	52.6133	0.904837	-0.1	-0.14427	0.14	0.06
D9Q4R9_CORP1	Fructose bisphosphate aldolase class 2	5466.75	15	14	15	14.6667	18	18	18	18	67.9267	0.843665	-0.17	-0.245258	0.2	0.06
D9Q6W1_CORP1	Putative uncharacterized protein	2354.7	4	5	3	4	4	3	4	3.66667	47.2967	0.763379	-0.27	-0.389528	0.31	0.06
D9Q3W7_CORP1	ABC type dipeptide transport system	1670.42	16	21	24	20.3333	19	19	22	20	52.0467	0.71177	-0.34	-0.490516	0.42	0.04
D9Q771_CORP1	Oligopeptide binding protein oppA	1799.33	18	16	19	17.6667	29	24	29	27.3333	61.5033	0.778801	-0.25	-0.360674	0.23	0.03
D9Q8X9_CORP1	Putative uncharacterized protein	5453.11	29	24	26	26.3333	20	29	23	24	49.1133	0.548812	-0.6	-0.865617	0.55	0.03
D9Q845_CORP1	Tyrosine tRNA ligase	1471.16	15	12	11	12.6667	13	16	14	14.3333	32.4733	0.869358	-0.14	-0.201977	0.12	0.02
D9Q813_CORP1	Serine threonine protein kinase PknD	1313.78	6	6	6	6	11	13	13	12.3333	60.74	0.810584	-0.21	-0.302966	0.21	0.02
D9Q7C9_CORP1	Resuscitation promoting factor RpfB	61001.57	18	19	20	19	24	21	20	21.6667	65.97	0.71177	-0.34	-0.490516	0.29	0.02
D9Q526_CORP1	Peptidoglycan recognition protein	16231.18	23	22	21	22	30	29	28	29	48.1933	0.543351	-0.61	-0.880044	0.58	0.02
D9Q5Q7_CORP1	Metalloendopeptidase	502.78	19	22	23	21.3333	31	27	29	29	43.23	0.913931	-0.09	-0.129843	0.06	0.01
D9Q8M6_CORP1	Elongation factor P	24238.68	10	7	10	9	9	7	9	8.33333	58.8233	0.71177	-0.34	-0.490516	0.31	0.01
F9Y2Z7_CORP1	ABC transporter glutamine binding protein	3993.25	15	14	13	14	16	14	13	14.3333	43.3467	0.67032	-0.4	-0.577078	0.27	0.01
D9Q8W9_CORP1	Phosphocarrier protein HPr	35048.05	5	4	4	4.33333	5	5	3	4.33333	74.62	0.66365	-0.41	-0.591505	0.27	0.01
D9Q6Q2_CORP1	Cell surface hemin receptor	1729.98	15	12	14	13.6667	22	28	28	26	61.9	0.941765	-0.06	-0.0865617	0.03	0
D9Q529_CORP1	Serine tRNA ligase	2014.23	19	15	20	18	17	20	18	18.3333	33.9567	0.83527	-0.18	-0.259685	0.06	0
D9Q853_CORP1	Putative uncharacterized protein	1766.01	15	12	18	15	17	15	13	15	56.89	0.786628	-0.24	-0.346247	0.12	0
D9Q510_CORP1	Trehalose corynomycolyl transferase	95213.77	42	43	41	42	53	55	55	54.3333	80.0733	0.786628	-0.24	-0.346247	0.13	0
D9Q4F8_CORP1	Corynomycolyl transferase	13902.39	24	19	23	22	29	27	25	27	83.0333	0.763379	-0.27	-0.389528	0.1	0
D9Q6Z9_CORP1	Putative uncharacterized protein	2448.42	5	3	5	4.33333	6	6	7	6.33333	47.01	0.755784	-0.28	-0.403955	0.03	0
D9Q601_CORP1	Putative uncharacterized protein	908.87	13	13	13	13	19	15	19	17.6667	38.9933	0.733447	-0.31	-0.447235	0.12	0
D9Q5I2_CORP1	Putative uncharacterized protein	995.36	7	9	6	7.33333	9	7	11	9	52.1667	0.726149	-0.32	-0.461662	0.16	0
D9Q602_CORP1	Putative uncharacterized protein	36545.9	26	29	23	26	29	30	29	29.3333	75.3567	0.718924	-0.33	-0.476089	0.15	0
D9Q8E6_CORP1	Phosphatidylethanolamine binding protein	2235.33	6	6	6	6	4	6	8	6	42.1367	0.71177	-0.34	-0.490516	0.2	0
F9Y2X3_CORP1	Invasion associated protein p60	61385.44	39	38	37	38	37	43	37	39	64.7633	0.697676	-0.36	-0.51937	0.14	0
D9Q8V5_CORP1	Alkyl hydroperoxide reductase AhpD	29159.34	10	13	10	11	12	10	10	10.6667	75.8633	0.683861	-0.38	-0.548224	0.24	0
D9Q6U6_CORP1	Maltose maltodextrin transport system	2939.44	20	18	17	18.3333	19	22	23	21.3333	50.93	0.683861	-0.38	-0.548224	0.12	0
D9Q3R4_CORP1	Putative uncharacterized protein	1269.93	6	5	5	5.33333	7	7	7	7	56.55	0.683861	-0.38	-0.548224	0.13	0
D9Q5J4_CORP1	Iron siderophore binding protein	7467.23	10	11	13	11.3333	13	12	11	12	44.48	0.657047	-0.42	-0.605932	0.13	0
D9Q6W9_CORP1	Protein translocase subunit SecA	1052.75	43	40	38	40.3333	55		41	48	46.455	0.657047	-0.42	-0.605932	0.15	0
D9Q4Q2_CORP1	Putative uncharacterized protein	66058.56	4	8	6	6	10	11	10	10.3333	100	0.657047	-0.42	-0.605932	0.06	0
D9Q871_CORP1	Iron ABC transporter substrate binding	3898.73	11	14	15	13.3333	23	25	25	24.3333	81.6167	0.650509	-0.43	-0.620359	0.18	0
D9Q8Q7_CORP1	Oligopeptide binding protein oppA	4060.97	22	19	23	21.3333	30	25	22	25.6667	62.88	0.631284	-0.46	-0.66364	0.11	0
D9Q6E5_CORP1	Elongation factor Tu	43392.99	25	25	25	25	24	28	23	25	66.4133	0.618783	-0.48	-0.692494	0.13	0
D9Q7B0_CORP1	Serine protease	20651.26	18	20	18	18.6667	23	23	18	21.3333	53.9133	0.618783	-0.48	-0.692494	0.22	0
D9Q8Y8_CORP1	Phage shock protein A	13047.32	19	15	17	17	14	19	17	16.6667	65.4767	0.600496	-0.51	-0.735774	0.29	0
D9Q4U5_CORP1	Secretion protein HlyD	50408.11	35	38	34	35.6667	38	35	37	36.6667	75.1933	0.594521	-0.52	-0.750201	0.34	0
D9Q8Z9_CORP1	Dihydrodipicolinate synthase	2110.39	12	9	5	8.66667	9	16	11	12	42.0833	0.571209	-0.56	-0.807909	0.08	0
D9Q5B2_CORP1	Putative uncharacterized protein	25476.7	73	64	73	70	76	81	75	77.3333	69.2533	0.565525	-0.57	-0.822336	0.04	0
D9Q3P0_CORP1	Putative uncharacterized protein	19207.54	3	3	4	3.33333	6	3	4	4.33333	34.3033	0.559898	-0.58	-0.836763	0.15	0
D9Q765_CORP1	Putative uncharacterized protein	14381.13	5	11	9	8.33333	13	12	14	13	66.4933	0.559898	-0.58	-0.836763	0.27	0
D9Q6Q3_CORP1	Hemin binding periplasmic protein hmuT	706.19	13		13	13	21	24	16	20.3333	61.9	0.554327	-0.59	-0.85119	0.18	0
D9Q6Y5_CORP1	Putative uncharacterized protein	1852.37	8	8	10	8.66667	11	13	10	11.3333	39.07	0.532592	-0.63	-0.908898	0.15	0
D9Q844_CORP1	Putative uncharacterized protein	27225.35	4	4	5	4.33333	6		3	4.5	83.605	0.506617	-0.68	-0.981033	0.37	0
D9Q802_CORP1	Putative uncharacterized protein	1226.48	9	10	11	10	8	9	10	9	37.06	0.496585	-0.7	-1.00989	0.18	0
D9Q4I6_CORP1	ATP dependent Clp protease ATP binding	2418.44	33	29	39	33.6667	25	38	38	33.6667	30.0933	0.477114	-0.74	-1.06759	0.11	0
D9Q6S2_CORP1	Flavoprotein disulfide reductase	1704.23	21	20	17	19.3333	18	23	20	20.3333	47.4433	0.477114	-0.74	-1.06759	0.14	0
D9Q8V6_CORP1	Alkyl hydroperoxide reductase subunit C	70095.16	16	17	19	17.3333	15	14	15	14.6667	87.54	0.472367	-0.75	-1.08202	0.17	0
D9Q7D8_CORP1	Glyceraldehyde 3 phosphate dehydrogenase	1544.6	10	12	12	11.3333	11		18	14.5	24.475	0.472367	-0.75	-1.08202	0.35	0
D9Q8Q9_CORP1	Protein translocase subunit SecD	676.67	12	15	13	13.3333	16	17	20	17.6667	39.28	0.472367	-0.75	-1.08202	0.08	0
D9Q6Z8_CORP1	Lon protease	1353.77	11	7	8	8.66667	11	9	10	10	32.2867	0.467666	-0.76	-1.09645	0.08	0
D9Q4V7_CORP1	Fimbrial associated sortase like protein	1902.74	7	6	7	6.66667	8	10	8	8.66667	35.6233	0.458406	-0.78	-1.1253	0.19	0
D9Q6M3_CORP1	10 kDa chaperonin	27905.84	8	7	8	7.66667	7	9	7	7.66667	93.2	0.453845	-0.79	-1.13973	0.12	0
D9Q3S4_CORP1	Guanyl specific ribonuclease Sa3	3970.05	9	5	6	6.66667	9	7	10	8.66667	53.14	0.444858	-0.81	-1.16858	0.21	0
D9Q7W9_CORP1	Iron 3 hydroxamate binding protein fh	2774.62	13	20	18	17	21	18	18	19	66.11	0.32628	-1.12	-1.61582	1.02	0.05
D9Q6V1_CORP1	Mannose 1 phosphate guanylyltransferase	1612.45	18	17	13	16	20	26	22	22.6667	51.3833	0.431711	-0.84	-1.21186	0.15	0
D9Q752_CORP1	Citrate synthase	6299.21	16	19	22	19	19	14	17	16.6667	45.17	0.431711	-0.84	-1.21186	0.2	0
D9Q7X5_CORP1	Putative uncharacterized protein	38716.45	15	17	16	16	12	15	16	14.3333	49.8133	0.431711	-0.84	-1.21186	0.21	0
D9Q8L3_CORP1	DNA directed RNA polymerase	3784.13	3	3	3	3		4	2	3	35.87	0.431711	-0.84	-1.21186	0.13	0
D9Q3L8_CORP1	Glutamine synthetase	320.71		15	16	15.5	19	17	21	19	45.6033	0.427415	-0.85	-1.22629	0.18	0
D9Q6T2_CORP1	Ribokinase	890.09	6	9	6	7	6	4		5	23.5	0.427415	-0.85	-1.22629	0.32	0
D9Q6D1_CORP1	DNA directed RNA polymerase	2611.89	71	73	73	72.3333	71	80	81	77.3333	58.6533	0.414783	-0.88	-1.26957	0.48	0
D9Q4T9_CORP1	Putative uncharacterized protein	553.76	5	4		4.5	7	6		6.5	40.04	0.410656	-0.89	-1.284	0.21	0
D9Q7E8_CORP1	50S ribosomal protein L25	1358.05	5	4	2	3.66667	6	6	3	5	20.3267	0.410656	-0.89	-1.284	0.2	0
D9Q6H8_CORP1	50S ribosomal protein L18	8920.94	4	2	6	4	4	7	6	5.66667	50.8633	0.402524	-0.91	-1.31285	0.15	0
D9Q6R6_CORP1	Putative uncharacterized protein	1457.62	8	17	11	12	14	17	13	14.6667	42.58	0.379083	-0.97	-1.39941	0.28	0
D9Q7S4_CORP1	Homoserine dehydrogenase	698.17	11	16	16	14.3333	18	16	18	17.3333	41.87	0.379083	-0.97	-1.39941	0.23	0
D9Q796_CORP1	Glutamate binding protein GluB	6254.68	15	12	17	14.6667	15	19	18	17.3333	70.7633	0.364219	-1.01	-1.45712	0.25	0
D9Q890_CORP1	Putative uncharacterized protein	1948.52	19	15	15	16.3333	21	16	19	18.6667	58.7533	0.349938	-1.05	-1.51483	0.14	0
D9Q4E9_CORP1	Adenylosuccinate lyase	1441.99	13	13	17	14.3333	26	25	21	24	51.2867	0.343008	-1.07	-1.54368	0.09	0
D9Q6B7_CORP1	50S ribosomal protein L1	10218.08	8	8	6	7.33333	8	6	9	7.66667	30.535	0.323033	-1.13	-1.63025	0.87	0
D9Q8H7_CORP1	Cysteine desulfurase	1689.36	16	16	18	16.6667	16	24	16	18.6667	44.4467	0.307279	-1.18	-1.70238	0.22	0
D9Q8A5_CORP1	Putative uncharacterized protein	10787.51		7	6	6.5		6	8	7	52.69	0.298197	-1.21	-1.74566	0.23	0
D9Q4T4_CORP1	ATP dependent chaperone protein ClpB	1883.16	28	36	35	33	42	40	41	41	46.37	0.286505	-1.25	-1.80337	0.46	0
D9Q5X4_CORP1	Serine aspartate repeat containing protein	528.36	28		22	25	32	31	32	31.6667	55.3233	0.283654	-1.26	-1.8178	0.22	0
D9Q895_CORP1	6 phosphogluconate dehydrogenase	4246.26	15	12	17	14.6667	19	15	18	17.3333	38.72	0.26982	-1.31	-1.88993	0.41	0
D9Q6M6_CORP1	Putative uncharacterized protein	1935.68	9	5	6	6.66667	11	10	17	12.6667	54.72	0.267135	-1.32	-1.90436	0.11	0
D9Q6P0_CORP1	D methionine binding lipoprotein	11519.67	11	10	15	12	15	16	14	15	68.05	0.261846	-1.34	-1.93321	0.52	0
D9Q826_CORP1	DoxX family protein	697.26	9	11	9	9.66667	10	15	12	12.3333	41.76	0.236928	-1.44	-2.07748	0.72	0
D9Q7W3_CORP1	Mycothiol acetyltransferase	947.33	3	3	3	3	3	3		3	11.28	0.232236	-1.46	-2.10633	0.22	0
D9Q8N9_CORP1	Aspartate tRNA ligase	1004.33	18	19	27	21.3333	17	21	26	21.3333	33.0567	0.22091	-1.51	-2.17847	0.17	0
D9Q692_CORP1	Thiol disulfide isomerase thioredoxin	3721.88	10	10	10	10	11	10	9	10	54.1267	0.210136	-1.56	-2.2506	0.21	0
D9Q7S2_CORP1	Arginine tRNA ligase	2679.11	25	25	23	24.3333	26	27	20	24.3333	51.09	0.18452	-1.69	-2.43815	0.15	0
D9Q407_CORP1	Ornithine cyclodeaminase	2566.18	13	11	12	12	14	15	15	14.6667	43.3533	0.16696	-1.79	-2.58242	0.47	0
