# Supplementary material for: A shift in the virulence potential of Corynebacterium pseudotuberculosis biovar ovis after passage in a murine host demonstrated through comparative proteomics
Source: BMC Microbiol. 2017 Mar 22;17:55. doi: 10.1186/s12866-017-0925-6 (PMC5361795; doi:10.1186/s12866-017-0925-6)
Supplement: Supplementary file 2 — List of proteins identified in the exclusive proteome of control condition. (XLSX 12 kb) [file 12866_2017_925_MOESM2_ESM.xlsx]

## Sheet: Plan1
Table S.2: List of proteins identified in the exclusive proteome of control condition
Accession	Description	Score	Biological process	SecretomeP
D9Q8D5_CORP1	Phosphoribosyl ATP pyrophosphatase	614.73	Amino acid metabolism	0.046269
D9Q7P6_CORP1	Shikimate 5 dehydrogenase	433.39	Amino acid metabolism	0.048080
D9Q663_CORP1	UDP N acetylenolpyruvoylglucosamine	287.39	Cell division	0.036816
D9Q540_CORP1	SEC C domain containing protein OS Cory	1196.62	Others	0.108738
D9Q8B1_CORP1	Precorrin 8X methyl mutase	1462.24	Co factor metabolism	0.032623
D9Q8K4_CORP1	Riboflavin synthase alpha chain	781.81	Co factor metabolism	0.055386
D9Q778_CORP1	Glutaredoxin	2995.27	Stress response	0.901365
D9Q7U6_CORP1	Thioredoxin TrxA	554.29	Stress response	0.041210
D9Q3E0_CORP1	DNA polymerase III PolC	291.64	DNA process	0.248958
D9Q914_CORP1	Predicted nucleic acid binding protein	282.83	DNA process	0.062597
D9Q6U0_CORP1	N5 carboxyaminoimidazole ribonucleotide	522.81	Nucleotide metabolism	0.028255
D9Q7I1_CORP1	Phosphinothricin acetyltransferase YwnH	260.31	Nucleotide metabolism	0.103816
D9Q5Q2_CORP1	Antigen Cfp30B	522.45	Pathogenesis	0.096113
D9Q3K2_CORP1	Iron sulfur cluster insertion protein	2853.68	Stress response	0.510849
D9Q6T7_CORP1	Biotin Acetyl CoA carboxylase ligase	411.62	Specific metabolic pathways	0.050761
D9Q4I2_CORP1	Carbonic anhydrase	332.51	Specific metabolic pathways	0.048372
D9Q8S4_CORP1	Hit Histidine triad family protein	498.51	Specific metabolic pathways	0.084869
D9Q720_CORP1	Methylmalonyl CoA carboxyltransferase	610.14	Specific metabolic pathways	0.035262
D9Q850_CORP1	Probable inorganic polyphosphate ATP NA	246.27	Specific metabolic pathways	0.043190
D9Q4X1_CORP1	Urease accessory protein UreG	1619.84	Specific metabolic pathways	0.053554
D9Q6P6_CORP1	DtxR family transcriptional regulator	476.35	Transcription	0.061484
D9Q8R4_CORP1	Probable transcriptional regulatory	1207.31	Transcription	0.060539
D9Q7I0_CORP1	Superoxide dismutase Cu Zn	1360.66	Stress response	0.877017
D9Q413_CORP1	TetR family regulatory protein	476.91	Transcription	0.043968
D9Q8V7_CORP1	Transcriptional activator protein lysR	509.17	Transcription	0.060577
D9Q6J6_CORP1	30S ribosomal protein S11	1208.02	Translation	0.552473
D9Q6J9_CORP1	50S ribosomal protein L17	315.11	Translation	0.095106
D9Q394_CORP1	50S ribosomal protein L19	2549.53	Translation	0.047140
D9Q831_CORP1	50S ribosomal protein L20	4751.49	Translation	0.034064
D9Q402_CORP1	50S ribosomal protein L21	1697.91	Translation	0.530435
D9Q6I0_CORP1	50S ribosomal protein L30	4941.83	Translation	0.201221
D9Q7A4_CORP1	50S ribosomal protein L33	3619.64	Translation	0.626709
D9Q7W1_CORP1	Aspartyl glutamyl tRNA	1952.62	Translation	0.045227
D9Q4V4_CORP1	Protein GrpE	2269.98	Translation	0.071334
D9Q5F9_CORP1	Ribosomal RNA small subunit methyltransferase G	355.11	Translation	0.045879
D9Q8D3_CORP1	Anaerobic C4 dicarboxylate transporter	196.94	Transport	0.955392
D9Q7T5_CORP1	ATP synthase subunit C	375.91	Transport	0.927537
D9Q381_CORP1	Hyphotetical protein	1137.01	Unknow function	0.953098
D9Q4D5_CORP1	Hyphotetical protein	6896.58	Unknow function	0.916450
D9Q8U6_CORP1	Hyphotetical protein	2159.14	Unknow function	0.895819
D9Q5K2_CORP1	Hyphotetical protein	426.06	Unknow function	0.891997
D9Q610_CORP1	Hyphotetical protein	3030.99	Unknow function	0.845293
D9Q8T3_CORP1	Hyphotetical protein	697.39	Unknow function	0.503971
D9Q919_CORP1	Hyphotetical protein	291.41	Unknow function	0.471479
D9Q6Y7_CORP1	Hyphotetical protein	11801.5	Unknow function	0.316462
D9Q5E4_CORP1	Hyphotetical protein	355.77	Unknow function	0.170139
D9Q3P6_CORP1	Hyphotetical protein	1275.28	Unknow function	0.054071
F9Y300_CORP1	Hyphotetical protein	515.11	Unknow function	0.034427
