# Supplementary material for: A shift in the virulence potential of Corynebacterium pseudotuberculosis biovar ovis after passage in a murine host demonstrated through comparative proteomics
Source: BMC Microbiol. 2017 Mar 22;17:55. doi: 10.1186/s12866-017-0925-6 (PMC5361795; doi:10.1186/s12866-017-0925-6)
Supplement: Supplementary file 3 — Total list of peptide and proteins identified by LC-MSE. (XLSX 3 mb) [file 12866_2017_925_MOESM3_ESM.xlsx]

## Sheet: Plan1
protein.Entry	protein.Accession	protein.Description	protein.dataBaseType	protein.score	protein.falsePositiveRate	protein.avgMass	protein.MatchedProducts	protein.matchedPeptides	protein.digestPeps	protein.seqCover(%)	protein.MatchedPeptideIntenSum	protein.top3MatchedPeptideIntenSum	protein.MatchedProductIntenSum	protein.fmolOnColumn	protein.ngramOnColumn	protein.AutoCurate	protein.Key_ForHomologs	protein.SumForTotalProteins	peptide.Rank	peptide.Pass	peptide.matchType	peptide.modification	peptide.mhp	peptide.seq	peptide.OriginatingSeq	peptide.seqStart	peptide.seqLength	peptide.pI	peptide.componentID	peptide.MatchedProducts	peptide.UniqueProducts	peptide.ConsectiveMatchedProducts	peptide.ComplementaryMatchedProducts	peptide.rawScore	peptide.score	peptide.(X)-P Bond	peptide.MatchedProductsSumInten	peptide.MatchedProductsTheoretical	peptide.MatchedProductsString	peptide.ModelRT	peptide.Volume	peptide.CSA	peptide.ModelDrift	peptide.RelIntensity	peptide.AutoCurate	precursor.leID	precursor.mhp	precursor.mhpCal	precursor.retT
D9Q381	D9Q381_CORP1	Putative uncharacterized protein OS Cor	Regular	16612510	0	154528447	6	2	6	38.19	7631	11446.5	3469	0.6843	0.0106	Green		1	1	Pass1	PepFrag1	None	27922704	SDGSLHSPTELSVPTSDSVESSSSSANK	SDGSLHSPTELSVPTSDSVESSSSSANK	34	28	4.06	4849	3	3	0	1	51179180	69295	Identified	2328	3.4	b13y15y28	161828	2491	222164903601234	100182168216951	0.6162	Green	25635	27922726	27922624	191881
D9Q381	D9Q381_CORP1	Putative uncharacterized protein OS Cor	Regular	16612510	0	154528447	6	2	6	38.19	7631	11446.5	3469	0.6843	0.0106	Green		0	2	Pass1	PepFrag1	None	27702438	DAFRDPSLSEPSSDVSFPAAGSDSSNK	DAFRDPSLSEPSSDVSFPAAGSDSSNK	7	27	3.77	4848	3	3	0	0	35525330	67710	Identified	1141	2.8	b16y10y12y27	213807	2454	219959474334416	993918890537942	0.3838	Green	24262	27702478	27702377	223143
D9Q394	D9Q394_CORP1	50S ribosomal protein L19 OS Corynebact	Regular	4929861	0.74	128149864	7	4	7	36.28	26225	10620	2970	0.7070	0.0091	Green		1	1	Pass1	PepFrag1	None	18939817	NDIPAFRPGDTLDVHVK	NDIPAFRPGDTLDVHVK	13	17	5.19	6919	1	1	0	0	12740070	57980	Identified	679	2.8	y14y17*	204780	1751	175637426447263	706198503190579	0.1765	Yellow	30084	18939857	18939753	229893
D9Q394	D9Q394_CORP1	50S ribosomal protein L19 OS Corynebact	Regular	4929861	0.74	128149864	7	4	7	36.28	26225	10620	2970	0.7070	0.0091	Green		0	2	Pass1	PepFrag1	None	12826790	TFPVHTPNIEK	TFPVHTPNIEK	71	11	7.82	6918	3	3	0	0	30953920	61836	Identified	340	1.9	y1y5y9	159746	1188	135613813291255	509253144198045	0.0935	Green	27014	12826858	12826799	184979
D9Q394	D9Q394_CORP1	50S ribosomal protein L19 OS Corynebact	Regular	4929861	0.74	128149864	7	4	7	36.28	26225	10620	2970	0.7070	0.0091	Green		0	3	Pass2	MissedCleavage	None	22271870	VSFGIGVERTFPVHTPNIEK	VSFGIGVERTFPVHTPNIEK	62	20	7.88	6921	1	1	0	0	2360645	50659	Missing	1012	4.5	y6*y14*y20	254119	2083	197190420974093	830438899934454	0.5504	Red	56352	22272014	22271906	270549
D9Q394	D9Q394_CORP1	50S ribosomal protein L19 OS Corynebact	Regular	4929861	0.74	128149864	7	4	7	36.28	26225	10620	2970	0.7070	0.0091	Green		0	4	Pass2	MissedCleavage	None	14457781	MNLLDKVDAASLR	MNLLDKVDAASLR	0	13	7.00	6920	2	2	0	0	11811540	57651		278	1.6	y5y13	240674	1369	149060280089678	539079280750324	0.0519	Yellow	39452	14457910	14457818	242253
D9Q394	D9Q394_CORP1	50S ribosomal protein L19 OS Corynebact	Regular	4929861	0.74	128149864	7	4	7	36.28	26225	10620	2970	0.7070	0.0091	Green		0	5	Pass2	NeutralLoss_NH3	None	14287515	MNLLDKVDAASLR	MNLLDKVDAASLR	0	13	7.00	6920	0	0	0	0	1069410	0.0000		661	0.0	y13*	240674	1369	149060280089678	567247300396877	0.1277	Yellow	17441	14287653	14287589	239059
D9Q3E0	D9Q3E0_CORP1	DNA polymerase III PolC OS Corynebacter	Regular	2916435	2.31	488361585	9	7	22	18.32	42069	4810	14464	0.2875	0.0140	Green		1	1	Pass1	PepFrag1	None	19309253	AAAPETVPEANLDADPHGR	AAAPETVPEANLDADPHGR	344	19	4.06	8637	2	2	0	0	59055030	62361	Identified	279	2.3	y4y16	167590	1737	174699976471414	692784928320166	0.0570	Green	6602	19309337	19309241	168283
D9Q3E0	D9Q3E0_CORP1	DNA polymerase III PolC OS Corynebacter	Regular	2916435	2.31	488361585	9	7	22	18.32	42069	4810	14464	0.2875	0.0140	Green		0	2	Pass1	PepFrag1	Carbamidomethyl+C(7)	22260972	GSFADVCALLGFTQGQLSAQR	GSFADVCALLGFTQGQLSAQR	273	21	6.10	8638	0	0	0	0	2692665	48950		186	1.9	b13b15*y9*	320748	1998	191788821324596	890512171546081	0.0319	Red	48596	22261085	22261005	328698
D9Q3E0	D9Q3E0_CORP1	DNA polymerase III PolC OS Corynebacter	Regular	2916435	2.31	488361585	9	7	22	18.32	42069	4810	14464	0.2875	0.0140	Green		0	3	Pass1	PepFrag1	None	14747536	LWDSIAEQGGTIGK	LWDSIAEQGGTIGK	382	14	4.07	8639	1	1	0	0	9558708	54453		158	1.5	y9y9*y11*	242230	1361	148479005835059	58995000491227	0.0255	Yellow	44597	14747550	14747487	226426
D9Q3E0	D9Q3E0_CORP1	DNA polymerase III PolC OS Corynebacter	Regular	2916435	2.31	488361585	9	7	22	18.32	42069	4810	14464	0.2875	0.0140	Green		0	4	Pass2	PepFrag2	Carbamidomethyl+C(6)	13326981	TTILVCGPWASK	TTILVCGPWASK	401	12	8.97	8643	1	1	0	0	727640	43268	Identified	45	2.0	b7	221102	1201	136601344043512	533123102215578	0.0592	Red	57165	13326670	13326611	275898
D9Q3E0	D9Q3E0_CORP1	DNA polymerase III PolC OS Corynebacter	Regular	2916435	2.31	488361585	9	7	22	18.32	42069	4810	14464	0.2875	0.0140	Green		0	5	Pass2	MissedCleavage	Carbamidomethyl+C(19)	31526270	HLNVDLTNHHNATADAAACAEIIIKLAQK	HLNVDLTNHHNATADAAACAEIIIKLAQK	240	29	6.31	8640	3	3	1	0	11245250	55158		197	2.9	b5b6b10	230466	2907	246257607260937	585030429043749	0.0683	Yellow	37413	31526040	31526040	230261
D9Q3E0	D9Q3E0_CORP1	DNA polymerase III PolC OS Corynebacter	Regular	2916435	2.31	488361585	9	7	22	18.32	42069	4810	14464	0.2875	0.0140	Green		0	6	Pass2	MissedCleavage	None	16598701	GKLWDSIAEQGGTIGK	GKLWDSIAEQGGTIGK	380	16	7.00	8641	1	1	0	0	1404967	46125		95	1.7	y9y12*	207478	1544	161506931086994	664002670041497	0.0289	Red	45735	16598609	16598541	277165
D9Q3E0	D9Q3E0_CORP1	DNA polymerase III PolC OS Corynebacter	Regular	2916435	2.31	488361585	9	7	22	18.32	42069	4810	14464	0.2875	0.0140	Green		0	7	Pass2	VarMod	Phosphoryl+STY(17)	19969739	LWDSIAEQGGTIGKNVTK	LWDSIAEQGGTIGKNVTK	382	18	7.00	8642	1	1	0	0	1164303	45309		13504	5.7	b5b9b10b13y18	230965	1790	178235819866554	798855310040252	0.7293	Red	38446	19969787	19969711	265352
D9Q3K2	D9Q3K2_CORP1	Iron sulfur cluster insertion protein e	Regular	28536750	0	121804627	26	7	8	47.83	116063	89054	20546	62932	0.0767	Green		1	1	Pass1	PepFrag1	None	7043937	TDLSLR	TDLSLR	30	6	7.00	3246	3	3	0	0	7476160	63291		3576	4.0	b3b3b6b6y1	127114	653	909986791112284	361779995927452	0.5565	Green	23042	7043985	7043950	147991
D9Q3K2	D9Q3K2_CORP1	Iron sulfur cluster insertion protein e	Regular	28536750	0	121804627	26	7	8	47.83	116063	89054	20546	62932	0.0767	Green		0	2	Pass1	PepFrag1	None	11195106	YQLYFDDR	YQLYFDDR	48	8	3.88	3244	7	7	3	2	138074600	75955		4407	3.4	b2b2*b3y2y4y5y6y7*y7y8	206973	985	119687957171905	443724385826421	0.1504	Green	15552	11195198	11195144	221953
D9Q3K2	D9Q3K2_CORP1	Iron sulfur cluster insertion protein e	Regular	28536750	0	121804627	26	7	8	47.83	116063	89054	20546	62932	0.0767	Green		0	3	Pass1	PepFrag1	None	9154894	ALLEQEGR	ALLEQEGR	22	8	4.26	3243	3	3	1	0	81091060	73644		1486	2.5	y5y6y8	150933	843	1078892110469	362859448455637	0.0604	Green	2964	9154952	9154907	136819
D9Q3K2	D9Q3K2_CORP1	Iron sulfur cluster insertion protein e	Regular	28536750	0	121804627	26	7	8	47.83	116063	89054	20546	62932	0.0767	Green		0	4	Pass1	PepFrag1	None	17449440	TAPTTSNTGVILSAAAAAK	TAPTTSNTGVILSAAAAAK	1	19	10.10	3245	2	2	0	0	75245850	73319	Identified	530	1.8	y17y19	213327	1642	168270661771182	691618478376179	0.0110	Green	61224	17449485	17449408	214189
D9Q3K2	D9Q3K2_CORP1	Iron sulfur cluster insertion protein e	Regular	28536750	0	121804627	26	7	8	47.83	116063	89054	20546	62932	0.0767	Green		0	5	Pass2	PepFrag2	None	8304367	ADVVDGVR	ADVVDGVR	62	8	3.88	3248	2	2	0	0	3532002	60034		1259	1.7	b3y8	122198	760	100685909104663	426516248470729	0.0202	Green	3361	8304275	8304234	142299
D9Q3K2	D9Q3K2_CORP1	Iron sulfur cluster insertion protein e	Regular	28536750	0	121804627	26	7	8	47.83	116063	89054	20546	62932	0.0767	Green		0	6	Pass2	PepFrag2	None	17627919	YQLYFDDRDLDGDK	YQLYFDDRDLDGDK	48	14	3.70	3249	2	2	0	0	1829790	57178		650	1.6	y8y14	240002	1565	162968072428466	698692602371419	0.0096	Yellow	29805	17628514	17628436	201648
D9Q3K2	D9Q3K2_CORP1	Iron sulfur cluster insertion protein e	Regular	28536750	0	121804627	26	7	8	47.83	116063	89054	20546	62932	0.0767	Green		0	7	Pass2	MissedCleavage	None	14737180	DLDGDKADVVDGVR	DLDGDKADVVDGVR	56	14	3.70	3247	6	6	2	0	70678000	73047		8592	4.1	b9y3y4y7y8y12y14	171447	1340	146947713583213	584116517762076	0.1390	Green	5765	14737298	14737231	170555
D9Q3K2	D9Q3K2_CORP1	Iron sulfur cluster insertion protein e	Regular	28536750	0	121804627	26	7	8	47.83	116063	89054	20546	62932	0.0767	Green		0	8	Pass2	InSource	None	5522413	FDDR	YQLYFDDR	52	4	3.88	3244	1	1	0	0	155760	0.0000		46	0.0	y1	206973	465	725651787593979	283633754370679	0.0117	Green	13100	5522442	5522414	228525
D9Q3K2	D9Q3K2_CORP1	Iron sulfur cluster insertion protein e	Regular	28536750	0	121804627	26	7	8	47.83	116063	89054	20546	62932	0.0767	Green		0	9	Pass2	NeutralLoss_H2O	None	6863832	TDLSLR	TDLSLR	30	6	7.00	3246	0	0	0	0	315167	0.0000		0	0.0		127114	653	909986791112284	352529683567769	0.0337	Green	13490	6863875	6863841	147939
D9Q3K2	D9Q3K2_CORP1	Iron sulfur cluster insertion protein e	Regular	28536750	0	121804627	26	7	8	47.83	116063	89054	20546	62932	0.0767	Green		0	10	Pass2	NeutralLoss_H2O	None	17269334	TAPTTSNTGVILSAAAAAK	TAPTTSNTGVILSAAAAAK	1	19	10.10	3245	0	0	0	0	1110345	0.0000	Missing	0	0.0		213327	1642	168270661771182	619498519666484	0.0073	Green	41145	17269375	17269274	199586
D9Q3L8	D9Q3L8_CORP1	Glutamine synthetase OS Corynebacterium	Regular	10943580	0.65	538520933	43	17	34	43.51	142113	36989	28471	24300	0.1309	Green		1	1	Pass1	PepFrag1	None	17338857	FNTLLHAADDLQTFK	FNTLLHAADDLQTFK	231	15	5.10	5042	8	8	2	1	53229980	67653		3495	4.2	b2b2*b3b5b14b15y4*y6*y8y11y13y14y15	282179	1607	165870906720833	634535459681116	0.1093	Green	106064	17338979	17338879	262044
D9Q3L8	D9Q3L8_CORP1	Glutamine synthetase OS Corynebacterium	Regular	10943580	0.65	538520933	43	17	34	43.51	142113	36989	28471	24300	0.1309	Green		0	2	Pass1	PepFrag1	None	18029799	LVPGFEAPINLVYSQR	LVPGFEAPINLVYSQR	329	16	7.00	5041	4	4	0	0	188036500	73134	Identified	8142	4.0	y7y9y14y16	305116	1693	1717371584954	731445560965841	0.0939	Green	92181	18029895	18029820	302206
D9Q3L8	D9Q3L8_CORP1	Glutamine synthetase OS Corynebacterium	Regular	10943580	0.65	538520933	43	17	34	43.51	142113	36989	28471	24300	0.1309	Green		0	3	Pass1	PepFrag1	None	10965521	AFSTSEDVIK	AFSTSEDVIK	1	10	4.07	5037	3	3	0	1	91342990	69998		906	2.7	b2b10y8	178605	1005	121302664910793	444856945362556	0.0517	Green	9392	10965575	10965524	178639
D9Q3L8	D9Q3L8_CORP1	Glutamine synthetase OS Corynebacterium	Regular	10943580	0.65	538520933	43	17	34	43.51	142113	36989	28471	24300	0.1309	Green		0	4	Pass1	PepFrag1	None	24401676	APDPSGNPYFGFAAMMLAGLDGIK	APDPSGNPYFGFAAMMLAGLDGIK	368	24	3.88	5043	0	0	0	0	1070822	50689	Missing	159	3.0	y11y16	381959	2247	20740935892062	893007445929331	0.0292	Red	108139	24401928	24401820	338459
D9Q3L8	D9Q3L8_CORP1	Glutamine synthetase OS Corynebacterium	Regular	10943580	0.65	538520933	43	17	34	43.51	142113	36989	28471	24300	0.1309	Green		0	5	Pass1	PepFrag1	None	21659920	DGKPLFHDESGYAGLSDMAR	DGKPLFHDESGYAGLSDMAR	283	20	4.44	5040	0	0	0	0	2055015	53520	Missing	199	2.0	y15	223166	1945	188381986089447	792669753253593	0.0112	Red	50060	21659991	21659884	227552
D9Q3L8	D9Q3L8_CORP1	Glutamine synthetase OS Corynebacterium	Regular	10943580	0.65	538520933	43	17	34	43.51	142113	36989	28471	24300	0.1309	Green		0	6	Pass1	PepFrag1	None	12836855	NLINAGFHIER	NLINAGFHIER	204	11	7.88	5039	1	1	0	0	3517198	55854		76	1.3	y3	208992	1189	135689904646416	520774542783557	0.0065	Yellow	43423	12836867	12836809	184722
D9Q3L8	D9Q3L8_CORP1	Glutamine synthetase OS Corynebacterium	Regular	10943580	0.65	538520933	43	17	34	43.51	142113	36989	28471	24300	0.1309	Green		0	7	Pass1	PepFrag1	None	11235266	YDEEITPTR	YDEEITPTR	455	9	3.83	5038	1	1	0	0	20803600	63573	Identified	383	1.2	y3	146343	998	120738746218848	455800155555558	0.0061	Green	11137	11235305	11235253	195142
D9Q3L8	D9Q3L8_CORP1	Glutamine synthetase OS Corynebacterium	Regular	10943580	0.65	538520933	43	17	34	43.51	142113	36989	28471	24300	0.1309	Green		0	8	Pass2	PepFrag2	None	11655789	FFVHDPFTR	FFVHDPFTR	92	9	7.88	5050	4	4	1	1	12727380	61439	Missing	1770	2.7	b2b3y6y7y9	211497	1050	124897141896313	472860232277402	0.0571	Green	42511	11655965	11655911	208730
D9Q3L8	D9Q3L8_CORP1	Glutamine synthetase OS Corynebacterium	Regular	10943580	0.65	538520933	43	17	34	43.51	142113	36989	28471	24300	0.1309	Green		0	9	Pass2	PepFrag2	None	10055364	IEPHAPVDK	IEPHAPVDK	394	9	5.22	5044	2	2	0	0	1151369	51004	Missing	109	1.6	b3y1	110885	929	115107452787569	407933054036513	0.0122	Red	41142	10055501	10055454	167787
D9Q3L8	D9Q3L8_CORP1	Glutamine synthetase OS Corynebacterium	Regular	10943580	0.65	538520933	43	17	34	43.51	142113	36989	28471	24300	0.1309	Green		0	10	Pass2	PepFrag2	None	11525644	GKEYNLDGTR	GKEYNLDGTR	164	10	6.95	5051	2	2	1	0	2587096	54520		434	1.3	b9b10	108245	1033	123545381615726	467580407200046	0.0064	Yellow	1342	11525413	11525360	107266
D9Q3L8	D9Q3L8_CORP1	Glutamine synthetase OS Corynebacterium	Regular	10943580	0.65	538520933	43	17	34	43.51	142113	36989	28471	24300	0.1309	Green		0	11	Pass2	PepFrag2	None	24041350	GGYFPVAPHDQTVDIRDEMTR	GGYFPVAPHDQTVDIRDEMTR	183	21	4.44	5053	1	1	0	0	806963	49460	Missing	60	1.6	y6	222921	2173	202830277613526	981383274288825	0.0060	Red	97733	24042089	24041938	292255
D9Q3L8	D9Q3L8_CORP1	Glutamine synthetase OS Corynebacterium	Regular	10943580	0.65	538520933	43	17	34	43.51	142113	36989	28471	24300	0.1309	Green		0	12	Pass2	PepFrag2	None	18718783	FHHEVGTGGQQEINYR	FHHEVGTGGQQEINYR	215	16	6.03	5052	2	2	0	0	3132436	55350		623	1.4	b5y9y10y16	149242	1668	170042310874242	685035450879931	0.0053	Yellow	15012	18718471	18718368	243038
D9Q3L8	D9Q3L8_CORP1	Glutamine synthetase OS Corynebacterium	Regular	10943580	0.65	538520933	43	17	34	43.51	142113	36989	28471	24300	0.1309	Green		0	13	Pass2	MissedCleavage	None	19990396	VKGGYFPVAPHDQTVDIR	VKGGYFPVAPHDQTVDIR	181	18	7.77	5047	4	4	0	0	13527890	61704	Identified	4650	6.9	b4b6b18y18	201987	1848	182065480699596	731571577023387	0.3694	Green	105586	19990691	19990586	206878
D9Q3L8	D9Q3L8_CORP1	Glutamine synthetase OS Corynebacterium	Regular	10943580	0.65	538520933	43	17	34	43.51	142113	36989	28471	24300	0.1309	Green		0	14	Pass2	MissedCleavage	None	16158400	MAFSTSEDVIKFIK	MAFSTSEDVIKFIK	0	14	7.00	5045	5	5	1	0	20731070	63558		5572	4.8	b10b13b14y12y14	274592	1523	160039150121636	655525316437036	0.1729	Green	28545	16158627	16158558	267787
D9Q3L8	D9Q3L8_CORP1	Glutamine synthetase OS Corynebacterium	Regular	10943580	0.65	538520933	43	17	34	43.51	142113	36989	28471	24300	0.1309	Green		0	15	Pass2	MissedCleavage	None	27091852	YSTDINAGFYEVDSDEGWWNRGK	YSTDINAGFYEVDSDEGWWNRGK	143	23	3.86	5046	2	2	0	0	4030883	56446		409	2.2	y7y23	288151	2388	215997727754625	991457548945897	0.0123	Yellow	99612	27091763	27091657	338416
D9Q3L8	D9Q3L8_CORP1	Glutamine synthetase OS Corynebacterium	Regular	10943580	0.65	538520933	43	17	34	43.51	142113	36989	28471	24300	0.1309	Green		0	16	Pass2	VarMod	Phosphoryl+STY(12);Phosphoryl+STY(23)	28873301	DLYELPPEEATSIPQAPTSLVESLK	DLYELPPEEATSIPQAPTSLVESLK	403	25	3.58	5049	2	2	0	0	1747835	52817	Missing	372	2.4	y6y8y14*y24*	338589	2541	225127946984327	105665172210412	0.0153	Red	75611	28873244	28873142	341222
D9Q3L8	D9Q3L8_CORP1	Glutamine synthetase OS Corynebacterium	Regular	10943580	0.65	538520933	43	17	34	43.51	142113	36989	28471	24300	0.1309	Green		0	17	Pass2	VarMod	Oxidation+M(5);Phosphoryl+STY(41)	48952164	AATFMPKPIAGDNGSGMHAHQSLWKDGKPLFHDESGYAGLSDMAR	AATFMPKPIAGDNGSGMHAHQSLWKDGKPLFHDESGYAGLSDMAR	258	45	6.32	5048	1	1	0	0	2788471	54845	Missing	469	2.3	b10b12b13*y11-H3PO4	248920	4377	323502269625396	894009078501585	0.0073	Yellow	104380	48952138	48952138	391252
D9Q3L8	D9Q3L8_CORP1	Glutamine synthetase OS Corynebacterium	Regular	10943580	0.65	538520933	43	17	34	43.51	142113	36989	28471	24300	0.1309	Green		0	18	Pass2	InSource	None	5062609	QTFK	FNTLLHAADDLQTFK	242	4	10.10	5042	0	0	0	0	254180	0.0000		0	0.0		282179	477	738083030126803	251363232204713	0.0143	Green	82057	5062636	5062610	272915
D9Q3L8	D9Q3L8_CORP1	Glutamine synthetase OS Corynebacterium	Regular	10943580	0.65	538520933	43	17	34	43.51	142113	36989	28471	24300	0.1309	Green		0	19	Pass2	InSource	None	8073778	RDEMTR	GGYFPVAPHDQTVDIRDEMTR	198	6	7.11	5053	0	0	0	0	250808	0.0000		0	0.0		222921	713	964908178407953	40087052795022	0.0073	Red	39490	8073820	8073781	279876
D9Q3L8	D9Q3L8_CORP1	Glutamine synthetase OS Corynebacterium	Regular	10943580	0.65	538520933	43	17	34	43.51	142113	36989	28471	24300	0.1309	Green		0	20	Pass2	InSource	None	7343719	DLQTFK	FNTLLHAADDLQTFK	240	6	6.78	5042	1	1	0	0	261023	0.0000		643	0.0	y1	282179	692	945867631684957	364622457432293	0.0062	Green	58541	7343782	7343746	258135
D9Q3N6	D9Q3N6_CORP1	Cell surface hemin receptor OS Coryneba	Regular	6698332	1	843559918	94	31	64	41.02	430459	38817	83624	25718	0.2169	Green		1	1	Pass1	PepFrag1	None	13926489	ESADAITGTDADVK	ESADAITGTDADVK	586	14	3.50	6126	8	8	4	1	104992500	68471		3009	4.4	b4b5b5b6b7y4y5y7y7y8y9y10y12	167089	1254	140591152749386	575570083323226	0.0441	Green	5894	13926622	13926561	147790
D9Q3N6	D9Q3N6_CORP1	Cell surface hemin receptor OS Coryneba	Regular	6698332	1	843559918	94	31	64	41.02	430459	38817	83624	25718	0.2169	Green		0	2	Pass1	PepFrag1	None	24943763	QTAIVNQSTITPVVLPEQSELVK	QTAIVNQSTITPVVLPEQSELVK	449	23	4.26	6127	5	5	0	1	63084040	66259	Identified	4159	4.2	b11b12*b15y7*y8y10y12y23	314124	2379	215454678426773	940500833958039	0.0242	Green	75249	24943951	24943843	268626
D9Q3N6	D9Q3N6_CORP1	Cell surface hemin receptor OS Coryneba	Regular	6698332	1	843559918	94	31	64	41.02	430459	38817	83624	25718	0.2169	Green		0	3	Pass1	PepFrag1	None	14036662	NASESHAVAQSFR	NASESHAVAQSFR	565	13	7.88	6136	4	4	0	0	32305300	63352		3321	3.3	b9y5y8y13	133485	1245	139917660583488	580123449496564	0.0218	Green	3890	14036750	14036689	130292
D9Q3N6	D9Q3N6_CORP1	Cell surface hemin receptor OS Coryneba	Regular	6698332	1	843559918	94	31	64	41.02	430459	38817	83624	25718	0.2169	Green		0	4	Pass1	PepFrag1	None	11446208	AVSVADGILGDK	AVSVADGILGDK	89	12	3.88	6129	2	2	1	0	7833979	57199		148	2.8	y4y5	196156	1078	127107782285253	473062169043888	0.0156	Yellow	10427	11446235	11446183	184118
D9Q3N6	D9Q3N6_CORP1	Cell surface hemin receptor OS Coryneba	Regular	6698332	1	843559918	94	31	64	41.02	430459	38817	83624	25718	0.2169	Green		0	5	Pass1	PepFrag1	None	18169399	LLGESATENIGIQSSAAR	LLGESATENIGIQSSAAR	536	18	4.26	6135	2	2	0	0	18317140	60888		2571	2.8	y8y18	256827	1681	170924680388532	750926002513804	0.0104	Yellow	49835	18169435	18169361	210550
D9Q3N6	D9Q3N6_CORP1	Cell surface hemin receptor OS Coryneba	Regular	6698332	1	843559918	94	31	64	41.02	430459	38817	83624	25718	0.2169	Green		0	6	Pass1	PepFrag1	None	13546638	INGYGAVAFDEAK	INGYGAVAFDEAK	372	13	4.07	6128	3	3	0	1	8566266	57588		364	2.1	b6b8*b9y6y7	210805	1233	139017140768438	559871145863564	0.0061	Yellow	82830	13546637	13546577	233701
D9Q3N6	D9Q3N6_CORP1	Cell surface hemin receptor OS Coryneba	Regular	6698332	1	843559918	94	31	64	41.02	430459	38817	83624	25718	0.2169	Green		0	7	Pass1	PepFrag1	None	9765211	GSTLTWGVR	GSTLTWGVR	120	9	11.05	6130	1	1	0	0	4159193	54450		69	1.5	y5	168283	895	112281530647571	403587944844501	0.0034	Yellow	62748	9765234	9765189	208579
D9Q3N6	D9Q3N6_CORP1	Cell surface hemin receptor OS Coryneba	Regular	6698332	1	843559918	94	31	64	41.02	430459	38817	83624	25718	0.2169	Green		0	8	Pass1	PepFrag1	None	12825798	TDTKPFDDDTK	TDTKPFDDDTK	394	11	3.87	6125	2	2	0	0	19119960	61075	Identified	456	1.4	y7y11	112891	1138	131781508793591	530079431606313	0.0026	Green	1925	12825883	12825826	113193
D9Q3N6	D9Q3N6_CORP1	Cell surface hemin receptor OS Coryneba	Regular	6698332	1	843559918	94	31	64	41.02	430459	38817	83624	25718	0.2169	Green		0	9	Pass2	PepFrag2	None	24751093	SSFNNYTGGPTAMLDDATQNDKK	SSFNNYTGGPTAMLDDATQNDKK	129	23	4.17	6131	7	7	0	1	13238020	59478	Identified	15487	10.0	b9b11b20b23y1y3y4*y7y23	186483	2214	205373645375806	933236226976763	0.2611	Yellow	106650	24751364	24751256	164121
D9Q3N6	D9Q3N6_CORP1	Cell surface hemin receptor OS Coryneba	Regular	6698332	1	843559918	94	31	64	41.02	430459	38817	83624	25718	0.2169	Green		0	10	Pass2	PepFrag2	None	6373304	SFLDR	SFLDR	760	5	7.00	6154	2	2	0	0	1867987	50973		4883	2.0	b4y5	102707	571	832115681203443	355449139161847	0.0248	Red	21699	6373241	6373212	153230
D9Q3N6	D9Q3N6_CORP1	Cell surface hemin receptor OS Coryneba	Regular	6698332	1	843559918	94	31	64	41.02	430459	38817	83624	25718	0.2169	Green		0	11	Pass2	PepFrag2	None	34545921	YNSNETYTNSGTDDAKPIAQLYTANAVFEEK	YNSNETYTNSGTDDAKPIAQLYTANAVFEEK	222	31	3.92	6133	5	5	0	0	12661570	59285	Missing	617	4.5	b12b29y5y7*y10y18	221343	3112	257702932000111	630811728000443	0.0221	Yellow	56387	34546139	34546139	259769
D9Q3N6	D9Q3N6_CORP1	Cell surface hemin receptor OS Coryneba	Regular	6698332	1	843559918	94	31	64	41.02	430459	38817	83624	25718	0.2169	Green		0	12	Pass2	PepFrag2	None	19970913	GVDPNAISAALKDLDKEIK	GVDPNAISAALKDLDKEIK	65	19	4.45	6153	1	1	0	0	1192368	49024	Missing	50	3.1	b8	220825	1896	185204637088963	889562355838988	0.0123	Red	108135	19970837	19970705	200706
D9Q3N6	D9Q3N6_CORP1	Cell surface hemin receptor OS Coryneba	Regular	6698332	1	843559918	94	31	64	41.02	430459	38817	83624	25718	0.2169	Green		0	13	Pass2	PepFrag2	None	14187460	IVMSKDGSHVFAK	IVMSKDGSHVFAK	204	13	9.88	6132	1	1	0	0	1571235	50222		435	1.9	b8y13	173892	1333	146435508778444	5863558173225	0.0046	Red	66735	14187424	14187362	207858
D9Q3N6	D9Q3N6_CORP1	Cell surface hemin receptor OS Coryneba	Regular	6698332	1	843559918	94	31	64	41.02	430459	38817	83624	25718	0.2169	Green		0	14	Pass2	PepFrag2	None	11556368	GVDPNAISAALK	GVDPNAISAALK	65	12	6.78	6152	2	2	0	0	2991844	53019	Missing	524	1.6	b7y12	181695	1087	127814265973187	477614982646363	0.0032	Red	88224	11556564	11556512	197255
D9Q3N6	D9Q3N6_CORP1	Cell surface hemin receptor OS Coryneba	Regular	6698332	1	843559918	94	31	64	41.02	430459	38817	83624	25718	0.2169	Green		0	15	Pass2	PepFrag2	None	22601667	LKDGNLVKESADAITGTDADVK	LKDGNLVKESADAITGTDADVK	578	22	4.12	6137	1	1	0	0	1701401	50568		45	2.0	y8	199790	2112	199016420192401	852192457610816	0.0031	Red	73643	22601947	22601840	329664
D9Q3N6	D9Q3N6_CORP1	Cell surface hemin receptor OS Coryneba	Regular	6698332	1	843559918	94	31	64	41.02	430459	38817	83624	25718	0.2169	Green		0	16	Pass2	PepFrag2	None	23470143	SSFNNYTGGPTAMLDDATQNDK	SSFNNYTGGPTAMLDDATQNDK	129	22	3.59	6155	1	1	0	0	1010727	48306	Missing	1165	1.9	y21y22	222487	2079	196937895980103	97000128168898	0.0029	Red	35063	23470484	23470396	334259
D9Q3N6	D9Q3N6_CORP1	Cell surface hemin receptor OS Coryneba	Regular	6698332	1	843559918	94	31	64	41.02	430459	38817	83624	25718	0.2169	Green		0	17	Pass2	PepFrag2	None	42961823	IHVDVETGFGEPQLVHTFAEEITAVGYNPASKDVVAVTQK	IHVDVETGFGEPQLVHTFAEEITAVGYNPASKDVVAVTQK	409	40	4.42	6134	0	0	0	0	4392964	54687	Identified	54	2.2	b11	285072	4003	3048012152853	191364408406245	0.0022	Yellow	56982	42961572	42961460	297462
D9Q3N6	D9Q3N6_CORP1	Cell surface hemin receptor OS Coryneba	Regular	6698332	1	843559918	94	31	64	41.02	430459	38817	83624	25718	0.2169	Green		0	18	Pass2	MissedCleavage	None	20220841	QYYGLMVSINPKNAKPAK	QYYGLMVSINPKNAKPAK	518	18	10.20	6145	2	2	0	0	780404	47183	Missing	1832	5.6	b1b3b3*b4*	186828	1905	185790265008898	762423770169239	0.0687	Red	33159	20220829	20220725	150690
D9Q3N6	D9Q3N6_CORP1	Cell surface hemin receptor OS Coryneba	Regular	6698332	1	843559918	94	31	64	41.02	430459	38817	83624	25718	0.2169	Green		0	19	Pass2	MissedCleavage	None	17298967	AVSVADGILGDKGAAEEK	AVSVADGILGDKGAAEEK	89	18	4.06	6139	6	6	1	1	161920700	70353		6124	4.5	b2b3y9y14y16y18	198486	1613	166283521182289	652254941244701	0.0379	Green	31203	17299036	17298939	198711
D9Q3N6	D9Q3N6_CORP1	Cell surface hemin receptor OS Coryneba	Regular	6698332	1	843559918	94	31	64	41.02	430459	38817	83624	25718	0.2169	Green		0	20	Pass2	MissedCleavage	None	43540944	VVQDPSAIATSDSTPELPASEETTVDAEDDKGVDPNAISAALK	VVQDPSAIATSDSTPELPASEETTVDAEDDKGVDPNAISAALK	34	43	3.41	6138	5	5	0	1	52996140	65502	Identified	4214	4.9	b8b14b14y26y29y43y43*	260126	3992	304242575798083	193943980707002	0.0202	Green	37409	43541056	43540947	256425
D9Q3N6	D9Q3N6_CORP1	Cell surface hemin receptor OS Coryneba	Regular	6698332	1	843559918	94	31	64	41.02	430459	38817	83624	25718	0.2169	Green		0	21	Pass2	MissedCleavage	None	25101722	GTFYVPSFDDVKGESEETYALR	GTFYVPSFDDVKGESEETYALR	670	22	3.92	6147	5	5	1	0	27712690	62686	Identified	1628	3.4	b3b5b5y4y18y19y22	273874	2263	20839278090781	946456648292005	0.0146	Green	107997	25101846	25101739	271627
D9Q3N6	D9Q3N6_CORP1	Cell surface hemin receptor OS Coryneba	Regular	6698332	1	843559918	94	31	64	41.02	430459	38817	83624	25718	0.2169	Green		0	22	Pass2	MissedCleavage	None	10326088	KFESIALPK	KFESIALPK	644	9	9.88	6146	4	4	1	0	2344524	51960	Identified	1788	2.3	b2y2y8y9	162098	992	120254337195495	426768541765359	0.0112	Red	63244	10326151	10326103	199043
D9Q3N6	D9Q3N6_CORP1	Cell surface hemin receptor OS Coryneba	Regular	6698332	1	843559918	94	31	64	41.02	430459	38817	83624	25718	0.2169	Green		0	23	Pass2	MissedCleavage	None	22641234	INGYGAVAFDEAKGDLYYVAK	INGYGAVAFDEAKGDLYYVAK	372	21	4.31	6143	0	0	0	0	2028898	51332		123	2.3	b8*y7	281522	2085	197316622848899	100850616024711	0.0051	Red	73679	22641372	22641232	262111
D9Q3N6	D9Q3N6_CORP1	Cell surface hemin receptor OS Coryneba	Regular	6698332	1	843559918	94	31	64	41.02	430459	38817	83624	25718	0.2169	Green		0	24	Pass2	MissedCleavage	None	12196430	DKGSTLTWGVR	DKGSTLTWGVR	118	11	10.12	6140	4	4	0	1	4189182	54481		1001	1.6	b2b5y5y7y9y11	157254	1121	13046580829279	504068185256639	0.0038	Yellow	45315	12196561	12196506	195690
D9Q3N6	D9Q3N6_CORP1	Cell surface hemin receptor OS Coryneba	Regular	6698332	1	843559918	94	31	64	41.02	430459	38817	83624	25718	0.2169	Green		0	25	Pass2	MissedCleavage	None	14227264	VYDPKFTPEAQK	VYDPKFTPEAQK	693	12	6.95	6148	0	0	0	0	996402	48244	Missing	42	1.7	y6	151410	1305	144377652221186	588000845992663	0.0037	Red	47034	14227228	14227166	160078
D9Q3N6	D9Q3N6_CORP1	Cell surface hemin receptor OS Coryneba	Regular	6698332	1	843559918	94	31	64	41.02	430459	38817	83624	25718	0.2169	Green		0	26	Pass2	MissedCleavage	None	47292178	DGKVTWSEIPTLLTQDGSEMFSNFYPVNSSLDPLTFSFDESK	DGKVTWSEIPTLLTQDGSEMFSNFYPVNSSLDPLTFSFDESK	253	42	3.63	6141	2	2	0	0	3383399	53553	Missing	444	2.2	b10b38	455413	4314	320390572177918	210653065053555	0.0023	Red	105682	47292176	47292089	355062
D9Q3N6	D9Q3N6_CORP1	Cell surface hemin receptor OS Coryneba	Regular	6698332	1	843559918	94	31	64	41.02	430459	38817	83624	25718	0.2169	Green		0	27	Pass2	MissedCleavage	None	22260938	YVVSSQKFDNQVNYELHR	YVVSSQKFDNQVNYELHR	312	18	7.71	6142	2	2	0	0	4686447	54968		789	1.6	b7y18	197571	2023	193385343425398	920025860284571	0.0023	Yellow	73373	22261058	22260973	245132
D9Q3N6	D9Q3N6_CORP1	Cell surface hemin receptor OS Coryneba	Regular	6698332	1	843559918	94	31	64	41.02	430459	38817	83624	25718	0.2169	Green		0	28	Pass2	MissedCleavage	None	43881456	ESGFTEPKNLYGSIVSYSPAVNELLPVEDGSFVLNGDSASAK	ESGFTEPKNLYGSIVSYSPAVNELLPVEDGSFVLNGDSASAK	472	42	3.82	6144	4	4	0	0	3619738	53846	Identified	1451	2.1	b9b18b25y7y11y20y21*y34y42	366590	4035	306423446901528	82569378760611	0.0021	Red	79846	43881645	43881645	279292
D9Q3N6	D9Q3N6_CORP1	Cell surface hemin receptor OS Coryneba	Regular	6698332	1	843559918	94	31	64	41.02	430459	38817	83624	25718	0.2169	Green		0	29	Pass2	VarMod	Phosphoryl+STY(6)	10765176	SFLSKTWK	SFLSKTWK	724	8	10.60	6151	2	2	0	0	1694366	50550		6569	3.8	b7b8y4	176208	931	115272599814041	444915673157643	0.0531	Red	81321	10765269	10765220	203660
D9Q3N6	D9Q3N6_CORP1	Cell surface hemin receptor OS Coryneba	Regular	6698332	1	843559918	94	31	64	41.02	430459	38817	83624	25718	0.2169	Green		0	30	Pass2	VarMod	Phosphoryl+STY(11)	15256894	VEEQKDTPRESK	VEEQKDTPRESK	712	12	4.65	6149	1	1	0	0	4836981	55105	Identified	5065	3.6	b7y6y12	72623	1311	144819850668613	630554590184994	0.0310	Yellow	5215	15256971	15256906	141881
D9Q3N6	D9Q3N6_CORP1	Cell surface hemin receptor OS Coryneba	Regular	6698332	1	843559918	94	31	64	41.02	430459	38817	83624	25718	0.2169	Green		0	31	Pass2	VarMod	Phosphoryl+STY(8)	16527891	GAGDKAVSVADGILGDK	GAGDKAVSVADGILGDK	84	17	4.17	6150	3	3	0	0	7535857	57031		429	1.9	b7b9b11-H3PO4b13b15	194423	1467	156091663890441	683083835001275	0.0038	Yellow	48555	16527956	16527887	246356
D9Q3N6	D9Q3N6_CORP1	Cell surface hemin receptor OS Coryneba	Regular	6698332	1	843559918	94	31	64	41.02	430459	38817	83624	25718	0.2169	Green		0	32	Pass2	InSource	None	6623144	AFDEAK	INGYGAVAFDEAK	379	6	4.07	6128	1	1	0	0	2042118	0.0000		3661	0.0	b6b6	210805	604	8638750410384	369383116068415	0.0863	Yellow	37725	6623190	6623159	232457
D9Q3N6	D9Q3N6_CORP1	Cell surface hemin receptor OS Coryneba	Regular	6698332	1	843559918	94	31	64	41.02	430459	38817	83624	25718	0.2169	Green		0	33	Pass2	InSource	None	8324676	TLTWGVR	DKGSTLTWGVR	122	7	11.05	6140	0	0	0	0	293280	0.0000		0	0.0		157254	774	101918637223401	464280188372711	0.0565	Yellow	41963	8324730	8324693	191645
D9Q3N6	D9Q3N6_CORP1	Cell surface hemin receptor OS Coryneba	Regular	6698332	1	843559918	94	31	64	41.02	430459	38817	83624	25718	0.2169	Green		0	34	Pass2	InSource	None	5472722	DADVK	ESADAITGTDADVK	595	5	3.88	6126	1	1	0	0	1005501	0.0000		3452	0.0	y5	167089	489	750410450581855	305222281061317	0.0216	Green	4207	5472766	5472740	132886
D9Q3N6	D9Q3N6_CORP1	Cell surface hemin receptor OS Coryneba	Regular	6698332	1	843559918	94	31	64	41.02	430459	38817	83624	25718	0.2169	Green		0	35	Pass2	InSource	None	15597911	SVADGILGDKGAAEEK	AVSVADGILGDKGAAEEK	91	16	4.06	6139	2	2	0	0	5277728	0.0000		3296	0.0	y7y16	198486	1441	154241872192436	644648570074418	0.0141	Green	29797	15597991	15597924	198687
D9Q3N6	D9Q3N6_CORP1	Cell surface hemin receptor OS Coryneba	Regular	6698332	1	843559918	94	31	64	41.02	430459	38817	83624	25718	0.2169	Green		0	36	Pass2	InSource	None	5453293	ILGDK	AVSVADGILGDK	96	5	6.78	6129	1	1	0	0	3061945	0.0000		1013	0.0	y5	196156	522	7838024852636	304138707036295	0.0069	Yellow	10411	5453323	5453297	184001
D9Q3N6	D9Q3N6_CORP1	Cell surface hemin receptor OS Coryneba	Regular	6698332	1	843559918	94	31	64	41.02	430459	38817	83624	25718	0.2169	Green		0	37	Pass2	InSource	None	8044210	ATQNDKK	SSFNNYTGGPTAMLDDATQNDKK	145	7	9.88	6131	0	0	0	0	406549	0.0000		0	0.0		186483	731	981080293127274	448638184595582	0.0039	Yellow	7911	8044233	8044197	163483
D9Q3N6	D9Q3N6_CORP1	Cell surface hemin receptor OS Coryneba	Regular	6698332	1	843559918	94	31	64	41.02	430459	38817	83624	25718	0.2169	Green		0	38	Pass2	InSource	None	6513348	VFEEK	YNSNETYTNSGTDDAKPIAQLYTANAVFEEK	248	5	4.26	6133	0	0	0	0	194108	0.0000		0	0.0		221343	593	853354395412723	363259621696673	0.0023	Yellow	21787	6513395	6513365	245889
D9Q3N6	D9Q3N6_CORP1	Cell surface hemin receptor OS Coryneba	Regular	6698332	1	843559918	94	31	64	41.02	430459	38817	83624	25718	0.2169	Green		0	39	Pass2	NeutralLoss_H2O	Phosphoryl+STY(6)	10585070	SFLSKTWK	SFLSKTWK	724	8	10.60	6151	0	0	0	0	377268	0.0000		0	0.0		176208	931	115272599814041	437472058144039	0.0533	Red	81309	10585157	10585108	203988
D9Q3N6	D9Q3N6_CORP1	Cell surface hemin receptor OS Coryneba	Regular	6698332	1	843559918	94	31	64	41.02	430459	38817	83624	25718	0.2169	Green		0	40	Pass2	NeutralLoss_H2O	None	24570987	SSFNNYTGGPTAMLDDATQNDKK	SSFNNYTGGPTAMLDDATQNDKK	129	23	4.17	6131	1	1	0	0	4288334	0.0000	Identified	2298	0.0	b23b23y14*	186483	2214	205373645375806	926445370616873	0.0231	Yellow	107634	24571214	24571106	179090
D9Q3N6	D9Q3N6_CORP1	Cell surface hemin receptor OS Coryneba	Regular	6698332	1	843559918	94	31	64	41.02	430459	38817	83624	25718	0.2169	Green		0	41	Pass2	NeutralLoss_H2O	None	6193198	SFLDR	SFLDR	760	5	7.00	6154	1	1	0	0	971433	0.0000		1001	0.0	b5	102707	571	832115681203443	345404365364787	0.0051	Red	7597	6193249	6193220	161008
D9Q3N6	D9Q3N6_CORP1	Cell surface hemin receptor OS Coryneba	Regular	6698332	1	843559918	94	31	64	41.02	430459	38817	83624	25718	0.2169	Green		0	42	Pass2	NeutralLoss_H2O	Phosphoryl+STY(8)	16347785	GAGDKAVSVADGILGDK	GAGDKAVSVADGILGDK	84	17	4.17	6150	0	0	0	0	921238	0.0000		47	0.0	b13	194423	1467	156091663890441	67564021998767	0.0024	Yellow	48434	16347940	16347871	238524
D9Q3P0	D9Q3P0_CORP1	Putative uncharacterized protein OS Cor	Regular	157936600	0	72588995	33	3	8	47.83	75288	105772.5	32980	70411	0.0511	Green		1	1	Pass1	PepFrag1	None	18107726	EAFGEATENDSLADEGR	EAFGEATENDSLADEGR	16	17	3.43	1350	16	16	10	3	536366600	89279		24219	6.4	b4b5b6b7y1y2y3y5y7y9y10y11y12y13y14y15y15y17	212778	1584	164284435202688	718918471991385	0.5911	Green	33878	18107805	18107729	182740
D9Q3P0	D9Q3P0_CORP1	Putative uncharacterized protein OS Cor	Regular	157936600	0	72588995	33	3	8	47.83	75288	105772.5	32980	70411	0.0511	Green		0	2	Pass1	PepFrag1	None	20099047	AKEAFGEATENDSLADEGR	AKEAFGEATENDSLADEGR	14	19	3.82	1349	12	12	7	1	93652340	81700		7343	5.5	b6b8b13y2y3y4y5y6y7y7y8y8y9y19y19*	186188	1786	17797019265175	749422045821329	0.3455	Green	22658	20099167	20099061	168774
D9Q3P0	D9Q3P0_CORP1	Putative uncharacterized protein OS Cor	Regular	157936600	0	72588995	33	3	8	47.83	75288	105772.5	32980	70411	0.0511	Green		0	3	Pass2	MissedCleavage	None	15357192	MGDMENKLDQLGGK	MGDMENKLDQLGGK	0	14	4.31	1351	2	2	0	0	3421898	67328		425	1.6	b8y14	198474	1411	152093612989064	609715949386823	0.0153	Green	52823	15357382	15357314	292901
D9Q3P0	D9Q3P0_CORP1	Putative uncharacterized protein OS Cor	Regular	157936600	0	72588995	33	3	8	47.83	75288	105772.5	32980	70411	0.0511	Green		0	4	Pass2	InSource	None	4762100	DEGR	AKEAFGEATENDSLADEGR	29	4	4.07	1349	3	3	0	0	4113923	0.0000		993	0.0	b4y1y4	186188	396	65196321315687	254219692222165	0.0369	Green	4490	4762126	4762102	155466
D9Q3P0	D9Q3P0_CORP1	Putative uncharacterized protein OS Cor	Regular	157936600	0	72588995	33	3	8	47.83	75288	105772.5	32980	70411	0.0511	Green		0	5	Pass2	InSource	None	7473632	SLADEGR	EAFGEATENDSLADEGR	26	7	4.07	1350	0	0	0	0	455101	0.0000		0	0.0		212778	660	916478450919319	398971989528895	0.0112	Green	6874	7473669	7473633	181001
D9Q3P4	D9Q3P4_CORP1	Threonine synthase OS Corynebacterium p	Regular	12846270	0	531528648	58	22	38	39.38	235591	23518	41631	14059	0.0747	Green		1	1	Pass1	PepFrag1	None	18879698	LFVDDIPAEDLEAITAR	LFVDDIPAEDLEAITAR	65	17	3.43	5329	6	6	2	1	124862300	72052	Identified	3747	3.6	b5b6y5y6y9y10y11y17	343992	1759	176171990177654	755250089051343	0.0384	Green	33857	18879739	18879665	314145
D9Q3P4	D9Q3P4_CORP1	Threonine synthase OS Corynebacterium p	Regular	12846270	0	531528648	58	22	38	39.38	235591	23518	41631	14059	0.0747	Green		0	2	Pass1	PepFrag1	None	17818222	SAAETLETSSPSMDISR	SAAETLETSSPSMDISR	305	17	3.83	5338	3	3	0	0	6109358	58948	Missing	4218	3.3	b7b9y12y17	214790	1604	165664406959219	712787533300618	0.0315	Yellow	25175	17818203	17818132	198125
D9Q3P4	D9Q3P4_CORP1	Threonine synthase OS Corynebacterium p	Regular	12846270	0	531528648	58	22	38	39.38	235591	23518	41631	14059	0.0747	Green		0	3	Pass1	PepFrag1	None	12636467	FSDEEIVPVTK	FSDEEIVPVTK	88	11	3.83	5327	7	7	1	1	173171900	73473	Identified	1203	2.8	b3b7b10y2y4y5y7y11	207280	1169	13416399289791	505500284934226	0.0300	Green	9405	12636510	12636453	202206
D9Q3P4	D9Q3P4_CORP1	Threonine synthase OS Corynebacterium p	Regular	12846270	0	531528648	58	22	38	39.38	235591	23518	41631	14059	0.0747	Green		0	4	Pass1	PepFrag1	None	12076317	FTDTIVEAVGR	FTDTIVEAVGR	428	11	4.07	5330	6	6	4	0	75157040	69847		1004	2.6	y5y6y7y8y9y11	211771	1118	130232937517905	483092448431347	0.0239	Green	42895	12076352	12076297	220907
D9Q3P4	D9Q3P4_CORP1	Threonine synthase OS Corynebacterium p	Regular	12846270	0	531528648	58	22	38	39.38	235591	23518	41631	14059	0.0747	Green		0	5	Pass1	PepFrag1	None	18949545	LIVATNENDVLDEFFR	LIVATNENDVLDEFFR	282	16	3.59	5337	3	3	0	0	21878910	64488		3044	2.9	b9*b12y6y16y16*	348679	1752	175704291367449	758044192198293	0.0221	Green	47068	18949633	18949559	335188
D9Q3P4	D9Q3P4_CORP1	Threonine synthase OS Corynebacterium p	Regular	12846270	0	531528648	58	22	38	39.38	235591	23518	41631	14059	0.0747	Green		0	6	Pass1	PepFrag1	None	11615899	LDAATLDTWR	LDAATLDTWR	38	10	3.88	5328	6	6	2	0	27670670	65508		978	2.4	b2b3b10y5y6y10	230451	1061	125767923384602	464674186659419	0.0212	Green	29510	11616003	11615950	229974
D9Q3P4	D9Q3P4_CORP1	Threonine synthase OS Corynebacterium p	Regular	12846270	0	531528648	58	22	38	39.38	235591	23518	41631	14059	0.0747	Green		0	7	Pass1	PepFrag1	None	20180229	LEDGIYIGHLSEGPTAAFK	LEDGIYIGHLSEGPTAAFK	99	19	4.42	5331	4	4	2	1	11014180	61507	Missing	1355	2.9	b2y17y18y19	292242	1868	183376726366764	724034141089427	0.0201	Green	47651	20180371	20180274	255199
D9Q3P4	D9Q3P4_CORP1	Threonine synthase OS Corynebacterium p	Regular	12846270	0	531528648	58	22	38	39.38	235591	23518	41631	14059	0.0747	Green		0	8	Pass1	PepFrag1	None	13536831	GLMLDPHTADGVK	GLMLDPHTADGVK	392	13	5.10	5332	0	0	0	0	3731595	56807	Identified	155	2.4	y8y10	198933	1258	140889965116729	541517810676833	0.0169	Yellow	57254	13536867	13536807	338726
D9Q3P4	D9Q3P4_CORP1	Threonine synthase OS Corynebacterium p	Regular	12846270	0	531528648	58	22	38	39.38	235591	23518	41631	14059	0.0747	Green		0	9	Pass1	PepFrag1	None	14067638	HVTDLPNDVVAVK	HVTDLPNDVVAVK	455	13	5.10	5339	2	2	0	0	10095830	61129	Missing	677	1.6	b6y13	183946	1325	145849032667542	562751834978218	0.0058	Green	19341	14067689	14067628	191367
D9Q3P4	D9Q3P4_CORP1	Threonine synthase OS Corynebacterium p	Regular	12846270	0	531528648	58	22	38	39.38	235591	23518	41631	14059	0.0747	Green		0	10	Pass2	PepFrag2	None	9294873	QMGLPIDR	QMGLPIDR	274	8	7.00	5336	1	1	0	0	976924	50986	Missing	1763	5.7	y7	168189	863	109588966521453	371825525471777	0.2936	Red	788	9294840	9294795	103180
D9Q3P4	D9Q3P4_CORP1	Threonine synthase OS Corynebacterium p	Regular	12846270	0	531528648	58	22	38	39.38	235591	23518	41631	14059	0.0747	Green		0	11	Pass2	PepFrag2	Carbamidomethyl+C(4);Carbamidomethyl+C(14)	21500158	VSFCVPTGNFGDICAGHIAK	VSFCVPTGNFGDICAGHIAK	254	20	14.00	5335	3	3	0	0	1533671	52945	Missing	15020	7.9	b14b20y2y11y20	254197	1874	183769186107303	771391066533559	0.2883	Yellow	9408	21500045	21499946	202230
D9Q3P4	D9Q3P4_CORP1	Threonine synthase OS Corynebacterium p	Regular	12846270	0	531528648	58	22	38	39.38	235591	23518	41631	14059	0.0747	Green		0	12	Pass2	PepFrag2	Carbamidomethyl+C(7)	13396787	IATIADCYTRR	IATIADCYTRR	381	11	8.90	5347	1	1	0	0	810183	50174		527	2.3	b6y11	154804	1182	135156815906319	53591559683015	0.0174	Red	38844	13397202	13397143	183438
D9Q3P4	D9Q3P4_CORP1	Threonine synthase OS Corynebacterium p	Regular	12846270	0	531528648	58	22	38	39.38	235591	23518	41631	14059	0.0747	Green		0	13	Pass2	PepFrag2	Carbamidomethyl+C(7)	11835776	IATIADCYTR	IATIADCYTR	381	10	6.10	5348	1	1	0	0	798288	50109		1245	2.0	b8y10	179632	1034	123625101174992	473470013331591	0.0133	Red	17741	11835978	11835924	144790
D9Q3P4	D9Q3P4_CORP1	Threonine synthase OS Corynebacterium p	Regular	12846270	0	531528648	58	22	38	39.38	235591	23518	41631	14059	0.0747	Green		0	14	Pass2	PepFrag2	None	22440449	ETLNILGATSGDTGSSAEYAMR	ETLNILGATSGDTGSSAEYAMR	137	22	3.83	5333	2	2	0	0	1949853	53988		250	2.5	b12b13y1	267879	2033	19402210852738	805127171616226	0.0115	Yellow	62046	22440723	22440623	307546
D9Q3P4	D9Q3P4_CORP1	Threonine synthase OS Corynebacterium p	Regular	12846270	0	531528648	58	22	38	39.38	235591	23518	41631	14059	0.0747	Green		0	15	Pass2	PepFrag2	None	14677591	FIFDLLGRDSER	FIFDLLGRDSER	328	12	4.31	5344	1	1	0	0	810523	50175		51	2.0	y3	272801	1350	147677890430846	587151942639495	0.0115	Red	19689	14677836	14677773	214320
D9Q3P4	D9Q3P4_CORP1	Threonine synthase OS Corynebacterium p	Regular	12846270	0	531528648	58	22	38	39.38	235591	23518	41631	14059	0.0747	Green		0	16	Pass2	PepFrag2	None	23721398	KETLNILGATSGDTGSSAEYAMR	KETLNILGATSGDTGSSAEYAMR	136	23	4.44	5334	2	2	0	0	2294707	54695		236	2.5	b2y5y5	231343	2168	202519021068745	867171744030149	0.0105	Yellow	23528	23721369	23721247	218631
D9Q3P4	D9Q3P4_CORP1	Threonine synthase OS Corynebacterium p	Regular	12846270	0	531528648	58	22	38	39.38	235591	23518	41631	14059	0.0747	Green		0	17	Pass2	PepFrag2	None	16378143	ADNHIGAVNSINWAR	ADNHIGAVNSINWAR	217	15	7.88	5345	0	0	0	0	751960	49850		49	1.5	y8	205224	1483	157224564900599	655179630329767	0.0040	Red	32431	16377959	16377892	229566
D9Q3P4	D9Q3P4_CORP1	Threonine synthase OS Corynebacterium p	Regular	12846270	0	531528648	58	22	38	39.38	235591	23518	41631	14059	0.0747	Green		0	18	Pass2	PepFrag2	None	40700290	LEDGIYIGHLSEGPTAAFKDMAMQLLGELFEYELLR	LEDGIYIGHLSEGPTAAFKDMAMQLLGELFEYELLR	99	36	4.01	5346	0	0	0	0	561491	48581	Missing	68	1.9	b11	547281	3807	294768826225791	14878609025986	0.0033	Red	65459	40700146	40700002	403899
D9Q3P4	D9Q3P4_CORP1	Threonine synthase OS Corynebacterium p	Regular	12846270	0	531528648	58	22	38	39.38	235591	23518	41631	14059	0.0747	Green		0	19	Pass2	MissedCleavage	Carbamidomethyl+C(5)	16677694	DSERCAELFGEQVK	DSERCAELFGEQVK	336	14	4.16	5341	2	2	0	0	1569072	53044		783	2.7	y1y3*y11y14	171246	1453	155096992717242	667162664100256	0.0213	Yellow	3265	16677718	16677649	133058
D9Q3P4	D9Q3P4_CORP1	Threonine synthase OS Corynebacterium p	Regular	12846270	0	531528648	58	22	38	39.38	235591	23518	41631	14059	0.0747	Green		0	20	Pass2	MissedCleavage	None	24861464	SAAETLETSSPSMDISRASNFER	SAAETLETSSPSMDISRASNFER	305	23	4.16	5340	1	1	0	0	1037539	51248	Missing	157	1.9	b8y2y7*	227490	2232	206485278774742	891989293356531	0.0047	Red	36198	24861622	24861520	238530
D9Q3P4	D9Q3P4_CORP1	Threonine synthase OS Corynebacterium p	Regular	12846270	0	531528648	58	22	38	39.38	235591	23518	41631	14059	0.0747	Green		0	21	Pass2	VarMod	Oxidation+M(21)	24731623	ETLNILGATSGDTGSSAEYAMRGR	ETLNILGATSGDTGSSAEYAMRGR	137	24	4.44	5342	1	1	0	0	1328800	52322		2086	4.1	b14*b17y24	231652	2229	206300214651004	887330833136995	0.0394	Red	66721	24731640	24731538	287736
D9Q3P4	D9Q3P4_CORP1	Threonine synthase OS Corynebacterium p	Regular	12846270	0	531528648	58	22	38	39.38	235591	23518	41631	14059	0.0747	Green		0	22	Pass2	VarMod	Phosphoryl+STY(5)	25811970	LIVATNENDVLDEFFRTGEYR	LIVATNENDVLDEFFRTGEYR	282	21	3.92	5343	1	1	0	0	4361009	57484		87	1.7	y7y10	336194	2291	210108212006672	926091927049722	0.0041	Yellow	36436	25812096	25811994	290824
D9Q3P4	D9Q3P4_CORP1	Threonine synthase OS Corynebacterium p	Regular	12846270	0	531528648	58	22	38	39.38	235591	23518	41631	14059	0.0747	Green		0	23	Pass2	InSource	Carbamidomethyl+C(5)	11705725	FGDICAGHIAK	VSFCVPTGNFGDICAGHIAK	263	11	7.16	5335	1	1	0	0	1212572	0.0000		101	0.0	b11	254197	1043	124341424877252	468267527706914	0.0042	Yellow	10450	11705763	11705710	217947
D9Q3P4	D9Q3P4_CORP1	Threonine synthase OS Corynebacterium p	Regular	12846270	0	531528648	58	22	38	39.38	235591	23518	41631	14059	0.0747	Green		0	24	Pass2	NeutralLoss_H2O	Oxidation+M(21)	24551518	ETLNILGATSGDTGSSAEYAMRGR	ETLNILGATSGDTGSSAEYAMRGR	137	24	4.44	5342	2	2	0	0	2664262	0.0000		1130	0.0	b8*b24y8	231652	2229	206300214651004	880868932475465	0.0111	Red	36094	24551628	24551526	296452
D9Q3P4	D9Q3P4_CORP1	Threonine synthase OS Corynebacterium p	Regular	12846270	0	531528648	58	22	38	39.38	235591	23518	41631	14059	0.0747	Green		0	25	Pass2	NeutralLoss_NH3	None	13897373	HVTDLPNDVVAVK	HVTDLPNDVVAVK	455	13	5.10	5339	1	1	0	0	734892	0.0000	Missing	1574	0.0	y1y13*	183946	1325	145849032667542	555940654796355	0.0308	Green	31011	13897487	13897427	192763
D9Q3P4	D9Q3P4_CORP1	Threonine synthase OS Corynebacterium p	Regular	12846270	0	531528648	58	22	38	39.38	235591	23518	41631	14059	0.0747	Green		0	26	Pass2	NeutralLoss_NH3	Oxidation+M(21)	24561358	ETLNILGATSGDTGSSAEYAMRGR	ETLNILGATSGDTGSSAEYAMRGR	137	24	4.44	5342	1	1	0	0	1312279	0.0000		44	0.0	y8	231652	2229	206300214651004	881221981425852	0.0094	Red	23748	24561475	24561373	290234
D9Q3P4	D9Q3P4_CORP1	Threonine synthase OS Corynebacterium p	Regular	12846270	0	531528648	58	22	38	39.38	235591	23518	41631	14059	0.0747	Green		0	27	Pass2	NeutralLoss_NH3	None	16207877	ADNHIGAVNSINWAR	ADNHIGAVNSINWAR	217	15	7.88	5345	0	0	0	0	867730	0.0000		79	0.0	y15*	205224	1483	157224564900599	648368450147904	0.0086	Red	58787	16208032	16207964	218811
D9Q3P4	D9Q3P4_CORP1	Threonine synthase OS Corynebacterium p	Regular	12846270	0	531528648	58	22	38	39.38	235591	23518	41631	14059	0.0747	Green		0	28	Pass2	NeutralLoss_NH3	None	23551133	KETLNILGATSGDTGSSAEYAMR	KETLNILGATSGDTGSSAEYAMR	136	23	4.44	5334	0	0	0	0	890853	0.0000		0	0.0		231343	2168	202519021068745	860947430396648	0.0033	Yellow	35750	23551139	23551018	210394
D9Q3P6	D9Q3P6_CORP1	Putative uncharacterized protein OS Cor	Regular	10635890	0	90631803	8	4	9	73.26	14276	6513	3889	0.4336	0.0039	Green		1	1	Pass1	PepFrag1	None	11176463	TAVSLEGTVLK	TAVSLEGTVLK	32	11	7.00	5409	4	4	1	1	60737100	68102		499	2.1	b2y8y9y11	196431	1076	126950519306514	443731358118681	0.2383	Green	26104	11176526	11176474	215021
D9Q3P6	D9Q3P6_CORP1	Putative uncharacterized protein OS Cor	Regular	10635890	0	90631803	8	4	9	73.26	14276	6513	3889	0.4336	0.0039	Green		0	2	Pass1	PepFrag1	None	14767554	VHADTQAGPLNPTR	VHADTQAGPLNPTR	43	14	7.88	5411	1	1	0	0	2308412	53901	Missing	1207	1.9	y7y14	129770	1344	147240001547576	586305931406202	0.1410	Yellow	23530	14767651	14767586	163071
D9Q3P6	D9Q3P6_CORP1	Putative uncharacterized protein OS Cor	Regular	10635890	0	90631803	8	4	9	73.26	14276	6513	3889	0.4336	0.0039	Green		0	3	Pass1	PepFrag1	None	18609814	QFGDQALNSLIDALISR	QFGDQALNSLIDALISR	65	17	3.88	5410	2	2	0	0	12603570	61273		427	1.7	y6y17	333021	1737	174699976471414	69389385028351	0.0769	Green	54596	18609932	18609829	398314
D9Q3P6	D9Q3P6_CORP1	Putative uncharacterized protein OS Cor	Regular	10635890	0	90631803	8	4	9	73.26	14276	6513	3889	0.4336	0.0039	Green		0	4	Pass2	VarMod	Phosphoryl+STY(*)	22991581	SIVLSLDLDGATVGDLQTFVR	SIVLSLDLDGATVGDLQTFVR	1	21	3.59	5412	1	1	0	0	2007604	53295		1231	2.9	b13y5y21	398747	2100	198261854434028	857274369969864	0.2974	Yellow	43697	22991670	22991560	296296
D9Q3P6	D9Q3P6_CORP1	Putative uncharacterized protein OS Cor	Regular	10635890	0	90631803	8	4	9	73.26	14276	6513	3889	0.4336	0.0039	Green		0	5	Pass2	InSource	Phosphoryl+STY(1)	13466603	SIVLSLDLDGATV	SIVLSLDLDGATVGDLQTFVR	1	13	2.92	5412	0	0	0	0	433855	0.0000		525	0.0	b6b13	398747	1242	139692802892438	534655188302518	0.1030	Yellow	51757	13466597	13466536	289974
D9Q3P6	D9Q3P6_CORP1	Putative uncharacterized protein OS Cor	Regular	10635890	0	90631803	8	4	9	73.26	14276	6513	3889	0.4336	0.0039	Green		0	6	Pass2	NeutralLoss_NH3	None	14597288	VHADTQAGPLNPTR	VHADTQAGPLNPTR	43	14	7.88	5411	0	0	0	0	509672	0.0000	Missing	0	0.0		129770	1344	147240001547576	579545998809946	0.1433	Yellow	17604	14597411	14597346	170784
D9Q3R4	D9Q3R4_CORP1	Putative uncharacterized protein OS Cor	Regular	25456260	0	157813249	25	5	8	53.79	43183	29647	10846	19736	0.0311	Green		1	1	Pass1	PepFrag1	None	10416091	IWLLSPGAGK	IWLLSPGAGK	94	10	10.10	3740	8	8	5	2	222616900	77534	Identified	2376	3.3	b2b3y2y5y6y7y8y9	231679	996	120577384683669	413542847548174	0.2901	Green	50497	10416160	10416111	261246
D9Q3R4	D9Q3R4_CORP1	Putative uncharacterized protein OS Cor	Regular	25456260	0	157813249	25	5	8	53.79	43183	29647	10846	19736	0.0311	Green		0	2	Pass1	PepFrag1	Carbamidomethyl+C(8)	13906896	LGSWQGSCLVQR	LGSWQGSCLVQR	129	12	9.01	3742	4	4	1	0	35102550	69511		4043	3.4	y5y7y8y8*y12	213143	1220	138038274311234	552135849686244	0.2506	Green	47828	13907002	13906940	206316
D9Q3R4	D9Q3R4_CORP1	Putative uncharacterized protein OS Cor	Regular	25456260	0	157813249	25	5	8	53.79	43183	29647	10846	19736	0.0311	Green		0	3	Pass1	PepFrag1	None	21851347	TGALDPGEISESAQLAGLVQTK	TGALDPGEISESAQLAGLVQTK	104	22	3.83	3741	2	2	0	0	4091953	60177	Missing	209	3.4	b1b11b17y13	276976	2040	194467222989791	81475908713512	0.1458	Green	56138	21851390	21851281	347873
D9Q3R4	D9Q3R4_CORP1	Putative uncharacterized protein OS Cor	Regular	25456260	0	157813249	25	5	8	53.79	43183	29647	10846	19736	0.0311	Green		0	4	Pass1	PepFrag1	None	23251317	EDDGDLVDGLVDAVRPLAENGR	EDDGDLVDGLVDAVRPLAENGR	72	22	3.57	3739	5	5	3	0	42222570	70313	Missing	1375	2.8	y14y15y16y17y22	256614	2120	199518670166049	866959010488214	0.0790	Green	31501	23251423	23251313	314838
D9Q3R4	D9Q3R4_CORP1	Putative uncharacterized protein OS Cor	Regular	25456260	0	157813249	25	5	8	53.79	43183	29647	10846	19736	0.0311	Green		0	5	Pass2	PepFrag2	None	12666549	NSEAVGVNHALR	NSEAVGVNHALR	9	12	7.88	3743	3	3	0	0	2069832	57217		1820	3.1	b8b12b12y12	136984	1156	133167482703312	502891211377092	0.1976	Yellow	22818	12666323	12666265	206463
D9Q3R4	D9Q3R4_CORP1	Putative uncharacterized protein OS Cor	Regular	25456260	0	157813249	25	5	8	53.79	43183	29647	10846	19736	0.0311	Green		0	6	Pass2	InSource	Carbamidomethyl+C(1)	6753607	CLVQR	LGSWQGSCLVQR	136	5	9.01	3742	1	1	0	0	1559886	0.0000		474	0.0	y5	213143	577	837934701519935	36053422711497	0.0194	Green	35453	6753622	6753589	222238
D9Q3R4	D9Q3R4_CORP1	Putative uncharacterized protein OS Cor	Regular	25456260	0	157813249	25	5	8	53.79	43183	29647	10846	19736	0.0311	Green		0	7	Pass2	InSource	None	7424458	LLSPGAGK	IWLLSPGAGK	96	8	10.10	3740	2	2	0	0	19400310	0.0000	Identified	549	0.0	y5y8	231679	709	9612959759198	396346891344522	0.0175	Green	49525	7424490	7424454	261232
D9Q3S4	D9Q3S4_CORP1	Guanyl specific ribonuclease Sa3 OS Cor	Regular	22210160	0	188658039	30	9	14	53.71	162529	36057	16515	25150	0.0474	Green		1	1	Pass1	PepFrag1	None	11656000	FGNYEGILPR	FGNYEGILPR	111	10	7.00	3681	8	8	4	1	97302740	73347	Identified	5242	4.1	b3y2y3y5y6y7y8y10	214547	1063	12592592331431	477929589436916	0.1402	Green	57095	11656083	11656030	235981
D9Q3S4	D9Q3S4_CORP1	Guanyl specific ribonuclease Sa3 OS Cor	Regular	22210160	0	188658039	30	9	14	53.71	162529	36057	16515	25150	0.0474	Green		0	2	Pass1	PepFrag1	None	14246917	EYTVDTPGLHHR	EYTVDTPGLHHR	128	12	6.02	3684	2	2	0	0	2962709	58182	Missing	1011	3.1	b7y12	121445	1278	142379305459987	584164636433622	0.0528	Yellow	7257	14246985	14246922	162002
D9Q3S4	D9Q3S4_CORP1	Guanyl specific ribonuclease Sa3 OS Cor	Regular	22210160	0	188658039	30	9	14	53.71	162529	36057	16515	25150	0.0474	Green		0	3	Pass1	PepFrag1	None	21060502	TISTILSGGPFPYPDNDGVR	TISTILSGGPFPYPDNDGVR	91	20	3.88	3682	6	6	0	1	22715780	67029	Identified	3139	3.0	b2b5b11b17b20b20y7y9y11y20	277885	1925	187088369508385	814489306716053	0.0288	Green	87401	21060607	21060502	287786
D9Q3S4	D9Q3S4_CORP1	Guanyl specific ribonuclease Sa3 OS Cor	Regular	22210160	0	188658039	30	9	14	53.71	162529	36057	16515	25150	0.0474	Green		0	4	Pass1	PepFrag1	Carbamidomethyl+C(16)	27670777	DPDTWYYTNDHYESFCEIPDAE	DPDTWYYTNDHYESFCEIPDAE	153	22	3.27	3680	2	2	0	1	106427800	73736	Identified	494	1.9	b7b18y4	292710	2342	213214905072761	107013365694582	0.0073	Green	15552	27670899	27670798	276636
D9Q3S4	D9Q3S4_CORP1	Guanyl specific ribonuclease Sa3 OS Cor	Regular	22210160	0	188658039	30	9	14	53.71	162529	36057	16515	25150	0.0474	Green		0	5	Pass2	PepFrag2	Carbamidomethyl+C(12)	18919066	NTAAPSSGLSSCTVDSLPK	NTAAPSSGLSSCTVDSLPK	68	19	6.10	3683	2	2	0	0	4340605	59841	Missing	861	1.8	b10y19	189002	1674	170449842120481	775736208855304	0.0074	Yellow	44203	18919027	18918948	201242
D9Q3S4	D9Q3S4_CORP1	Guanyl specific ribonuclease Sa3 OS Cor	Regular	22210160	0	188658039	30	9	14	53.71	162529	36057	16515	25150	0.0474	Green		0	6	Pass2	MissedCleavage	None	22341452	KTISTILSGGPFPYPDNDGVR	KTISTILSGGPFPYPDNDGVR	90	21	6.84	3685	1	1	0	0	1400797	54929	Missing	1824	4.5	y14y21	243658	2060	195736182746551	938814140131542	0.0824	Yellow	11592	22341381	22341251	203354
D9Q3S4	D9Q3S4_CORP1	Guanyl specific ribonuclease Sa3 OS Cor	Regular	22210160	0	188658039	30	9	14	53.71	162529	36057	16515	25150	0.0474	Green		0	7	Pass2	VarMod	Carbamidomethyl+C(18);Phosphoryl+STY(*);Phosphoryl+STY(*)	26922300	TKPSVKNTAAPSSGLSSCTVDSLPK	TKPSVKNTAAPSSGLSSCTVDSLPK	62	25	9.78	3688	2	2	0	0	2047455	56578	Missing	1375	8.6	b1b6b9b14	142725	2305	210963305039475	10411872219145	0.4238	Yellow	91625	26922422	26922320	278847
D9Q3S4	D9Q3S4_CORP1	Guanyl specific ribonuclease Sa3 OS Cor	Regular	22210160	0	188658039	30	9	14	53.71	162529	36057	16515	25150	0.0474	Green		0	8	Pass2	VarMod	Carbamidomethyl+C(12);Phosphoryl+STY(*)	23000476	NTAAPSSGLSSCTVDSLPKEAK	NTAAPSSGLSSCTVDSLPKEAK	68	22	6.36	3686	1	1	0	0	814583	52575	Missing	408	3.5	b11b11*b12-H3PO4b14-H3PO4	166626	1985	190955999751274	889515432646615	0.0419	Red	73050	23000509	23000404	255711
D9Q3S4	D9Q3S4_CORP1	Guanyl specific ribonuclease Sa3 OS Cor	Regular	22210160	0	188658039	30	9	14	53.71	162529	36057	16515	25150	0.0474	Green		0	9	Pass2	VarMod	Phosphoryl+STY(10)	21009287	NYYREYTVDTPGLHHR	NYYREYTVDTPGLHHR	124	16	7.81	3687	1	1	0	0	1342718	54745	Missing	226	2.3	y8y8y13	134944	1804	179163961398348	861441283751245	0.0178	Yellow	11373	21009343	21009257	200783
D9Q3S4	D9Q3S4_CORP1	Guanyl specific ribonuclease Sa3 OS Cor	Regular	22210160	0	188658039	30	9	14	53.71	162529	36057	16515	25150	0.0474	Green		0	10	Pass2	InSource	Carbamidomethyl+C(16)	23369077	DPDTWYYTNDHYESFCEI	DPDTWYYTNDHYESFCEIPDAE	153	18	3.43	3680	2	2	0	0	2090926	0.0000	Missing	328	0.0	b4b18	292710	1985	190955999751274	903770649064386	0.0290	Green	66167	23369067	23368961	262282
D9Q3S4	D9Q3S4_CORP1	Guanyl specific ribonuclease Sa3 OS Cor	Regular	22210160	0	188658039	30	9	14	53.71	162529	36057	16515	25150	0.0474	Green		0	11	Pass2	InSource	None	9734585	NTAAPSSGLSS	NTAAPSSGLSSCTVDSLPKEAK	68	11	6.13	3686	0	0	0	0	333304	0.0000	Missing	0	0.0		166626	877	110770988111791	399146030922937	0.0167	Red	36957	9734677	9734631	272463
D9Q3S4	D9Q3S4_CORP1	Guanyl specific ribonuclease Sa3 OS Cor	Regular	22210160	0	188658039	30	9	14	53.71	162529	36057	16515	25150	0.0474	Green		0	12	Pass2	InSource	None	10324745	PYPDNDGVR	TISTILSGGPFPYPDNDGVR	102	9	3.88	3682	1	1	0	0	516485	0.0000	Missing	148	0.0	y1	277885	900	112699322990946	423344285415536	0.0084	Green	78261	10324812	10324764	303346
D9Q3S4	D9Q3S4_CORP1	Guanyl specific ribonuclease Sa3 OS Cor	Regular	22210160	0	188658039	30	9	14	53.71	162529	36057	16515	25150	0.0474	Green		0	13	Pass2	InSource	None	6844039	EGILPR	FGNYEGILPR	115	6	7.00	3681	2	2	0	0	2331671	0.0000	Missing	932	0.0	y1y6	214547	643	900672596915472	380802417447101	0.0046	Green	18504	6844065	6844032	227191
D9Q3S4	D9Q3S4_CORP1	Guanyl specific ribonuclease Sa3 OS Cor	Regular	22210160	0	188658039	30	9	14	53.71	162529	36057	16515	25150	0.0474	Green		0	14	Pass2	NeutralLoss_H2O	Carbamidomethyl+C(12)	18738961	NTAAPSSGLSSCTVDSLPK	NTAAPSSGLSSCTVDSLPK	68	19	6.10	3683	0	0	0	0	985428	0.0000	Missing	527	0.0	b19	189002	1674	170449842120481	768351358540911	0.1387	Yellow	27547	18739113	18739034	206428
D9Q3S8	D9Q3S8_CORP1	Putative uncharacterized protein OS Cor	Regular	8224965	0.21	730942237	60	23	47	35.36	133279	57150	21419	34164	0.2497	Green		1	1	Pass1	PepFrag1	None	19470011	VVFVHTFDGLTPEAWTK	VVFVHTFDGLTPEAWTK	93	17	5.22	6221	10	10	2	1	78844340	68119	Identified	4460	5.0	b2b10b17y2y4y5y6y10y15y17	319096	1809	179494858110877	698552641444707	0.1741	Green	60586	19470172	19470076	286770
D9Q3S8	D9Q3S8_CORP1	Putative uncharacterized protein OS Cor	Regular	8224965	0.21	730942237	60	23	47	35.36	133279	57150	21419	34164	0.2497	Green		0	2	Pass1	PepFrag1	None	15258108	YTKPVTDTTGTLTK	YTKPVTDTTGTLTK	57	14	9.63	6222	5	5	1	0	39896670	65161	Identified	3528	4.4	y2y5y6y11y14	135423	1427	153241225432197	547436356083707	0.1493	Green	20045	15258209	15258124	135330
D9Q3S8	D9Q3S8_CORP1	Putative uncharacterized protein OS Cor	Regular	8224965	0.21	730942237	60	23	47	35.36	133279	57150	21419	34164	0.2497	Green		0	3	Pass1	PepFrag1	None	12386263	EISSAISEFQK	EISSAISEFQK	75	11	4.26	6217	6	6	1	0	106933300	69442		2075	3.6	b3y1y3y6y8y9y11	197670	1136	131627062233193	495491300422524	0.1054	Green	18123	12386325	12386269	205556
D9Q3S8	D9Q3S8_CORP1	Putative uncharacterized protein OS Cor	Regular	8224965	0.21	730942237	60	23	47	35.36	133279	57150	21419	34164	0.2497	Green		0	4	Pass1	PepFrag1	None	13176586	EFGINAGAQWPK	EFGINAGAQWPK	131	12	7.00	6218	6	6	3	0	24204410	62990	Identified	1455	2.9	b6*y2y3y7y8y9y12	214089	1196	136221948254149	527106824292569	0.0532	Green	43590	13176663	13176605	239537
D9Q3S8	D9Q3S8_CORP1	Putative uncharacterized protein OS Cor	Regular	8224965	0.21	730942237	60	23	47	35.36	133279	57150	21419	34164	0.2497	Green		0	5	Pass1	PepFrag1	None	13508104	NLLVNAPQQILK	NLLVNAPQQILK	347	12	10.10	6220	3	3	1	0	48208920	65983	Identified	320	2.3	y6y8y9	242423	1313	144967100151334	540368614901203	0.0291	Green	57245	13508202	13508142	251263
D9Q3S8	D9Q3S8_CORP1	Putative uncharacterized protein OS Cor	Regular	8224965	0.21	730942237	60	23	47	35.36	133279	57150	21419	34164	0.2497	Green		0	6	Pass1	PepFrag1	None	15528806	LIALAQQVQGQDLR	LIALAQQVQGQDLR	591	14	7.00	6229	2	2	0	0	8362120	58375		756	2.0	y6y7*y14	263381	1478	156870972979248	621203349375953	0.0173	Yellow	58405	15528877	15528811	220780
D9Q3S8	D9Q3S8_CORP1	Putative uncharacterized protein OS Cor	Regular	8224965	0.21	730942237	60	23	47	35.36	133279	57150	21419	34164	0.2497	Green		0	7	Pass1	PepFrag1	None	20750960	VVFVHTFDGLTPEAWTKK	VVFVHTFDGLTPEAWTKK	93	18	7.79	6219	3	3	1	0	24556440	63053	Identified	1055	2.2	y6y7y18	283770	1944	188317410894179	830106730745615	0.0163	Green	47888	20751075	20750998	321701
D9Q3S8	D9Q3S8_CORP1	Putative uncharacterized protein OS Cor	Regular	8224965	0.21	730942237	60	23	47	35.36	133279	57150	21419	34164	0.2497	Green		0	8	Pass1	PepFrag1	None	11766219	LTQSTVDVSAR	LTQSTVDVSAR	359	11	7.00	6216	2	2	0	0	2848235	53697		209	1.8	y8y11	161856	1086	127735864334797	47068749233782	0.0148	Yellow	17684	11766220	11766167	135141
D9Q3S8	D9Q3S8_CORP1	Putative uncharacterized protein OS Cor	Regular	8224965	0.21	730942237	60	23	47	35.36	133279	57150	21419	34164	0.2497	Green		0	9	Pass1	PepFrag1	None	14907486	EELGIAVAEFGAER	EELGIAVAEFGAER	268	14	3.79	6226	1	1	0	0	2445539	53035		112	1.4	b8y9	256503	1369	149060280089678	596348497890519	0.0063	Yellow	58022	14907615	14907551	323655
D9Q3S8	D9Q3S8_CORP1	Putative uncharacterized protein OS Cor	Regular	8224965	0.21	730942237	60	23	47	35.36	133279	57150	21419	34164	0.2497	Green		0	10	Pass2	PepFrag2	None	19469930	AVDANGGANVAVYALALDSR	AVDANGGANVAVYALALDSR	111	20	3.88	6223	1	1	0	0	3999792	55172		594	3.3	y8y20	275687	1797	178700191922053	698549755387005	0.0467	Yellow	47297	19470193	19470097	309964
D9Q3S8	D9Q3S8_CORP1	Putative uncharacterized protein OS Cor	Regular	8224965	0.21	730942237	60	23	47	35.36	133279	57150	21419	34164	0.2497	Green		0	11	Pass2	PepFrag2	None	11735858	ADSQAVLEQGR	ADSQAVLEQGR	220	11	4.07	6225	1	1	0	0	1752372	51588		655	2.5	b6y11	147491	1060	125688886194619	469472972386192	0.0400	Red	1777	11735891	11735837	117006
D9Q3S8	D9Q3S8_CORP1	Putative uncharacterized protein OS Cor	Regular	8224965	0.21	730942237	60	23	47	35.36	133279	57150	21419	34164	0.2497	Green		0	12	Pass2	PepFrag2	None	60058574	LQQEDWSGSALAFVANANNTSSGTSPAGGSSSNSNGQSAAWLGAGAVGLAGAGGGLWVWSRR	LQQEDWSGSALAFVANANNTSSGTSPAGGSSSNSNGQSAAWLGAGAVGLAGAGGGLWVWSRR	155	62	7.11	6224	1	1	0	0	1269468	50188	Missing	895	4.7	b23b32b34y8y62*	393992	5432	37359364067365	10943745626946	0.0386	Red	38256	60058030	60058030	340340
D9Q3S8	D9Q3S8_CORP1	Putative uncharacterized protein OS Cor	Regular	8224965	0.21	730942237	60	23	47	35.36	133279	57150	21419	34164	0.2497	Green		0	13	Pass2	PepFrag2	None	14867431	RPAGEQSGMVDAIR	RPAGEQSGMVDAIR	419	14	7.11	6234	3	3	0	0	7537622	57924	Identified	724	2.5	b7*b14y7y9*y11*y13	153254	1356	148115131067656	594746180824263	0.0325	Yellow	44678	14867361	14867298	264869
D9Q3S8	D9Q3S8_CORP1	Putative uncharacterized protein OS Cor	Regular	8224965	0.21	730942237	60	23	47	35.36	133279	57150	21419	34164	0.2497	Green		0	14	Pass2	PepFrag2	Carbamidomethyl+C(1)	11475412	CLDNAGEIQK	CLDNAGEIQK	409	10	4.07	6228	1	1	0	0	4503416	55687		154	1.7	y6y8	144576	994	120415915105868	459054272556054	0.0158	Yellow	4506	11475569	11475516	147787
D9Q3S8	D9Q3S8_CORP1	Putative uncharacterized protein OS Cor	Regular	8224965	0.21	730942237	60	23	47	35.36	133279	57150	21419	34164	0.2497	Green		0	15	Pass2	PepFrag2	None	25701688	EQGMQQGAQLDWDSLDNAVTHAR	EQGMQQGAQLDWDSLDNAVTHAR	481	23	3.96	6235	2	2	0	0	8338008	58362		858	2.2	y1y8y23	251003	2303	21084125510462	922135202216655	0.0138	Yellow	36414	25701765	25701662	264402
D9Q3S8	D9Q3S8_CORP1	Putative uncharacterized protein OS Cor	Regular	8224965	0.21	730942237	60	23	47	35.36	133279	57150	21419	34164	0.2497	Green		0	16	Pass2	PepFrag2	Carbamidomethyl+C(10)	29214561	SLLIEIISSCGTADAALDAEAANFAELR	SLLIEIISSCGTADAALDAEAANFAELR	319	28	3.50	6237	0	0	0	0	500178	46143		227	2.2	y27	426790	2671	232742427419337	104817142191164	0.0113	Red	64127	29213952	29213851	318637
D9Q3S8	D9Q3S8_CORP1	Putative uncharacterized protein OS Cor	Regular	8224965	0.21	730942237	60	23	47	35.36	133279	57150	21419	34164	0.2497	Green		0	17	Pass2	PepFrag2	None	12515998	AMNESTTTLQR	AMNESTTTLQR	288	11	7.00	6238	1	1	0	0	1042181	49331		623	1.6	y10y11	157256	1134	131472525008487	500681114329834	0.0112	Red	1008	12516232	12516176	106885
D9Q3S8	D9Q3S8_CORP1	Putative uncharacterized protein OS Cor	Regular	8224965	0.21	730942237	60	23	47	35.36	133279	57150	21419	34164	0.2497	Green		0	18	Pass2	PepFrag2	None	14326413	SLDNMYNAVYDK	SLDNMYNAVYDK	143	12	3.88	6236	2	2	0	0	3234130	54249		387	1.6	y7y12	215909	1284	142824589120022	573103687707025	0.0104	Yellow	19480	14326779	14326717	184914
D9Q3S8	D9Q3S8_CORP1	Putative uncharacterized protein OS Cor	Regular	8224965	0.21	730942237	60	23	47	35.36	133279	57150	21419	34164	0.2497	Green		0	19	Pass2	PepFrag2	None	16137514	HQLDTNSASDQLER	HQLDTNSASDQLER	304	14	4.30	6227	0	0	0	0	371593	44852		70	1.5	y10	150668	1435	153813422202609	645553687341321	0.0075	Red	9319	16137484	16137417	201222
D9Q3S8	D9Q3S8_CORP1	Putative uncharacterized protein OS Cor	Regular	8224965	0.21	730942237	60	23	47	35.36	133279	57150	21419	34164	0.2497	Green		0	20	Pass2	PepFrag2	None	35407803	AIEPGDTNGLAQLPTSALETLAQEELVSTDESIK	AIEPGDTNGLAQLPTSALETLAQEELVSTDESIK	231	34	3.38	6233	2	2	0	0	15195410	60968	Missing	151	1.9	y5y7y8	364918	3294	267655002055435	670620008221738	0.0060	Green	52109	35406855	35406855	385203
D9Q3S8	D9Q3S8_CORP1	Putative uncharacterized protein OS Cor	Regular	8224965	0.21	730942237	60	23	47	35.36	133279	57150	21419	34164	0.2497	Green		0	21	Pass2	MissedCleavage	None	27043247	YSPSVVSSIEHNAEMAKVSLAEAER	YSPSVVSSIEHNAEMAKVSLAEAER	384	25	4.70	6231	1	1	0	0	4358886	55545	Missing	178	1.7	b10y5	229193	2484	221748502263842	970268155353332	0.0063	Yellow	11070	27043110	27043008	227257
D9Q3S8	D9Q3S8_CORP1	Putative uncharacterized protein OS Cor	Regular	8224965	0.21	730942237	60	23	47	35.36	133279	57150	21419	34164	0.2497	Green		0	22	Pass2	MissedCleavage	None	27312821	EFGINAGAQWPKSLDNMYNAVYDK	EFGINAGAQWPKSLDNMYNAVYDK	131	24	4.31	6230	3	3	1	0	2924398	53812	Missing	175	1.7	y5y6y24	305861	2480	221510383038163	99846164802014	0.0059	Yellow	50490	27312990	27312859	239843
D9Q3S8	D9Q3S8_CORP1	Putative uncharacterized protein OS Cor	Regular	8224965	0.21	730942237	60	23	47	35.36	133279	57150	21419	34164	0.2497	Green		0	23	Pass2	VarMod	Oxidation+M(9)	26012685	RPAGEQSGMVDAIRGAENALTNAEK	RPAGEQSGMVDAIRGAENALTNAEK	419	25	4.65	6232	1	1	0	0	1601898	51198	Missing	338	2.1	b7b14	166815	2367	214729546132035	950933223749458	0.0104	Red	36473	26012796	26012668	225027
D9Q3S8	D9Q3S8_CORP1	Putative uncharacterized protein OS Cor	Regular	8224965	0.21	730942237	60	23	47	35.36	133279	57150	21419	34164	0.2497	Green		0	24	Pass2	InSource	None	32634472	LQQEDWSGSALAFVANANNTSSGTSPAGGSSSNS	LQQEDWSGSALAFVANANNTSSGTSPAGGSSSNSNGQSAAWLGAGAVGLAGAGGGLWVWSRR	155	34	3.01	6224	0	0	0	0	2284875	0.0000	Missing	490	0.0	b34y11*	393992	2923	247160374409961	117087230954734	0.0695	Red	66591	32634572	32634477	351369
D9Q3S8	D9Q3S8_CORP1	Putative uncharacterized protein OS Cor	Regular	8224965	0.21	730942237	60	23	47	35.36	133279	57150	21419	34164	0.2497	Green		0	25	Pass2	InSource	None	8904730	YALALDSR	AVDANGGANVAVYALALDSR	123	8	6.73	6223	0	0	0	0	628764	0.0000		0	0.0		275687	835	107205553771699	473937054625707	0.0334	Yellow	67347	8904787	8904746	305662
D9Q3S8	D9Q3S8_CORP1	Putative uncharacterized protein OS Cor	Regular	8224965	0.21	730942237	60	23	47	35.36	133279	57150	21419	34164	0.2497	Green		0	26	Pass2	InSource	None	11175524	DGLTPEAWTK	VVFVHTFDGLTPEAWTK	100	10	4.07	6221	1	1	0	0	1569732	0.0000	Missing	74	0.0	y10	319096	1013	121945542784955	447057757676108	0.0135	Green	56277	11175619	11175567	274775
D9Q3S8	D9Q3S8_CORP1	Putative uncharacterized protein OS Cor	Regular	8224965	0.21	730942237	60	23	47	35.36	133279	57150	21419	34164	0.2497	Green		0	27	Pass2	InSource	None	7313723	PEAWTK	VVFVHTFDGLTPEAWTK	104	6	7.00	6221	1	1	0	0	1531058	0.0000	Identified	545	0.0	y6	319096	657	913699135285572	389258743090054	0.0120	Green	68010	7313767	7313733	287516
D9Q3S8	D9Q3S8_CORP1	Putative uncharacterized protein OS Cor	Regular	8224965	0.21	730942237	60	23	47	35.36	133279	57150	21419	34164	0.2497	Green		0	28	Pass2	NeutralLoss_H2O	None	27132715	EFGINAGAQWPKSLDNMYNAVYDK	EFGINAGAQWPKSLDNMYNAVYDK	131	24	4.31	6230	1	1	0	0	2540012	0.0000	Missing	311	0.0	b24y7*	305861	2480	221510383038163	973478138701126	0.0384	Yellow	12587	27132707	27132606	272326
D9Q3S8	D9Q3S8_CORP1	Putative uncharacterized protein OS Cor	Regular	8224965	0.21	730942237	60	23	47	35.36	133279	57150	21419	34164	0.2497	Green		0	29	Pass2	NeutralLoss_NH3	None	14697165	RPAGEQSGMVDAIR	RPAGEQSGMVDAIR	419	14	7.11	6234	0	0	0	0	722074	0.0000	Missing	0	0.0		153254	1356	148115131067656	5879350006424	0.0108	Yellow	44559	14697226	14697163	250164
D9Q3T9	D9Q3T9_CORP1	Pyridoxamine kinase OS Corynebacterium	Regular	5478286	2.64	309930705	23	8	20	43.21	50187	36795	11194	24172	0.0749	Yellow		1	1	Pass1	PepFrag1	None	18699375	RPETPANAIEMLAVDDK	RPETPANAIEMLAVDDK	187	17	4.06	6402	3	3	0	0	9612123	57215	Missing	3401	5.1	b6y8y17	225214	1730	174230307433588	684325176282803	0.4801	Yellow	107127	18699529	18699426	227161
D9Q3T9	D9Q3T9_CORP1	Pyridoxamine kinase OS Corynebacterium	Regular	5478286	2.64	309930705	23	8	20	43.21	50187	36795	11194	24172	0.0749	Yellow		0	2	Pass1	PepFrag1	None	27863605	NGSGDVTAALFTGHYIRDHDAASALAR	NGSGDVTAALFTGHYIRDHDAASALAR	218	27	6.02	6398	2	2	0	0	7607267	56199		1016	4.0	b21y12y27	222630	2532	224596043669391	101970073215231	0.1555	Yellow	75088	27863822	27863717	271214
D9Q3T9	D9Q3T9_CORP1	Pyridoxamine kinase OS Corynebacterium	Regular	5478286	2.64	309930705	23	8	20	43.21	50187	36795	11194	24172	0.0749	Yellow		0	3	Pass1	PepFrag1	None	16028010	TASSVFDLIETTYR	TASSVFDLIETTYR	245	14	4.07	6399	6	6	0	0	16401880	59535		2585	2.7	b6b7b8y4y5y9y12y14	255748	1469	15623350094388	65023555162201	0.0976	Yellow	90274	16028110	16028042	310362
D9Q3T9	D9Q3T9_CORP1	Pyridoxamine kinase OS Corynebacterium	Regular	5478286	2.64	309930705	23	8	20	43.21	50187	36795	11194	24172	0.0749	Yellow		0	4	Pass1	PepFrag1	None	17598973	ELQLIQAQESYANPR	ELQLIQAQESYANPR	263	15	4.26	6397	2	2	0	0	23153780	61033	Missing	1455	2.4	b12*y10y15	229536	1614	166352240481448	713967505718955	0.0719	Yellow	55963	17599029	17598955	223486
D9Q3T9	D9Q3T9_CORP1	Pyridoxamine kinase OS Corynebacterium	Regular	5478286	2.64	309930705	23	8	20	43.21	50187	36795	11194	24172	0.0749	Yellow		0	5	Pass1	PepFrag1	None	39490593	VVPVADIITPNQFELEYLTGVPAHDLESTLEAVAAAR	VVPVADIITPNQFELEYLTGVPAHDLESTLEAVAAAR	137	37	3.82	6401	4	4	1	0	16224360	59488	Identified	562	3.4	b8b9y13y18y19y23	437532	3711	289792363615533	161203124549688	0.0700	Yellow	103474	39490651	39490513	418133
D9Q3T9	D9Q3T9_CORP1	Pyridoxamine kinase OS Corynebacterium	Regular	5478286	2.64	309930705	23	8	20	43.21	50187	36795	11194	24172	0.0749	Yellow		0	6	Pass1	PepFrag1	None	16779111	GAWLVQTPFLDFKR	GAWLVQTPFLDFKR	204	14	10.12	6400	2	2	0	0	1873695	50113	Missing	928	1.6	b8y1y10	302413	1572	163453664664485	680706768988639	0.0251	Red	90949	16779225	16779154	408026
D9Q3T9	D9Q3T9_CORP1	Pyridoxamine kinase OS Corynebacterium	Regular	5478286	2.64	309930705	23	8	20	43.21	50187	36795	11194	24172	0.0749	Yellow		0	7	Pass2	MissedCleavage	None	10385288	MQFTVEKVG	MQFTVEKVG	278	9	7.00	6404	2	2	0	0	1968126	50327		948	2.1	y7y9	181579	968	118306844897925	421317671269635	0.0813	Red	2484	10385404	10385355	118752
D9Q3T9	D9Q3T9_CORP1	Pyridoxamine kinase OS Corynebacterium	Regular	5478286	2.64	309930705	23	8	20	43.21	50187	36795	11194	24172	0.0749	Yellow		0	8	Pass2	MissedCleavage	None	26102794	DHDAASALARTASSVFDLIETTYR	DHDAASALARTASSVFDLIETTYR	235	24	4.44	6403	2	2	0	0	4176080	53594		299	1.8	y6y15	261234	2382	215635770836334	95526184393117	0.0186	Red	74148	26103029	26102922	344558
D9Q3T9	D9Q3T9_CORP1	Pyridoxamine kinase OS Corynebacterium	Regular	5582616	1.25	309930705	21	10	20	34.15	33171	14300	7627	0.9974	0.0309	Green		1	1	Pass1	PepFrag1	None	13447304	AMGPNTVLVTSVR	AMGPNTVLVTSVR	174	13	11.05	6081	2	2	0	0	6750254	55762	Missing	1421	2.7	b8y13	219716	1271	141858926121739	551378197283973	0.1669	Yellow	58583	13447316	13447256	216284
D9Q3T9	D9Q3T9_CORP1	Pyridoxamine kinase OS Corynebacterium	Regular	5582616	1.25	309930705	21	10	20	34.15	33171	14300	7627	0.9974	0.0309	Green		0	2	Pass1	PepFrag1	None	39490593	VVPVADIITPNQFELEYLTGVPAHDLESTLEAVAAAR	VVPVADIITPNQFELEYLTGVPAHDLESTLEAVAAAR	137	37	3.82	6080	5	5	0	0	26165110	61646	Missing	2225	3.8	b13*b32y13y18y30y37	431139	3711	289792363615533	165944128395213	0.1443	Green	95517	39490711	39490594	418962
D9Q3T9	D9Q3T9_CORP1	Pyridoxamine kinase OS Corynebacterium	Regular	5582616	1.25	309930705	21	10	20	34.15	33171	14300	7627	0.9974	0.0309	Green		0	3	Pass1	PepFrag1	None	17598973	ELQLIQAQESYANPR	ELQLIQAQESYANPR	263	15	4.26	6079	2	2	0	0	19628490	60397	Missing	1333	2.5	b5b9*y7y10y15	231887	1614	166352240481448	721608601947597	0.1199	Green	51324	17599034	17598958	224651
D9Q3T9	D9Q3T9_CORP1	Pyridoxamine kinase OS Corynebacterium	Regular	5582616	1.25	309930705	21	10	20	34.15	33171	14300	7627	0.9974	0.0309	Green		0	4	Pass1	PepFrag1	None	10264963	DHDAASALAR	DHDAASALAR	235	10	5.10	6078	2	2	0	0	10930500	57855		298	1.7	y8y10	113327	913	113781979717936	420893050393861	0.0612	Yellow	1763	10265044	10264996	112880
D9Q3T9	D9Q3T9_CORP1	Pyridoxamine kinase OS Corynebacterium	Regular	5582616	1.25	309930705	21	10	20	34.15	33171	14300	7627	0.9974	0.0309	Green		0	5	Pass1	PepFrag1	None	16779111	GAWLVQTPFLDFKR	GAWLVQTPFLDFKR	204	14	10.12	6082	3	3	0	0	8427725	56725	Identified	1247	1.5	b14y1y7y7y10	309208	1572	163453664664485	687991898751081	0.0305	Yellow	83277	16779216	16779144	409276
D9Q3T9	D9Q3T9_CORP1	Pyridoxamine kinase OS Corynebacterium	Regular	5582616	1.25	309930705	21	10	20	34.15	33171	14300	7627	0.9974	0.0309	Green		0	6	Pass2	PepFrag2	None	15218100	GAWLVQTPFLDFK	GAWLVQTPFLDFK	204	13	6.78	6087	1	1	0	0	1894447	50243	Missing	94	1.5	y5y8*	335441	1424	15302637614116	623985946759901	0.0315	Red	81914	15217815	15217748	435494
D9Q3T9	D9Q3T9_CORP1	Pyridoxamine kinase OS Corynebacterium	Regular	5582616	1.25	309930705	21	10	20	34.15	33171	14300	7627	0.9974	0.0309	Green		0	7	Pass2	MissedCleavage	None	10385288	MQFTVEKVG	MQFTVEKVG	278	9	7.00	6084	2	2	0	0	6975743	55904		195	1.5	y4y9	190924	968	118306844897925	425826740440447	0.0464	Yellow	56027	10385374	10385326	218992
D9Q3T9	D9Q3T9_CORP1	Pyridoxamine kinase OS Corynebacterium	Regular	5582616	1.25	309930705	21	10	20	34.15	33171	14300	7627	0.9974	0.0309	Green		0	8	Pass2	MissedCleavage	None	26233185	ELQLIQAQESYANPRMQFTVEK	ELQLIQAQESYANPRMQFTVEK	263	22	4.56	6083	1	1	0	0	4046443	53539	Identified	247	1.7	b9*b20*y9	288279	2429	218463042342923	101453651219685	0.0295	Yellow	91244	26233186	26233082	399230
D9Q3T9	D9Q3T9_CORP1	Pyridoxamine kinase OS Corynebacterium	Regular	5582616	1.25	309930705	21	10	20	34.15	33171	14300	7627	0.9974	0.0309	Green		0	9	Pass2	VarMod	Carbamidomethyl+C(10);Carbamidomethyl+C(21);Oxidation+M(14)	34046436	AANPNALYACDPVMGNAASGCFVSELIPPLLR	AANPNALYACDPVMGNAASGCFVSELIPPLLR	103	32	4.07	6085	2	2	1	0	2161709	50816	Identified	465	4.9	b9b10b11y30*	400752	3042	253823857872527	131670452217702	0.3466	Red	70108	34046474	34046394	291212
D9Q3T9	D9Q3T9_CORP1	Pyridoxamine kinase OS Corynebacterium	Regular	5582616	1.25	309930705	21	10	20	34.15	33171	14300	7627	0.9974	0.0309	Green		0	10	Pass2	VarMod	Phosphoryl+STY(*)	16827673	TASSVFDLIETTYR	TASSVFDLIETTYR	245	14	4.07	6086	1	1	0	0	1959514	50390		102	1.4	y6y7	266643	1469	15623350094388	689983055621813	0.0232	Red	42417	16827796	16827724	390944
D9Q3T9	D9Q3T9_CORP1	Pyridoxamine kinase OS Corynebacterium	Regular	6757787	1	309930705	32	14	20	56.79	83275	18681	13822	12377	0.0384	Green		1	1	Pass1	PepFrag1	None	13447304	AMGPNTVLVTSVR	AMGPNTVLVTSVR	174	13	11.05	6086	2	2	0	0	13721640	59672	Missing	1520	3.1	b8y5y13	214140	1271	141858926121739	555765770834706	0.0995	Yellow	82249	13447290	13447231	216016
D9Q3T9	D9Q3T9_CORP1	Pyridoxamine kinase OS Corynebacterium	Regular	6757787	1	309930705	32	14	20	56.79	83275	18681	13822	12377	0.0384	Green		0	2	Pass1	PepFrag1	None	18699375	RPETPANAIEMLAVDDK	RPETPANAIEMLAVDDK	187	17	4.06	6087	2	2	0	0	13708030	59668	Identified	442	3.0	b9y1y8y13*	221843	1730	174230307433588	705057121305321	0.0678	Yellow	70643	18699516	18699416	221603
D9Q3T9	D9Q3T9_CORP1	Pyridoxamine kinase OS Corynebacterium	Regular	6757787	1	309930705	32	14	20	56.79	83275	18681	13822	12377	0.0384	Green		0	3	Pass1	PepFrag1	None	39490593	VVPVADIITPNQFELEYLTGVPAHDLESTLEAVAAAR	VVPVADIITPNQFELEYLTGVPAHDLESTLEAVAAAR	137	37	3.82	6085	4	4	0	0	25408160	62348	Missing	2598	3.8	b19b25*y7y19y37	432452	3711	289792363615533	175902545551538	0.0570	Green	104963	39490720	39490593	419324
D9Q3T9	D9Q3T9_CORP1	Pyridoxamine kinase OS Corynebacterium	Regular	6757787	1	309930705	32	14	20	56.79	83275	18681	13822	12377	0.0384	Green		0	4	Pass1	PepFrag1	None	16028010	TASSVFDLIETTYR	TASSVFDLIETTYR	245	14	4.07	6089	5	5	1	0	5231033	55484		1850	2.5	b6y5y6y12y14	261201	1469	15623350094388	662424172987	0.0477	Yellow	91767	16028138	16028070	311565
D9Q3T9	D9Q3T9_CORP1	Pyridoxamine kinase OS Corynebacterium	Regular	6757787	1	309930705	32	14	20	56.79	83275	18681	13822	12377	0.0384	Green		0	5	Pass1	PepFrag1	None	29765261	HMNILSIQSHVTYGHVGNSAAVFPLQR	HMNILSIQSHVTYGHVGNSAAVFPLQR	3	27	9.84	6083	3	3	1	0	7749451	57191	Missing	427	2.1	b14b21b21*b22	275680	2765	238171463130076	552685852520305	0.0162	Yellow	77571	29765329	29765329	286043
D9Q3T9	D9Q3T9_CORP1	Pyridoxamine kinase OS Corynebacterium	Regular	6757787	1	309930705	32	14	20	56.79	83275	18681	13822	12377	0.0384	Green		0	6	Pass1	PepFrag1	None	16779111	GAWLVQTPFLDFKR	GAWLVQTPFLDFKR	204	14	10.12	6084	0	0	0	0	1399730	49758	Missing	417	1.6	y10y11*	306815	1572	163453664664485	693466571258896	0.0148	Red	92458	16779229	16779159	409610
D9Q3T9	D9Q3T9_CORP1	Pyridoxamine kinase OS Corynebacterium	Regular	6757787	1	309930705	32	14	20	56.79	83275	18681	13822	12377	0.0384	Green		0	7	Pass1	PepFrag1	None	10925949	IGHEVWPVR	IGHEVWPVR	30	9	7.88	6082	2	2	0	0	2958584	53009	Missing	212	1.3	b9y4	172324	1010	12170466260244	451560285298096	0.0128	Red	63845	10926060	10926010	220833
D9Q3T9	D9Q3T9_CORP1	Pyridoxamine kinase OS Corynebacterium	Regular	6757787	1	309930705	32	14	20	56.79	83275	18681	13822	12377	0.0384	Green		0	8	Pass2	PepFrag2	None	17788820	NGSGDVTAALFTGHYIR	NGSGDVTAALFTGHYIR	218	17	7.77	6088	1	1	0	0	1849576	50969		124	5.5	b11b14	225526	1619	166695624348183	735196989411452	0.3513	Red	13785	17788722	17788649	219535
D9Q3T9	D9Q3T9_CORP1	Pyridoxamine kinase OS Corynebacterium	Regular	6757787	1	309930705	32	14	20	56.79	83275	18681	13822	12377	0.0384	Green		0	9	Pass2	PepFrag2	None	21470840	SGSRELQLIQAQESYANPR	SGSRELQLIQAQESYANPR	259	19	7.05	6090	3	3	0	0	4092138	54418	Missing	2044	2.9	b12y8y9y19	205401	1956	189091584549835	887371758697017	0.0548	Red	108339	21470722	21470639	297348
D9Q3T9	D9Q3T9_CORP1	Pyridoxamine kinase OS Corynebacterium	Regular	6757787	1	309930705	32	14	20	56.79	83275	18681	13822	12377	0.0384	Green		0	10	Pass2	PepFrag2	None	9175051	SVISGVAER	SVISGVAER	63	9	7.00	6095	1	1	0	0	1191768	49060		125	1.7	y7	133132	852	108655745869932	379197134661897	0.0279	Red	14281	9175012	9174969	225237
D9Q3T9	D9Q3T9_CORP1	Pyridoxamine kinase OS Corynebacterium	Regular	6757787	1	309930705	32	14	20	56.79	83275	18681	13822	12377	0.0384	Green		0	11	Pass2	PepFrag2	Carbamidomethyl+C(10);Carbamidomethyl+C(21)	36597768	AANPNALYACDPVMGNAASGCFVSELIPPLLRDR	AANPNALYACDPVMGNAASGCFVSELIPPLLRDR	103	34	4.31	6094	3	3	0	0	4098617	54424	Identified	485	2.0	b13y23y34	352311	3281	266950325321626	137991334146663	0.0110	Red	104476	36597185	36597100	399938
D9Q3T9	D9Q3T9_CORP1	Pyridoxamine kinase OS Corynebacterium	Regular	6757787	1	309930705	32	14	20	56.79	83275	18681	13822	12377	0.0384	Green		0	12	Pass2	MissedCleavage	None	26233185	ELQLIQAQESYANPRMQFTVEK	ELQLIQAQESYANPRMQFTVEK	263	22	4.56	6092	2	2	0	0	5395222	55618	Missing	1249	2.7	b8*y16y22	287903	2429	218463042342923	989118285085358	0.0382	Yellow	19534	26233348	26233241	372865
D9Q3T9	D9Q3T9_CORP1	Pyridoxamine kinase OS Corynebacterium	Regular	6757787	1	309930705	32	14	20	56.79	83275	18681	13822	12377	0.0384	Green		0	13	Pass2	MissedCleavage	None	26102794	DHDAASALARTASSVFDLIETTYR	DHDAASALARTASSVFDLIETTYR	235	24	4.44	6091	2	2	0	0	6541133	56455		223	2.0	b14b14y6	261257	2382	215635770836334	984201939541952	0.0156	Yellow	109530	26102935	26102827	343935
D9Q3T9	D9Q3T9_CORP1	Pyridoxamine kinase OS Corynebacterium	Regular	6757787	1	309930705	32	14	20	56.79	83275	18681	13822	12377	0.0384	Green		0	14	Pass2	VarMod	Phosphoryl+STY(4)	34526960	RPETPANAIEMLAVDDKGAWLVQTPFLDFK	RPETPANAIEMLAVDDKGAWLVQTPFLDFK	187	30	4.20	6093	1	1	0	0	1709651	50627	Missing	523	3.5	b12*b13b21b28	392299	3154	260016411449035	130183383086614	0.0573	Red	109356	34526984	34526891	295245
D9Q3T9	D9Q3T9_CORP1	Pyridoxamine kinase OS Corynebacterium	Regular	6757787	1	309930705	32	14	20	56.79	83275	18681	13822	12377	0.0384	Green		0	15	Pass2	InSource	None	9324948	RPETPANAI	RPETPANAIEMLAVDDK	187	9	7.00	6087	0	0	0	0	806223	0.0000	Missing	901	0.0	b9	221843	884	11135963809599	385392280466174	0.0914	Yellow	62340	9324964	9324920	214879
D9Q3T9	D9Q3T9_CORP1	Pyridoxamine kinase OS Corynebacterium	Regular	6757787	1	309930705	32	14	20	56.79	83275	18681	13822	12377	0.0384	Green		0	16	Pass2	NeutralLoss_H2O	None	10745843	IGHEVWPVR	IGHEVWPVR	30	9	7.88	6082	1	1	0	0	1399702	0.0000	Missing	92	0.0	y4	172324	1010	12170466260244	444116670284491	0.0258	Red	63698	10745951	10745901	217222
D9Q3T9	D9Q3T9_CORP1	Pyridoxamine kinase OS Corynebacterium	Regular	6757787	1	309930705	32	14	20	56.79	83275	18681	13822	12377	0.0384	Green		0	17	Pass2	NeutralLoss_NH3	None	21300574	SGSRELQLIQAQESYANPR	SGSRELQLIQAQESYANPR	259	19	7.05	6090	0	0	0	0	462911	0.0000	Missing	590	0.0	y19*	205401	1956	189091584549835	880334829054372	0.0109	Red	96896	21300531	21300448	289358
D9Q3W7	D9Q3W7_CORP1	ABC type dipeptide transport system pe	Regular	46589390	0	553903423	81	19	32	52.24	278499	114950	56255	75515	0.4183	Green		1	1	Pass1	PepFrag1	None	12036368	VLSDAWTNGLK	VLSDAWTNGLK	128	11	6.78	2780	2	2	0	0	5852427	64356		8439	6.4	b4b6b10y6y11y11*	222580	1119	130310584226708	488299831550624	0.2504	Green	62973	12036458	12036402	221718
D9Q3W7	D9Q3W7_CORP1	ABC type dipeptide transport system pe	Regular	46589390	0	553903423	81	19	32	52.24	278499	114950	56255	75515	0.4183	Green		0	2	Pass1	PepFrag1	None	41450859	ASDHSVTLGLTAPPSSLDFTTTSGAAIPQALMGNVYEGLVR	ASDHSVTLGLTAPPSSLDFTTTSGAAIPQALMGNVYEGLVR	36	41	4.30	2779	2	2	0	1	5879606	64376	Missing	873	7.0	b29y9y12	389315	3853	297138532084747	169205056574983	0.0846	Green	103682	41451147	41451016	340324
D9Q3W7	D9Q3W7_CORP1	ABC type dipeptide transport system pe	Regular	46589390	0	553903423	81	19	32	52.24	278499	114950	56255	75515	0.4183	Green		0	3	Pass1	PepFrag1	None	22261612	SGDVDAVIGLQSPELLESIQR	SGDVDAVIGLQSPELLESIQR	242	21	3.59	2773	15	15	7	3	441635400	83134	Identified	6507	5.3	b3b5b7b8b11b12b17*y4y5y6y7y9y10y11y13y14y21y21*	316516	2078	196874739434576	814689354866068	0.0778	Green	50358	22261743	22261636	300680
D9Q3W7	D9Q3W7_CORP1	ABC type dipeptide transport system pe	Regular	46589390	0	553903423	81	19	32	52.24	278499	114950	56255	75515	0.4183	Green		0	4	Pass1	PepFrag1	None	12215780	QLMDEAGATGTK	QLMDEAGATGTK	345	12	4.07	2771	9	9	4	0	146577200	78344		3327	4.0	b12y1y3y4y6y7y8y9y12	163150	1113	129844356111156	495578329309743	0.0617	Green	4653	12215854	12215798	138117
D9Q3W7	D9Q3W7_CORP1	ABC type dipeptide transport system pe	Regular	46589390	0	553903423	81	19	32	52.24	278499	114950	56255	75515	0.4183	Green		0	5	Pass1	PepFrag1	None	16008806	VIDPHTLEVTLAHR	VIDPHTLEVTLAHR	149	14	6.02	2777	10	10	6	0	141996500	78206	Identified	1746	3.9	y2y3y4y5y7y8y10y11y11y12y14	204395	1509	159056880537741	585860694271936	0.0514	Green	106062	16008911	16008814	235445
D9Q3W7	D9Q3W7_CORP1	ABC type dipeptide transport system pe	Regular	46589390	0	553903423	81	19	32	52.24	278499	114950	56255	75515	0.4183	Green		0	6	Pass1	PepFrag1	None	12375484	AEQYPFDPDR	AEQYPFDPDR	333	10	3.70	2772	6	6	1	1	130587500	77842	Identified	2449	3.2	b2b4y3y6y7y10	166336	1076	126950519306514	502057319374752	0.0400	Green	10915	12375554	12375498	193113
D9Q3W7	D9Q3W7_CORP1	ABC type dipeptide transport system pe	Regular	46589390	0	553903423	81	19	32	52.24	278499	114950	56255	75515	0.4183	Green		0	7	Pass1	PepFrag1	None	24411725	DGDLDVNVGTTNGEVLLTMNHAR	DGDLDVNVGTTNGEVLLTMNHAR	263	23	3.96	2782	1	1	0	0	5073665	63736		790	4.1	b8y7y23y23*	273909	2237	206793534842033	893375221892162	0.0345	Green	33463	24411865	24411757	261719
D9Q3W7	D9Q3W7_CORP1	ABC type dipeptide transport system pe	Regular	46589390	0	553903423	81	19	32	52.24	278499	114950	56255	75515	0.4183	Green		0	8	Pass1	PepFrag1	None	22402285	ILDQAAADNLFNLPNIVVTAK	ILDQAAADNLFNLPNIVVTAK	463	21	3.88	2776	2	2	0	0	30766450	71564	Identified	3223	3.4	b7*b8*b10y8y21	373330	2135	200458689626213	819837442507268	0.0239	Green	96490	22402419	22402311	337798
D9Q3W7	D9Q3W7_CORP1	ABC type dipeptide transport system pe	Regular	46589390	0	553903423	81	19	32	52.24	278499	114950	56255	75515	0.4183	Green		0	9	Pass1	PepFrag1	None	24633202	NVSGVPVNAVGDGLSLAAIAKEEPR	NVSGVPVNAVGDGLSLAAIAKEEPR	484	25	4.44	2775	4	4	1	1	42443810	72961	Identified	2368	3.6	b4b5y20y25	264462	2314	211512093559449	901480410406256	0.0223	Green	73271	24633384	24633277	276415
D9Q3W7	D9Q3W7_CORP1	ABC type dipeptide transport system pe	Regular	46589390	0	553903423	81	19	32	52.24	278499	114950	56255	75515	0.4183	Green		0	10	Pass1	PepFrag1	None	11286048	DIPNIFANPK	DIPNIFANPK	418	10	6.78	2774	2	2	1	0	30817450	71571	Identified	972	2.6	y7y8	194351	1048	124738491959315	457860311727907	0.0220	Green	62237	11286119	11286067	257352
D9Q3W7	D9Q3W7_CORP1	ABC type dipeptide transport system pe	Regular	46589390	0	553903423	81	19	32	52.24	278499	114950	56255	75515	0.4183	Green		0	11	Pass1	PepFrag1	None	19520811	NVSGVPVNAVGDGLSLAAIAK	NVSGVPVNAVGDGLSLAAIAK	484	21	6.78	2778	3	3	0	1	271925700	81027	Identified	3910	3.3	b5y16y21	285350	1858	182721691644367	791933970665294	0.0203	Green	108290	19520907	19520828	285381
D9Q3W7	D9Q3W7_CORP1	ABC type dipeptide transport system pe	Regular	46589390	0	553903423	81	19	32	52.24	278499	114950	56255	75515	0.4183	Green		0	12	Pass1	PepFrag1	None	31625055	QAIIDTTWEGYGVDTGGAPVPPTDPWYQK	QAIIDTTWEGYGVDTGGAPVPPTDPWYQK	304	29	3.50	2783	3	3	0	0	35775060	72219	Identified	1873	3.3	b11y1y9y29	322484	2869	244106868636459	11573553272666	0.0151	Green	106894	31625207	31625111	294761
D9Q3W7	D9Q3W7_CORP1	ABC type dipeptide transport system pe	Regular	46589390	0	553903423	81	19	32	52.24	278499	114950	56255	75515	0.4183	Green		0	13	Pass1	PepFrag1	None	14407482	YFADAISLTNAVR	YFADAISLTNAVR	229	13	6.73	2781	2	2	0	0	23608650	70414		314	1.9	y7y13	257734	1331	146289	584492825227939	0.0072	Green	27096	14407563	14407499	214430
D9Q3W7	D9Q3W7_CORP1	ABC type dipeptide transport system pe	Regular	46589390	0	553903423	81	19	32	52.24	278499	114950	56255	75515	0.4183	Green		0	14	Pass2	PepFrag2	None	13446066	FSNGDAFTADTAK	FSNGDAFTADTAK	110	13	3.88	2789	2	2	0	0	6225368	64625		162	1.7	y7y9y10	192684	1191	135842023393502	54548945850798	0.0059	Green	26225	13445853	13445793	233733
D9Q3W7	D9Q3W7_CORP1	ABC type dipeptide transport system pe	Regular	46589390	0	553903423	81	19	32	52.24	278499	114950	56255	75515	0.4183	Green		0	15	Pass2	MissedCleavage	None	32545859	DGDLDVNVGTTNGEVLLTMNHARAPFNDLR	DGDLDVNVGTTNGEVLLTMNHARAPFNDLR	263	30	4.12	2784	8	8	0	1	34749960	72092	Identified	2510	2.9	b11b13b20b24b27*y3y5*y6y7y9*y10y13y30	315250	2988	250811067306406	119105320763363	0.0107	Green	76695	32545849	32545756	290644
D9Q3W7	D9Q3W7_CORP1	ABC type dipeptide transport system pe	Regular	46589390	0	553903423	81	19	32	52.24	278499	114950	56255	75515	0.4183	Green		0	16	Pass2	MissedCleavage	None	14646866	AEQYPFDPDRAR	AEQYPFDPDRAR	333	12	4.31	2786	1	1	0	0	9335485	66384	Identified	218	1.9	y5	154321	1291	143343211085799	536018949286117	0.0087	Green	9383	14646973	14646881	178578
D9Q3W7	D9Q3W7_CORP1	ABC type dipeptide transport system pe	Regular	46589390	0	553903423	81	19	32	52.24	278499	114950	56255	75515	0.4183	Green		0	17	Pass2	MissedCleavage	None	40379378	AVMFGVDRQAIIDTTWEGYGVDTGGAPVPPTDPWYQK	AVMFGVDRQAIIDTTWEGYGVDTGGAPVPPTDPWYQK	296	37	3.77	2785	3	3	0	0	20047960	69704	Identified	612	2.8	b10b11*b18*y9*y10y29y37*	379963	3692	288802376360861	164831201945551	0.0078	Green	103556	40379878	40379743	364705
D9Q3W7	D9Q3W7_CORP1	ABC type dipeptide transport system pe	Regular	46589390	0	553903423	81	19	32	52.24	278499	114950	56255	75515	0.4183	Green		0	18	Pass2	MissedCleavage	None	14487162	ARQLMDEAGATGTK	ARQLMDEAGATGTK	343	14	7.03	2787	1	1	0	0	2945894	61375		1041	2.0	b6b9*y14	151465	1328	146069099159025	587725358874028	0.0077	Green	8021	14487215	14487151	166878
D9Q3W7	D9Q3W7_CORP1	ABC type dipeptide transport system pe	Regular	46589390	0	553903423	81	19	32	52.24	278499	114950	56255	75515	0.4183	Green		0	19	Pass2	MissedCleavage	None	21460491	DIPNIFANPKYYLGYDDK	DIPNIFANPKYYLGYDDK	418	18	4.17	2788	0	0	0	0	1579023	58667	Missing	40	1.6	y11*	275309	1960	189349290336697	870624283487939	0.0036	Yellow	95458	21460553	21460470	296152
D9Q3W7	D9Q3W7_CORP1	ABC type dipeptide transport system pe	Regular	46589390	0	553903423	81	19	32	52.24	278499	114950	56255	75515	0.4183	Green		0	20	Pass2	InSource	None	7813727	ILDQAAAD	ILDQAAADNLFNLPNIVVTAK	463	8	2.92	2776	0	0	0	0	732127	0.0000		10242	0.0	b8*	373330	745	993566978948762	387958754339705	0.1789	Green	83594	7813758	7813720	335366
D9Q3W7	D9Q3W7_CORP1	ABC type dipeptide transport system pe	Regular	46589390	0	553903423	81	19	32	52.24	278499	114950	56255	75515	0.4183	Green		0	21	Pass2	InSource	None	10555368	SGDVDAVIGLQ	SGDVDAVIGLQSPELLESIQR	242	11	2.92	2773	0	0	0	0	734388	0.0000		0	0.0		316516	990	120092650661235	428217564584676	0.0046	Green	61534	10555456	10555407	292199
D9Q3W7	D9Q3W7_CORP1	ABC type dipeptide transport system pe	Regular	46589390	0	553903423	81	19	32	52.24	278499	114950	56255	75515	0.4183	Green		0	22	Pass2	InSource	None	6473148	FNDLR	DGDLDVNVGTTNGEVLLTMNHARAPFNDLR	288	5	7.00	2784	0	0	0	0	181759	0.0000		729	0.0	y5*	315250	594	854313490110823	321397762197407	0.0038	Green	57830	6473216	6473184	298241
D9Q3W7	D9Q3W7_CORP1	ABC type dipeptide transport system pe	Regular	46589390	0	553903423	81	19	32	52.24	278499	114950	56255	75515	0.4183	Green		0	23	Pass2	InSource	None	11315469	PPTDPWYQK	QAIIDTTWEGYGVDTGGAPVPPTDPWYQK	324	9	6.78	2783	0	0	0	0	478010	0.0000	Missing	0	0.0		322484	1007	121463543806181	459053904198657	0.0035	Green	42213	11315578	11315525	294602
D9Q3W7	D9Q3W7_CORP1	ABC type dipeptide transport system pe	Regular	46589390	0	553903423	81	19	32	52.24	278499	114950	56255	75515	0.4183	Green		0	24	Pass2	InSource	None	20589648	DGDLDVNVGTTNGEVLLTMN	DGDLDVNVGTTNGEVLLTMNHARAPFNDLR	263	20	2.78	2784	0	0	0	0	717932	0.0000		0	0.0		315250	1904	185725240853721	753501908291881	0.0028	Green	15993	20589665	20589559	273713
D9Q3W7	D9Q3W7_CORP1	ABC type dipeptide transport system pe	Regular	46589390	0	553903423	81	19	32	52.24	278499	114950	56255	75515	0.4183	Green		0	25	Pass2	InSource	None	13887281	DPHTLEVTLAHR	VIDPHTLEVTLAHR	151	12	6.02	2777	1	1	0	0	545733	0.0000	Missing	69	0.0	y1	204395	1280	142527810619399	508221049765959	0.0027	Green	64582	13887392	13887303	235555
D9Q3W7	D9Q3W7_CORP1	ABC type dipeptide transport system pe	Regular	46589390	0	553903423	81	19	32	52.24	278499	114950	56255	75515	0.4183	Green		0	26	Pass2	NeutralLoss_H2O	None	15828700	VIDPHTLEVTLAHR	VIDPHTLEVTLAHR	149	14	6.02	2777	3	3	1	0	4483297	0.0000	Missing	2764	0.0	b14b14y3y4	204395	1509	159056880537741	642149813495762	0.0309	Green	66364	15828723	15828655	235728
D9Q3W7	D9Q3W7_CORP1	ABC type dipeptide transport system pe	Regular	46589390	0	553903423	81	19	32	52.24	278499	114950	56255	75515	0.4183	Green		0	27	Pass2	NeutralLoss_NH3	None	12045514	QLMDEAGATGTK	QLMDEAGATGTK	345	12	4.07	2771	1	1	0	0	499686	0.0000		1077	0.0	b1b12*	163150	1113	129844356111156	488670879348673	0.0172	Green	4139	12045543	12045488	133507
D9Q3X3	D9Q3X3_CORP1	Pyridoxal phosphate enzyme YggS family	Regular	4936618	0.69	253628316	22	10	23	40.52	46183	8920	14558	0.5332	0.0135	Green		1	1	Pass1	PepFrag1	None	20640033	GGIAPAEAAEFLGQLADYDR	GGIAPAEAAEFLGQLADYDR	135	20	3.59	7307	5	5	1	0	25644580	61024	Missing	2051	3.1	y5y6y8y11y20	307612	1879	184095916032744	740531142549163	0.1101	Green	47854	20640161	20640063	342833
D9Q3X3	D9Q3X3_CORP1	Pyridoxal phosphate enzyme YggS family	Regular	4936618	0.69	253628316	22	10	23	40.52	46183	8920	14558	0.5332	0.0135	Green		0	2	Pass1	PepFrag1	None	18429133	EVAAWAQEFHALDSLR	EVAAWAQEFHALDSLR	89	16	4.42	7306	2	2	0	0	11261570	57450		472	2.3	b6b8*y10*y12	296867	1681	170924680388532	661207631711749	0.0654	Yellow	46820	18429269	18429175	302028
D9Q3X3	D9Q3X3_CORP1	Pyridoxal phosphate enzyme YggS family	Regular	4936618	0.69	253628316	22	10	23	40.52	46183	8920	14558	0.5332	0.0135	Green		0	3	Pass1	PepFrag1	Carbamidomethyl+C(7)	12056096	VSGVTWCAIGR	VSGVTWCAIGR	71	11	9.01	7305	3	3	0	0	9896489	56889		252	1.3	y7y9y11	195474	1060	125688886194619	482283526259293	0.0176	Yellow	42890	12056134	12056079	220108
D9Q3X3	D9Q3X3_CORP1	Pyridoxal phosphate enzyme YggS family	Regular	4936618	0.69	253628316	22	10	23	40.52	46183	8920	14558	0.5332	0.0135	Green		0	4	Pass2	PepFrag2	None	20420454	AKEVAAWAQEFHALDSLR	AKEVAAWAQEFHALDSLR	87	18	5.35	7309	2	2	0	0	2681135	51217		5638	3.7	b7b17*y18	268232	1883	184357091354045	732653015158104	0.2057	Red	53594	20420699	20420601	300670
D9Q3X3	D9Q3X3_CORP1	Pyridoxal phosphate enzyme YggS family	Regular	4936618	0.69	253628316	22	10	23	40.52	46183	8920	14558	0.5332	0.0135	Green		0	5	Pass2	PepFrag2	None	18079259	MLEVFVQVNTSGEVQK	MLEVFVQVNTSGEVQK	119	16	4.26	7310	1	1	0	0	1370302	48302		580	2.4	b9*y16	274468	1694	171804778206501	723229863875501	0.0715	Red	33398	18079269	18079197	349250
D9Q3X3	D9Q3X3_CORP1	Pyridoxal phosphate enzyme YggS family	Regular	4936618	0.69	253628316	22	10	23	40.52	46183	8920	14558	0.5332	0.0135	Green		0	6	Pass2	PepFrag2	None	21450856	DAVAAGMTVLGENKPQELSSK	DAVAAGMTVLGENKPQELSSK	47	21	4.44	7308	2	2	1	0	13008190	58076	Missing	234	2.0	y17y18	215160	1997	191724822384561	769622183326814	0.0304	Yellow	53674	21451156	21451056	223724
D9Q3X3	D9Q3X3_CORP1	Pyridoxal phosphate enzyme YggS family	Regular	4936618	0.69	253628316	22	10	23	40.52	46183	8920	14558	0.5332	0.0135	Green		0	7	Pass2	MissedCleavage	None	14227376	VGSALFGPRGEYLG	VGSALFGPRGEYLG	218	14	7.00	7314	2	2	0	0	2708252	51261	Missing	357	3.9	b8b11	249728	1308	144598835963034	569141875660867	0.3040	Red	66472	14227320	14227258	240153
D9Q3X3	D9Q3X3_CORP1	Pyridoxal phosphate enzyme YggS family	Regular	4936618	0.69	253628316	22	10	23	40.52	46183	8920	14558	0.5332	0.0135	Green		0	8	Pass2	MissedCleavage	Carbamidomethyl+C(10)	14917737	ASKVSGVTWCAIGR	ASKVSGVTWCAIGR	68	14	10.11	7311	2	2	1	0	4650167	53609		1960	2.3	y13y14	174348	1335	146581944302469	596758589239901	0.0717	Yellow	31696	14917929	14917865	197491
D9Q3X3	D9Q3X3_CORP1	Pyridoxal phosphate enzyme YggS family	Regular	4936618	0.69	253628316	22	10	23	40.52	46183	8920	14558	0.5332	0.0135	Green		0	9	Pass2	MissedCleavage	None	26103423	EVAAWAQEFHALDSLRLADALQR	EVAAWAQEFHALDSLRLADALQR	89	23	4.54	7312	1	1	0	0	4762040	53712		2072	2.7	y6y7*y23	349731	2416	217682869736615	936548797585605	0.0652	Yellow	63288	26103694	26103592	349704
D9Q3X3	D9Q3X3_CORP1	Pyridoxal phosphate enzyme YggS family	Regular	4936618	0.69	253628316	22	10	23	40.52	46183	8920	14558	0.5332	0.0135	Green		0	10	Pass2	MissedCleavage	None	18179504	NSPEEAVVRSSFVQLR	NSPEEAVVRSSFVQLR	166	16	7.14	7313	2	2	0	0	7338282	55590	Missing	942	2.2	b16y5*y16	204518	1674	170449842120481	652251349369109	0.0584	Yellow	46677	18179563	18179470	245622
D9Q3X3	D9Q3X3_CORP1	Pyridoxal phosphate enzyme YggS family	Regular	8744664	0	253628316	18	6	23	29.31	24018	14260	7202	10077	0.0256	Green		1	1	Pass1	PepFrag1	None	20420454	AKEVAAWAQEFHALDSLR	AKEVAAWAQEFHALDSLR	87	18	5.35	5553	1	1	0	0	4361409	55814		3282	3.4	y11*y18	267666	1883	184357091354045	732537867954372	0.3005	Yellow	47696	20420592	20420486	300275
D9Q3X3	D9Q3X3_CORP1	Pyridoxal phosphate enzyme YggS family	Regular	8744664	0	253628316	18	6	23	29.31	24018	14260	7202	10077	0.0256	Green		0	2	Pass1	PepFrag1	None	20640033	GGIAPAEAAEFLGQLADYDR	GGIAPAEAAEFLGQLADYDR	135	20	3.59	5552	3	3	0	0	54560510	66786	Identified	1630	2.9	y6y16y20	305794	1879	184095916032744	74041475718177	0.1753	Green	42631	20640208	20640101	342528
D9Q3X3	D9Q3X3_CORP1	Pyridoxal phosphate enzyme YggS family	Regular	8744664	0	253628316	18	6	23	29.31	24018	14260	7202	10077	0.0256	Green		0	3	Pass1	PepFrag1	None	18429133	EVAAWAQEFHALDSLR	EVAAWAQEFHALDSLR	89	16	4.42	5551	4	4	1	0	30098830	64203		431	2.3	b9y10y10y11y14	290449	1681	170924680388532	661103713201483	0.1179	Green	41754	18429272	18429169	301299
D9Q3X3	D9Q3X3_CORP1	Pyridoxal phosphate enzyme YggS family	Regular	8744664	0	253628316	18	6	23	29.31	24018	14260	7202	10077	0.0256	Green		0	4	Pass1	PepFrag1	None	10005058	NSPEEAVVR	NSPEEAVVR	166	9	4.26	5550	2	2	1	0	41940580	65644	Identified	256	1.3	b9*y6y7	115942	902	112866223174165	396556174292127	0.0440	Green	1969	10005105	10005056	124202
D9Q3X3	D9Q3X3_CORP1	Pyridoxal phosphate enzyme YggS family	Regular	8744664	0	253628316	18	6	23	29.31	24018	14260	7202	10077	0.0256	Green		0	5	Pass2	MissedCleavage	None	14227376	VGSALFGPRGEYLG	VGSALFGPRGEYLG	218	14	7.00	5555	4	4	1	0	22929910	63021	Missing	1109	3.0	b14y8y9y14	243851	1308	144598835963034	563910151289014	0.2807	Green	28219	14227369	14227303	235629
D9Q3X3	D9Q3X3_CORP1	Pyridoxal phosphate enzyme YggS family	Regular	8744664	0	253628316	18	6	23	29.31	24018	14260	7202	10077	0.0256	Green		0	6	Pass2	MissedCleavage	None	18179504	NSPEEAVVRSSFVQLR	NSPEEAVVRSSFVQLR	166	16	7.14	5554	4	4	1	0	2783643	53864	Missing	494	1.6	b9b11b13y7y9y10	211107	1674	170449842120481	72055501350169	0.0459	Yellow	53834	18179729	18179650	338105
D9Q3X3	D9Q3X3_CORP1	Pyridoxal phosphate enzyme YggS family	Regular	8744664	0	253628316	18	6	23	29.31	24018	14260	7202	10077	0.0256	Green		0	7	Pass2	InSource	None	10324785	EVAAWAQEF	EVAAWAQEFHALDSLR	89	9	3.13	5551	0	0	0	0	645095	0.0000		0	0.0		290449	936	115684950925439	409228745355408	0.0356	Green	49778	10324781	10324730	303009
D9Q3X3	D9Q3X3_CORP1	Pyridoxal phosphate enzyme YggS family	Regular	8682123	0	253628316	13	9	23	40.09	47150	9208	8763	0.6130	0.0155	Green		1	1	Pass1	PepFrag1	None	20640033	GGIAPAEAAEFLGQLADYDR	GGIAPAEAAEFLGQLADYDR	135	20	3.59	5880	3	3	0	0	83888790	68623	Identified	1696	3.0	y5y16y20	307844	1879	184095916032744	769593489588763	0.0966	Green	48629	20640152	20640045	340387
D9Q3X3	D9Q3X3_CORP1	Pyridoxal phosphate enzyme YggS family	Regular	8682123	0	253628316	13	9	23	40.09	47150	9208	8763	0.6130	0.0155	Green		0	2	Pass1	PepFrag1	None	18429133	EVAAWAQEFHALDSLR	EVAAWAQEFHALDSLR	89	16	4.42	5879	2	2	0	0	6956117	57810		568	2.5	b8*b9*y6y11	301181	1681	170924680388532	687156905893373	0.0776	Yellow	41774	18429195	18429092	299860
D9Q3X3	D9Q3X3_CORP1	Pyridoxal phosphate enzyme YggS family	Regular	8682123	0	253628316	13	9	23	40.09	47150	9208	8763	0.6130	0.0155	Green		0	3	Pass1	PepFrag1	None	21450856	DAVAAGMTVLGENKPQELSSK	DAVAAGMTVLGENKPQELSSK	47	21	4.44	5878	1	1	0	0	10377750	59547	Missing	158	1.7	y18	222656	1997	191724822384561	799826216210865	0.0211	Yellow	30924	21450932	21450824	225979
D9Q3X3	D9Q3X3_CORP1	Pyridoxal phosphate enzyme YggS family	Regular	8682123	0	253628316	13	9	23	40.09	47150	9208	8763	0.6130	0.0155	Green		0	4	Pass2	PepFrag2	Carbamidomethyl+C(7)	12056096	VSGVTWCAIGR	VSGVTWCAIGR	71	11	9.01	5886	1	1	0	0	658748	47573		1450	3.0	b6y11	189729	1060	125688886194619	478654806178604	0.1758	Red	16030	12056351	12056295	144752
D9Q3X3	D9Q3X3_CORP1	Pyridoxal phosphate enzyme YggS family	Regular	8682123	0	253628316	13	9	23	40.09	47150	9208	8763	0.6130	0.0155	Green		0	5	Pass2	MissedCleavage	None	14227376	VGSALFGPRGEYLG	VGSALFGPRGEYLG	218	14	7.00	5884	3	3	0	0	10134640	59444	Identified	2917	4.6	b11b13y7y14	250620	1308	144598835963034	564859629968192	0.4664	Yellow	60525	14227340	14227277	240546
D9Q3X3	D9Q3X3_CORP1	Pyridoxal phosphate enzyme YggS family	Regular	8682123	0	253628316	13	9	23	40.09	47150	9208	8763	0.6130	0.0155	Green		0	6	Pass2	MissedCleavage	None	24312497	DAVAAGMTVLGENKPQELSSKASK	DAVAAGMTVLGENKPQELSSKASK	47	24	7.11	5882	1	1	0	0	1101893	49808	Missing	397	2.5	b8y24	190170	2272	208944937056455	916967321157023	0.0487	Red	44259	24312765	24312625	243859
D9Q3X3	D9Q3X3_CORP1	Pyridoxal phosphate enzyme YggS family	Regular	8682123	0	253628316	13	9	23	40.09	47150	9208	8763	0.6130	0.0155	Green		0	7	Pass2	MissedCleavage	None	18069821	LAHEAVLERIVNSAER	LAHEAVLERIVNSAER	8	16	5.40	5881	0	0	0	0	990376	49344		264	2.0	b6	219501	1693	1717371584954	673759418535171	0.0427	Red	54294	18070104	18070001	266232
D9Q3X3	D9Q3X3_CORP1	Pyridoxal phosphate enzyme YggS family	Regular	8682123	0	253628316	13	9	23	40.09	47150	9208	8763	0.6130	0.0155	Green		0	8	Pass2	MissedCleavage	None	24632548	LEAADRMLEVFVQVNTSGEVQK	LEAADRMLEVFVQVNTSGEVQK	113	22	4.16	5883	0	0	0	0	2234562	52878		159	1.9	b8y8*y9*	305529	2300	210658113934863	918460203715514	0.0277	Yellow	34488	24632450	24632340	335004
D9Q3X3	D9Q3X3_CORP1	Pyridoxal phosphate enzyme YggS family	Regular	8682123	0	253628316	13	9	23	40.09	47150	9208	8763	0.6130	0.0155	Green		0	9	Pass2	VarMod	Oxidation+M(1)	18239208	MLEVFVQVNTSGEVQK	MLEVFVQVNTSGEVQK	119	16	4.26	5885	2	2	0	0	3982946	55388		1154	2.0	b10*b11y4y16	283900	1694	171804778206501	724138598258565	0.0435	Yellow	29734	18239268	18239192	274308
D9Q401	D9Q401_CORP1	50S ribosomal protein L27 OS Corynebact	Regular	71662620	0	95257321	25	3	8	40.91	53136	68848.5	16691	45229	0.0431	Green		1	1	Pass1	PepFrag1	None	14877965	FGGQQVNAGEILVR	FGGQQVNAGEILVR	25	14	7.00	2308	11	11	7	2	317158300	83566		12974	5.2	b4b5y2y3y4y6y7y8y9y10y10*y14	239082	1385	150219443854905	603579728905027	0.5743	Green	79740	14878062	14877997	223953
D9Q401	D9Q401_CORP1	50S ribosomal protein L27 OS Corynebact	Regular	71662620	0	95257321	25	3	8	40.91	53136	68848.5	16691	45229	0.0431	Green		0	2	Pass1	PepFrag1	None	10365310	GGDDTLFALK	GGDDTLFALK	53	10	3.88	2307	12	12	7	3	186609400	81262		2365	3.6	b2b3b6b10y2y3y4y5y6y7y8y10	199274	956	117327071037588	420507152824124	0.2895	Green	23366	10365399	10365351	240534
D9Q401	D9Q401_CORP1	50S ribosomal protein L27 OS Corynebact	Regular	71662620	0	95257321	25	3	8	40.91	53136	68848.5	16691	45229	0.0431	Green		0	3	Pass2	MissedCleavage	None	12986600	GTKFHPGENVGR	GTKFHPGENVGR	41	12	10.12	2309	0	0	0	0	3658672	64186	Identified	60	2.0	y7	90922	1173	134469867085327	526849508739943	0.0521	Green	102	12986663	12986605	86632
D9Q401	D9Q401_CORP1	50S ribosomal protein L27 OS Corynebact	Regular	71662620	0	95257321	25	3	8	40.91	53136	68848.5	16691	45229	0.0431	Green		0	4	Pass2	InSource	None	5913865	LFALK	GGDDTLFALK	58	5	10.10	2307	1	1	0	0	1486249	0.0000		879	0.0	y5	199274	585	845662121375672	29362884837438	0.0459	Green	82330	5913883	5913853	239638
D9Q401	D9Q401_CORP1	50S ribosomal protein L27 OS Corynebact	Regular	71662620	0	95257321	25	3	8	40.91	53136	68848.5	16691	45229	0.0431	Green		0	5	Pass2	InSource	None	8074611	DTLFALK	GGDDTLFALK	56	7	6.78	2307	1	1	0	0	1069220	0.0000		413	0.0	y7	199274	769	101479237201927	400911896604503	0.0223	Green	59186	8074671	8074631	253488
D9Q401	D9Q401_CORP1	50S ribosomal protein L27 OS Corynebact	Regular	71662620	0	95257321	25	3	8	40.91	53136	68848.5	16691	45229	0.0431	Green		0	6	Pass2	InSource	None	9224880	DDTLFALK	GGDDTLFALK	55	8	3.88	2307	0	0	0	0	513175	0.0000		0	0.0		199274	860	109334847036295	458023837916817	0.0159	Green	84906	9224927	9224883	241469
D9Q402	D9Q402_CORP1	50S ribosomal protein L21 OS Corynebact	Regular	7246857	0.2	109819898	7	1	3	24.75	5354	16062	547	0.9602	0.0105	Green		1	1	Pass1	PepFrag1	None	24993011	IEGEPGSSMALTPVLLVDGANVTTK	IEGEPGSSMALTPVLLVDGANVTTK	24	25	3.83	6494	7	7	1	0	29277300	63267	Identified	547	3.4	b4b13b15b16y7y11y13	330555	2358	214184892510677	896708992247465	10000	Green	49735	24993106	24993004	308029
D9Q406	D9Q406_CORP1	Nucleoside diphosphate kinase OS Coryne	Regular	23165120	0	151573244	24	7	12	57.55	75064	61583	36397	42954	0.0651	Green		1	1	Pass1	PepFrag1	None	10725633	QLAGGTDPVSK	QLAGGTDPVSK	89	11	6.78	3620	6	6	3	0	17516000	66083	Identified	28131	4.8	b1b2b2*b3b3*b4b4*b6y4y11	135786	988	1199308552104	439781853910916	0.4177	Green	2285	10725710	10725661	117767
D9Q406	D9Q406_CORP1	Nucleoside diphosphate kinase OS Coryne	Regular	23165120	0	151573244	24	7	12	57.55	75064	61583	36397	42954	0.0651	Green		0	2	Pass1	PepFrag1	None	16129057	FITSAPLVAGVVEGPR	FITSAPLVAGVVEGPR	67	16	7.00	3622	6	6	0	1	176676700	76120	Identified	3796	4.9	b3b5b5y1y7y11y14	277594	1531	160599095378901	661337804484701	0.3127	Green	82704	16129116	16129046	270580
D9Q406	D9Q406_CORP1	Nucleoside diphosphate kinase OS Coryne	Regular	23165120	0	151573244	24	7	12	57.55	75064	61583	36397	42954	0.0651	Green		0	3	Pass1	PepFrag1	None	13538100	TLILIKPDGVER	TLILIKPDGVER	7	12	7.03	3623	4	4	0	0	13121350	64828	Identified	2306	2.8	b1y4y6y12	225119	1315	145114274888093	555101107532085	0.0901	Green	58655	13538180	13538120	215989
D9Q406	D9Q406_CORP1	Nucleoside diphosphate kinase OS Coryne	Regular	23165120	0	151573244	24	7	12	57.55	75064	61583	36397	42954	0.0651	Green		0	4	Pass1	PepFrag1	None	10885775	EIGIWFPNL	EIGIWFPNL	130	9	3.31	3621	1	1	0	0	1913294	56466	Missing	120	1.2	y5	304168	1013	121945542784955	446348134738612	0.0115	Yellow	56473	10885766	10885716	269551
D9Q406	D9Q406_CORP1	Nucleoside diphosphate kinase OS Coryne	Regular	23165120	0	151573244	24	7	12	57.55	75064	61583	36397	42954	0.0651	Green		0	5	Pass2	PepFrag2	None	9634629	VADTETAEK	VADTETAEK	42	9	3.83	3624	3	3	0	0	2863523	58217		1006	2.8	b1y5y9	109975	869	110096323978081	395047554252296	0.1189	Yellow	6173	9634617	9634573	153785
D9Q406	D9Q406_CORP1	Nucleoside diphosphate kinase OS Coryne	Regular	23165120	0	151573244	24	7	12	57.55	75064	61583	36397	42954	0.0651	Green		0	6	Pass2	MissedCleavage	None	17989446	AIEAWRQLAGGTDPVSK	AIEAWRQLAGGTDPVSK	83	17	7.03	3625	0	0	0	0	736085	52318	Missing	88	1.9	y15*	218637	1666	169906358587853	695719955710804	0.0200	Red	84448	17989442	17989341	247809
D9Q406	D9Q406_CORP1	Nucleoside diphosphate kinase OS Coryne	Regular	23165120	0	151573244	24	7	12	57.55	75064	61583	36397	42954	0.0651	Green		0	7	Pass2	VarMod	Oxidation+M(7)	34906220	GDFALEMSANVVHGSDSPESAEREIGIWFPNL	GDFALEMSANVVHGSDSPESAEREIGIWFPNL	107	32	3.82	3626	4	4	0	0	4447855	60130	Identified	950	2.7	b5b31y6y15y18*	396775	3156	26012632011068	134995559299922	0.0291	Green	94526	34906164	34906088	380496
D9Q407	D9Q407_CORP1	Ornithine cyclodeaminase OS Corynebacte	Regular	4477461	3.96	335984614	35	15	22	35.13	614128	434427	219065	287828	0.9671	Green		1	1	Pass1	PepFrag1	None	14926914	ALSTSFDPSEDPAR	ALSTSFDPSEDPAR	31	14	3.70	7194	7	7	0	0	6481116	54627	Missing	187344	13.4	b2b6b9b10b12b14b14y10y14	203196	1324	145775640272768	616916821396591	0.6732	Yellow	8463	14927014	14926950	167839
D9Q407	D9Q407_CORP1	Ornithine cyclodeaminase OS Corynebacte	Regular	4477461	3.96	335984614	35	15	22	35.13	614128	434427	219065	287828	0.9671	Green		0	2	Pass1	PepFrag1	Carbamidomethyl+C(7)	12776518	TADIIVCATSAR	TADIIVCATSAR	194	12	6.10	7195	3	3	0	0	6456431	54610		5601	4.0	b4b12b12y7y12	183709	1138	131781508793591	52804277030008	0.0277	Yellow	65508	12776642	12776585	256152
D9Q407	D9Q407_CORP1	Ornithine cyclodeaminase OS Corynebacte	Regular	4477461	3.96	335984614	35	15	22	35.13	614128	434427	219065	287828	0.9671	Green		0	3	Pass1	PepFrag1	None	10976062	IASLAPGNAQR	IASLAPGNAQR	69	11	11.05	7192	2	2	1	0	56361920	64020	Identified	525	2.3	y6y7	158597	1018	122346482057929	453631410163888	0.0065	Green	44268	10976098	10976048	138041
D9Q407	D9Q407_CORP1	Ornithine cyclodeaminase OS Corynebacte	Regular	4477461	3.96	335984614	35	15	22	35.13	614128	434427	219065	287828	0.9671	Green		0	4	Pass1	PepFrag1	None	27453301	TPLFEAADVPDHAVIVAMGSHEPDAR	TPLFEAADVPDHAVIVAMGSHEPDAR	206	26	4.19	7196	2	2	0	0	10722660	56813	Missing	1218	2.7	b10b16y13y14y26	279454	2516	223648878838059	122284957461409	0.0046	Yellow	55132	27453502	27453356	274375
D9Q407	D9Q407_CORP1	Ornithine cyclodeaminase OS Corynebacte	Regular	4477461	3.96	335984614	35	15	22	35.13	614128	434427	219065	287828	0.9671	Green		0	5	Pass1	PepFrag1	None	24192504	ELPGDLFQNAYVVVEDVATALR	ELPGDLFQNAYVVVEDVATALR	232	22	3.59	7197	2	2	0	0	9752038	56401	Missing	217	2.4	b11y8	368572	2258	208085711242924	912174716789325	0.0037	Yellow	99361	24192597	24192489	439275
D9Q407	D9Q407_CORP1	Ornithine cyclodeaminase OS Corynebacte	Regular	4477461	3.96	335984614	35	15	22	35.13	614128	434427	219065	287828	0.9671	Green		0	6	Pass2	PepFrag2	None	10275353	MVNVPSQPR	MVNVPSQPR	0	9	11.05	7193	1	1	0	0	1856378	49197	Identified	673	3.9	b7	134432	945	116425337760286	424671713881956	0.0361	Red	5156	10275331	10275284	141395
D9Q407	D9Q407_CORP1	Ornithine cyclodeaminase OS Corynebacte	Regular	4477461	3.96	335984614	35	15	22	35.13	614128	434427	219065	287828	0.9671	Green		0	7	Pass2	PepFrag2	None	15868034	SLVAGTAHPDTQHPR	SLVAGTAHPDTQHPR	277	15	8.01	7204	0	0	0	0	2168416	49872	Missing	344	2.9	y12y13	116650	1439	154099121719543	655812499773411	0.0092	Red	11051	15867648	15867581	189900
D9Q407	D9Q407_CORP1	Ornithine cyclodeaminase OS Corynebacte	Regular	4477461	3.96	335984614	35	15	22	35.13	614128	434427	219065	287828	0.9671	Green		0	8	Pass2	PepFrag2	None	7743741	AGDAADVR	AGDAADVR	186	8	3.88	7206	0	0	0	0	942944	46255		89	1.7	y6y7	78844	684	938563588984575	431880531450948	0.0043	Red	6285	7743610	7743576	151143
D9Q407	D9Q407_CORP1	Ornithine cyclodeaminase OS Corynebacte	Regular	4477461	3.96	335984614	35	15	22	35.13	614128	434427	219065	287828	0.9671	Green		0	9	Pass2	PepFrag2	None	19128602	GTGMSWQDLAVATGMMEK	GTGMSWQDLAVATGMMEK	295	18	4.07	7203	2	2	0	0	3199074	51561		323	1.7	b11y15	300737	1750	175570548796963	790569030296538	0.0019	Red	70946	19128178	19128101	271115
D9Q407	D9Q407_CORP1	Ornithine cyclodeaminase OS Corynebacte	Regular	4477461	3.96	335984614	35	15	22	35.13	614128	434427	219065	287828	0.9671	Green		0	10	Pass2	PepFrag2	None	17128524	EAGDVIMAIEEGHLTK	EAGDVIMAIEEGHLTK	254	16	4.16	7205	1	1	0	0	1186825	47254		66	1.6	b6	245085	1595	165044133701198	645828410516891	0.0019	Red	9128	17128217	17128120	172591
D9Q407	D9Q407_CORP1	Ornithine cyclodeaminase OS Corynebacte	Regular	4477461	3.96	335984614	35	15	22	35.13	614128	434427	219065	287828	0.9671	Green		0	11	Pass2	MissedCleavage	None	16487925	RALSTSFDPSEDPAR	RALSTSFDPSEDPAR	30	15	4.31	7199	0	0	0	0	2292448	50113	Identified	3455	7.2	b6y7	177587	1472	156446135895998	621674749729921	0.1130	Red	48538	16488172	16488077	164950
D9Q407	D9Q407_CORP1	Ornithine cyclodeaminase OS Corynebacte	Regular	4477461	3.96	335984614	35	15	22	35.13	614128	434427	219065	287828	0.9671	Green		0	12	Pass2	MissedCleavage	Carbamidomethyl+C(15)	20330081	AGDAADVRTADIIVCATSAR	AGDAADVRTADIIVCATSAR	186	20	4.17	7200	2	2	0	0	10969320	56912		4552	4.6	b3b14	204332	1822	180353766257663	90556070235132	0.0248	Yellow	81463	20330169	20330035	187881
D9Q407	D9Q407_CORP1	Ornithine cyclodeaminase OS Corynebacte	Regular	4477461	3.96	335984614	35	15	22	35.13	614128	434427	219065	287828	0.9671	Green		0	13	Pass2	MissedCleavage	None	20160331	MVNVPSQPRVFTAADVER	MVNVPSQPRVFTAADVER	0	18	7.11	7198	2	2	0	0	6994946	54958	Missing	1672	3.4	b11*b18y18	230238	1865	183180338952267	760142259512181	0.0126	Yellow	71746	20160514	20160410	211535
D9Q407	D9Q407_CORP1	Ornithine cyclodeaminase OS Corynebacte	Regular	4477461	3.96	335984614	35	15	22	35.13	614128	434427	219065	287828	0.9671	Green		0	14	Pass2	VarMod	Oxidation+M(4)	22830566	GTGMSWQDLAVATGMMEKTPR	GTGMSWQDLAVATGMMEKTPR	295	21	7.03	7202	2	2	0	0	2376589	50270	Missing	6081	5.8	b11b12y10y21	273604	2081	197064178701752	9435681129755	0.0458	Red	107056	22830522	22830436	293994
D9Q407	D9Q407_CORP1	Ornithine cyclodeaminase OS Corynebacte	Regular	4477461	3.96	335984614	35	15	22	35.13	614128	434427	219065	287828	0.9671	Green		0	15	Pass2	VarMod	Oxidation+M(29);Phosphoryl+STY(37)	42090461	ELPGDLFQNAYVVVEDVATALREAGDVIMAIEEGHLTK	ELPGDLFQNAYVVVEDVATALREAGDVIMAIEEGHLTK	232	38	3.88	7201	3	3	0	0	4052850	52588	Missing	3300	4.4	b8b11*b20b21y10y33*y38	416211	3853	297138532084747	187483109385064	0.0118	Red	105275	42090492	42090376	333972
D9Q407	D9Q407_CORP1	Ornithine cyclodeaminase OS Corynebacte	Regular	4477461	3.96	335984614	35	15	22	35.13	614128	434427	219065	287828	0.9671	Green		0	16	Pass2	InSource	None	6073086	ALSTSF	ALSTSFDPSEDPAR	31	6	6.13	7194	1	1	0	0	1434679	0.0000		2424	0.0	b6	203196	565	826276242853567	338705512183059	0.0083	Yellow	5492	6073118	6073090	144426
D9Q407	D9Q407_CORP1	Ornithine cyclodeaminase OS Corynebacte	Regular	4477461	3.96	335984614	35	15	22	35.13	614128	434427	219065	287828	0.9671	Green		0	17	Pass2	InSource	None	12696083	AGTAHPDTQHPR	SLVAGTAHPDTQHPR	280	12	8.01	7204	0	0	0	0	505847	0.0000	Missing	151	0.0	b12*	116650	1137	131704296833136	52471844295031	0.0016	Red	10077	12696113	12696057	181097
D9Q407	D9Q407_CORP1	Ornithine cyclodeaminase OS Corynebacte	Regular	4477461	3.96	335984614	35	15	22	35.13	614128	434427	219065	287828	0.9671	Green		0	18	Pass2	InSource	None	6283049	DAADVR	AGDAADVR	188	6	3.88	7206	1	1	0	0	840625	0.0000		142	0.0	b6	78844	569	830171484579761	350415484542653	0.0013	Red	21619	6283071	6283042	144325
D9Q407	D9Q407_CORP1	Ornithine cyclodeaminase OS Corynebacte	Regular	4477461	3.96	335984614	35	15	22	35.13	614128	434427	219065	287828	0.9671	Green		0	19	Pass2	NeutralLoss_H2O	None	14746809	ALSTSFDPSEDPAR	ALSTSFDPSEDPAR	31	14	3.70	7194	4	4	0	0	6199829	0.0000	Identified	845	0.0	b7b11b14y9y9	203196	1324	145775640272768	609473206382986	0.0092	Yellow	12344	14746949	14746885	203314
D9Q407	D9Q407_CORP1	Ornithine cyclodeaminase OS Corynebacte	Regular	4477461	3.96	335984614	35	15	22	35.13	614128	434427	219065	287828	0.9671	Green		0	20	Pass2	NeutralLoss_H2O	Carbamidomethyl+C(7)	12596413	TADIIVCATSAR	TADIIVCATSAR	194	12	6.10	7195	0	0	0	0	666872	0.0000		43	0.0	y8	183709	1138	131781508793591	520599155286475	0.0024	Yellow	65357	12596449	12596393	257480
D9Q413	D9Q413_CORP1	TetR family regulatory protein OS Coryn	Regular	4769067	0.73	278977505	22	9	18	27.38	104298	5695	25377	0.3791	0.0106	Green		1	1	Pass1	PepFrag1	None	19719142	GSDDVSYLTSTAPSDSITR	GSDDVSYLTSTAPSDSITR	218	19	3.59	6973	2	2	0	0	12370290	57708	Missing	1396	2.4	y9y19	211281	1764	176505680974044	782895393708209	0.0246	Yellow	19947	19719235	19719154	212793
D9Q413	D9Q413_CORP1	TetR family regulatory protein OS Coryn	Regular	4769067	0.73	278977505	22	9	18	27.38	104298	5695	25377	0.3791	0.0106	Green		0	2	Pass1	PepFrag1	None	22331645	LRPPAEEMQLETPVPVDGVR	LRPPAEEMQLETPVPVDGVR	77	20	4.16	6974	5	5	0	0	39434050	62743	Identified	585	2.2	b20y6y8y10y20	252336	2083	197190420974093	832667716340727	0.0199	Green	31188	22331722	22331613	242649
D9Q413	D9Q413_CORP1	TetR family regulatory protein OS Coryn	Regular	4769067	0.73	278977505	22	9	18	27.38	104298	5695	25377	0.3791	0.0106	Green		0	3	Pass1	PepFrag1	None	14667573	ILQMENLHHFGK	ILQMENLHHFGK	115	12	7.97	6976	2	2	0	0	7178438	55345		97	1.4	b3y7	231830	1369	149060280089678	582336461122545	0.0100	Yellow	52415	14667637	14667572	266705
D9Q413	D9Q413_CORP1	TetR family regulatory protein OS Coryn	Regular	4769067	0.73	278977505	22	9	18	27.38	104298	5695	25377	0.3791	0.0106	Green		0	4	Pass2	PepFrag2	None	42500234	NGTVDHIENASVDNTPEVSPQAVLAIALEMFSEFGFSDAK	NGTVDHIENASVDNTPEVSPQAVLAIALEMFSEFGFSDAK	1	40	3.68	6981	1	1	0	0	470817	43513	Missing	4826	7.9	b27*b28y22*y40	416253	3898	299447614281528	160293389722284	0.3245	Red	59757	42501301	42501167	341209
D9Q413	D9Q413_CORP1	TetR family regulatory protein OS Coryn	Regular	4769067	0.73	278977505	22	9	18	27.38	104298	5695	25377	0.3791	0.0106	Green		0	5	Pass2	PepFrag2	None	12326092	TYVMHPESIR	TYVMHPESIR	105	10	7.76	6975	2	2	0	0	2099633	50006	Identified	123	1.5	y1y5	168828	1125	130775979787624	48937428185367	0.0134	Red	26756	12326221	12326165	185111
D9Q413	D9Q413_CORP1	TetR family regulatory protein OS Coryn	Regular	4769067	0.73	278977505	22	9	18	27.38	104298	5695	25377	0.3791	0.0106	Green		0	6	Pass2	PepFrag2	None	24920738	STTLNLYSVDMMDEDNTQGMAR	STTLNLYSVDMMDEDNTQGMAR	181	22	3.50	6980	3	3	0	0	2369002	50530		424	1.7	b9b12y20	306375	2242	207101561329856	929205784976529	0.0088	Red	44460	24921164	24921054	269057
D9Q413	D9Q413_CORP1	TetR family regulatory protein OS Coryn	Regular	4769067	0.73	278977505	22	9	18	27.38	104298	5695	25377	0.3791	0.0106	Green		0	7	Pass2	MissedCleavage	None	26803487	TYVMHPESIRILQMENLHHFGK	TYVMHPESIRILQMENLHHFGK	105	22	7.98	6979	2	2	0	0	5035810	53805	Missing	3300	3.7	b16y8*y8y22	281152	2494	222343241886209	999406791145748	0.0764	Yellow	57832	26803605	26803496	371469
D9Q413	D9Q413_CORP1	TetR family regulatory protein OS Coryn	Regular	4769067	0.73	278977505	22	9	18	27.38	104298	5695	25377	0.3791	0.0106	Green		0	8	Pass2	MissedCleavage	None	13036364	RMIHYHFGDK	RMIHYHFGDK	53	10	9.72	6977	0	0	0	0	831011	45980		188	1.4	y2y4	141321	1182	135156815906319	517573725562271	0.0122	Red	27115	13036529	13036470	148943
D9Q413	D9Q413_CORP1	TetR family regulatory protein OS Coryn	Regular	4769067	0.73	278977505	22	9	18	27.38	104298	5695	25377	0.3791	0.0106	Green		0	9	Pass2	MissedCleavage	Carbamidomethyl+C(2)	10325255	RCLEEAVR	RCLEEAVR	68	8	6.44	6978	1	1	0	0	7263241	55396		140	1.3	y4	105064	896	112365151230056	409936441749554	0.0105	Yellow	1902	10325373	10325325	121734
D9Q413	D9Q413_CORP1	TetR family regulatory protein OS Coryn	Regular	4769067	0.73	278977505	22	9	18	27.38	104298	5695	25377	0.3791	0.0106	Green		0	10	Pass2	InSource	None	8524475	NLHHFGK	ILQMENLHHFGK	120	7	10.10	6976	0	0	0	0	511175	0.0000		0	0.0		231830	774	101918637223401	455070162608247	0.0081	Yellow	36143	8524506	8524466	258111
D9Q413	D9Q413_CORP1	TetR family regulatory protein OS Coryn	Regular	4769067	0.73	278977505	22	9	18	27.38	104298	5695	25377	0.3791	0.0106	Green		0	11	Pass2	NeutralLoss_H2O	None	19539036	GSDDVSYLTSTAPSDSITR	GSDDVSYLTSTAPSDSITR	218	19	3.59	6973	3	3	0	0	4632091	0.0000	Identified	13722	0.0	b12b19y6y15	211281	1764	176505680974044	77574478423508	0.2799	Yellow	22652	19539198	19539118	232256
D9Q413	D9Q413_CORP1	TetR family regulatory protein OS Coryn	Regular	4769067	0.73	278977505	22	9	18	27.38	104298	5695	25377	0.3791	0.0106	Green		0	12	Pass2	NeutralLoss_H2O	Carbamidomethyl+C(2)	10145150	RCLEEAVR	RCLEEAVR	68	8	6.44	6978	1	1	0	0	1106351	0.0000		576	0.0	b8	105064	896	112365151230056	402785832276424	0.2117	Yellow	3349	10145172	10145124	139911
D9Q416	D9Q416_CORP1	ATP dependent Clp protease proteolytic	Regular	5936380	0.52	232784425	22	8	16	37.32	109574	83137	24939	57988	0.1350	Green		1	1	Pass1	PepFrag1	None	11665293	TTSGMQMPSAR	TTSGMQMPSAR	1	11	11.05	5887	3	3	0	0	1818807	50333	Identified	14530	6.3	b7b9*b9b11b11y10*y11	150388	1047	124659129148931	478310595582973	0.6056	Red	21993	11665382	11665329	209817
D9Q416	D9Q416_CORP1	ATP dependent Clp protease proteolytic	Regular	5936380	0.52	232784425	22	8	16	37.32	109574	83137	24939	57988	0.1350	Green		0	2	Pass1	PepFrag1	None	17418796	YVLPSFIEHSTYGTK	YVLPSFIEHSTYGTK	12	15	7.68	5884	4	4	1	1	20393250	60830	Identified	2491	3.4	b2b9y12y13y15	234493	1602	165526668926466	673650737734397	0.0845	Green	83829	17418942	17418842	254110
D9Q416	D9Q416_CORP1	ATP dependent Clp protease proteolytic	Regular	5936380	0.52	232784425	22	8	16	37.32	109574	83137	24939	57988	0.1350	Green		0	3	Pass1	PepFrag1	None	24613045	VLIHQPATQGTQGQVSDLEIQAK	VLIHQPATQGTQGQVSDLEIQAK	130	23	5.22	5885	6	6	1	0	15593260	59665	Missing	2109	3.7	b23y3y8y9y11y23	240846	2308	211146313776469	951879592729847	0.0687	Yellow	98142	24613175	24613070	200261
D9Q416	D9Q416_CORP1	ATP dependent Clp protease proteolytic	Regular	5936380	0.52	232784425	22	8	16	37.32	109574	83137	24939	57988	0.1350	Green		0	4	Pass1	PepFrag1	None	23431867	ILTAQEAVEYGIIDQVFDYR	ILTAQEAVEYGIIDQVFDYR	185	20	3.59	5886	3	3	0	0	22249830	61208		248	3.0	y3y6y8	364258	2174	20289250026238	906198961910441	0.0424	Green	98542	23431992	23431887	363214
D9Q416	D9Q416_CORP1	ATP dependent Clp protease proteolytic	Regular	5936380	0.52	232784425	22	8	16	37.32	109574	83137	24939	57988	0.1350	Green		0	5	Pass1	PepFrag1	None	10785561	TLMEQTLSR	TLMEQTLSR	159	9	7.00	5888	1	1	0	0	6188661	55651		76	1.4	y7	192301	1002	121061146314374	442239076583229	0.0117	Yellow	56387	10785646	10785597	206645
D9Q416	D9Q416_CORP1	ATP dependent Clp protease proteolytic	Regular	5936380	0.52	232784425	22	8	16	37.32	109574	83137	24939	57988	0.1350	Green		0	6	Pass2	PepFrag2	None	6933566	LFEER	LFEER	34	5	4.26	5891	0	0	0	0	454100	44307		62	1.2	y4	137369	625	883784361374839	385783709209136	0.0138	Red	34820	6933520	6933487	205890
D9Q416	D9Q416_CORP1	ATP dependent Clp protease proteolytic	Regular	5936380	0.52	232784425	22	8	16	37.32	109574	83137	24939	57988	0.1350	Green		0	7	Pass2	PepFrag2	Carbamidomethyl+C(3)	21531860	TVCLGQAASAAAVLLAAGAPGKR	TVCLGQAASAAAVLLAAGAPGKR	100	23	10.11	5890	1	1	0	0	2312513	51376	Missing	81	1.7	b6	243190	2001	191980754115512	832718488669487	0.0082	Red	29309	21531581	21531476	227156
D9Q416	D9Q416_CORP1	ATP dependent Clp protease proteolytic	Regular	5936380	0.52	232784425	22	8	16	37.32	109574	83137	24939	57988	0.1350	Green		0	8	Pass2	VarMod	Carbamidomethyl+C(3);Phosphoryl+STY(9)	20770512	TVCLGQAASAAAVLLAAGAPGK	TVCLGQAASAAAVLLAAGAPGK	100	22	8.97	5889	3	3	0	0	2325850	51401	Missing	4225	4.8	b4b14y1y22y22*	278685	1853	182393733728158	803274276404546	0.1466	Red	50963	20770520	20770415	181476
D9Q416	D9Q416_CORP1	ATP dependent Clp protease proteolytic	Regular	5936380	0.52	232784425	22	8	16	37.32	109574	83137	24939	57988	0.1350	Green		0	9	Pass2	NeutralLoss_H2O	None	11485187	TTSGMQMPSAR	TTSGMQMPSAR	1	11	11.05	5887	1	1	0	0	793288	0.0000	Missing	1117	0.0	b9y6	150388	1047	124659129148931	470925745268581	0.0186	Red	21841	11485253	11485200	209916
D9Q423	D9Q423_CORP1	Ribose 5 phosphate isomerase B OS Coryn	Regular	9463137	0	173663470	31	8	11	46.50	62747	29805	16346	19747	0.0343	Green		1	1	Pass1	PepFrag1	None	9375465	NIIAEHLK	NIIAEHLK	15	8	7.82	5350	5	5	1	0	49664440	66721		2431	3.7	y1y3y5y6y8	143258	897	112448740709472	387480106186038	0.3421	Green	42845	9375514	9375470	168410
D9Q423	D9Q423_CORP1	Ribose 5 phosphate isomerase B OS Coryn	Regular	9463137	0	173663470	31	8	11	46.50	62747	29805	16346	19747	0.0343	Green		0	2	Pass1	PepFrag1	Carbamidomethyl+C(1)	12636151	CALAWSVETAR	CALAWSVETAR	83	11	6.29	5351	6	6	3	0	40862700	65874		763	2.4	b2b3y3y5y6y7	204052	1102	128987422306475	522241487512621	0.0770	Green	45698	12636268	12636211	223571
D9Q423	D9Q423_CORP1	Ribose 5 phosphate isomerase B OS Coryn	Regular	9463137	0	173663470	31	8	11	46.50	62747	29805	16346	19747	0.0343	Green		0	3	Pass1	PepFrag1	None	11375786	IDILSEYER	IDILSEYER	138	9	3.83	5349	4	4	1	0	44137930	66208		438	2.0	b3y5y7y8	215257	1043	124341424877252	470151686970626	0.0559	Green	25776	11375879	11375827	237612
D9Q423	D9Q423_CORP1	Ribose 5 phosphate isomerase B OS Coryn	Regular	9463137	0	173663470	31	8	11	46.50	62747	29805	16346	19747	0.0343	Green		0	4	Pass1	PepFrag1	None	9395146	TGIAPAIPEA	TGIAPAIPEA	147	10	3.31	5348	3	3	0	0	15783380	61742	Identified	1956	2.0	b7y6y10	183439	879	110939333118998	523981981729821	0.0520	Green	14340	9395208	9395167	226016
D9Q423	D9Q423_CORP1	Ribose 5 phosphate isomerase B OS Coryn	Regular	9463137	0	173663470	31	8	11	46.50	62747	29805	16346	19747	0.0343	Green		0	5	Pass1	PepFrag1	None	25181919	MHSEEEALQIVDAFIQQEWSK	MHSEEEALQIVDAFIQQEWSK	110	21	4.00	5352	2	2	0	0	2836527	54288		494	1.6	y9*y14y21	327755	2301	210719169833936	949480459605404	0.0139	Red	54346	25181880	25181772	267669
D9Q423	D9Q423_CORP1	Ribose 5 phosphate isomerase B OS Coryn	Regular	9463137	0	173663470	31	8	11	46.50	62747	29805	16346	19747	0.0343	Green		0	6	Pass2	PepFrag2	None	14236675	VYLGADHAGFDMK	VYLGADHAGFDMK	2	13	5.10	5353	3	3	1	0	1866555	52471		206	1.3	b7b9b10y9	221474	1294	143565190562169	588389797606154	0.0124	Red	28661	14236842	14236780	316813
D9Q423	D9Q423_CORP1	Ribose 5 phosphate isomerase B OS Coryn	Regular	9463137	0	173663470	31	8	11	46.50	62747	29805	16346	19747	0.0343	Green		0	7	Pass2	MissedCleavage	None	12936797	RIDILSEYER	RIDILSEYER	137	10	4.44	5355	4	4	0	0	4888985	56653		5699	3.0	b3b7y1y3y10	195404	1191	135842023393502	534666964182552	0.1490	Yellow	27301	12936928	12936871	223362
D9Q423	D9Q423_CORP1	Ribose 5 phosphate isomerase B OS Coryn	Regular	9463137	0	173663470	31	8	11	46.50	62747	29805	16346	19747	0.0343	Green		0	8	Pass2	MissedCleavage	None	38778926	EHNNAQLIGLGGRMHSEEEALQIVDAFIQQEWSK	EHNNAQLIGLGGRMHSEEEALQIVDAFIQQEWSK	97	34	4.48	5354	1	1	0	0	4054287	55840		1477	4.1	b18y4y7*y11*y34	318241	3565	282140862941152	172732573800744	0.1045	Yellow	79394	38779135	38779006	352708
D9Q423	D9Q423_CORP1	Ribose 5 phosphate isomerase B OS Coryn	Regular	9463137	0	173663470	31	8	11	46.50	62747	29805	16346	19747	0.0343	Green		0	9	Pass2	InSource	None	7383570	VYLGADH	VYLGADHAGFDMK	2	7	4.94	5353	0	0	0	0	172083	0.0000		0	0.0		221474	694	947689235915607	41179322754689	0.0779	Red	84630	7383565	7383531	313612
D9Q423	D9Q423_CORP1	Ribose 5 phosphate isomerase B OS Coryn	Regular	9463137	0	173663470	31	8	11	46.50	62747	29805	16346	19747	0.0343	Green		0	10	Pass2	InSource	None	7104196	IAEHLK	NIIAEHLK	17	6	7.82	5350	1	1	0	0	1854762	0.0000		1530	0.0	y6	143258	677	932149161649599	396212101987094	0.0425	Green	41002	7104230	7104198	168459
D9Q423	D9Q423_CORP1	Ribose 5 phosphate isomerase B OS Coryn	Regular	9463137	0	173663470	31	8	11	46.50	62747	29805	16346	19747	0.0343	Green		0	11	Pass2	InSource	None	6832995	SEYER	IDILSEYER	142	5	4.26	5349	1	1	0	0	3187617	0.0000		1100	0.0	y5	215257	580	840836643499463	381086822317723	0.0286	Green	22023	6833029	6832997	223499
D9Q423	D9Q423_CORP1	Ribose 5 phosphate isomerase B OS Coryn	Regular	9463137	0	173663470	31	8	11	46.50	62747	29805	16346	19747	0.0343	Green		0	12	Pass2	InSource	None	6243715	TGIAPAI	TGIAPAIPEA	147	7	6.13	5348	1	1	0	0	1440271	0.0000	Missing	252	0.0	b7	183439	613	872435409332131	348221778631055	0.0229	Green	14337	6243754	6243725	225968
D9Q423	D9Q423_CORP1	Ribose 5 phosphate isomerase B OS Coryn	Regular	9463137	0	173663470	31	8	11	46.50	62747	29805	16346	19747	0.0343	Green		0	13	Pass2	InSource	None	6623468	SVETAR	CALAWSVETAR	88	6	7.00	5351	0	0	0	0	311859	0.0000		0	0.0		204052	595	8552720467471	369401164687336	0.0211	Green	60115	6623523	6623492	214934
D9Q424	D9Q424_CORP1	DSBA oxidoreductase OS Corynebacterium	Regular	121798000	0	232742816	52	7	25	46.60	146960	114246	33786	80735	0.1879	Green		1	1	Pass1	PepFrag1	None	14077631	LGETAFFGPVITR	LGETAFFGPVITR	156	13	7.00	1419	14	14	9	5	1132381000	91396	Identified	10617	6.2	b3b4b4b5b5b6b6b8y2y3y5y6y7y8y9y10y12	281094	1319	145408400729338	557974916945233	0.3629	Green	51506	14077708	14077643	275568
D9Q424	D9Q424_CORP1	DSBA oxidoreductase OS Corynebacterium	Regular	121798000	0	232742816	52	7	25	46.60	146960	114246	33786	80735	0.1879	Green		0	2	Pass1	PepFrag1	None	25142722	AAVSEVGLDPALAEVANTETWDKK	AAVSEVGLDPALAEVANTETWDKK	110	24	3.92	1417	14	14	9	5	287324400	85440	Identified	11662	6.4	b2b3b4b5b5b6y9*y11y15y16y18y19y20y21y22y24	280100	2333	212668316605632	901938622128606	0.2111	Green	32553	25142893	25142784	276046
D9Q424	D9Q424_CORP1	DSBA oxidoreductase OS Corynebacterium	Regular	121798000	0	232742816	52	7	25	46.60	146960	114246	33786	80735	0.1879	Green		0	3	Pass1	PepFrag1	None	11556045	TGFGAYDAIIK	TGFGAYDAIIK	99	11	6.78	1420	9	9	5	1	220273700	84286		5852	4.7	b3b4b9b11y5y6y8y9y10y11	221499	1073	126714442012085	458030409147791	0.2035	Green	59816	11556136	11556080	242563
D9Q424	D9Q424_CORP1	DSBA oxidoreductase OS Corynebacterium	Regular	121798000	0	232742816	52	7	25	46.60	146960	114246	33786	80735	0.1879	Green		0	4	Pass1	PepFrag1	None	33326355	DIQVEWVPMSLSVLNEGREELPEDYKEK	DIQVEWVPMSLSVLNEGREELPEDYKEK	30	28	3.93	1418	7	7	3	1	26721630	75125	Identified	2084	3.7	b3b10*y21y22y24y25y26y28	334819	3077	255767071971517	128851906515607	0.0408	Green	45877	33326477	33326331	323457
D9Q424	D9Q424_CORP1	DSBA oxidoreductase OS Corynebacterium	Regular	121798000	0	232742816	52	7	25	46.60	146960	114246	33786	80735	0.1879	Green		0	5	Pass1	PepFrag1	None	23861773	AAVSEVGLDPALAEVANTETWDK	AAVSEVGLDPALAEVANTETWDK	110	23	3.50	1416	5	5	0	0	11930890	71623	Identified	1988	3.4	b5b9b11y9y10y23	311059	2198	204382995297568	85598743461597	0.0387	Green	21319	23861907	23861797	294251
D9Q424	D9Q424_CORP1	DSBA oxidoreductase OS Corynebacterium	Regular	121798000	0	232742816	52	7	25	46.60	146960	114246	33786	80735	0.1879	Green		0	6	Pass2	PepFrag2	None	10224677	EELPEDYK	EELPEDYK	48	8	3.69	1421	1	1	0	0	759755	59663	Missing	169	3.2	y6y8	144208	908	113366185315295	4052608921525	0.0942	Yellow	22964	10224814	10224764	187209
D9Q424	D9Q424_CORP1	DSBA oxidoreductase OS Corynebacterium	Regular	121798000	0	232742816	52	7	25	46.60	146960	114246	33786	80735	0.1879	Green		0	7	Pass2	PepFrag2	None	21660648	EYHHGAMELVGNDVGTPVIK	EYHHGAMELVGNDVGTPVIK	136	20	5.18	1422	1	1	0	0	1096823	61258	Missing	274	2.0	y1y11*	215139	1998	191788821324596	777027044627335	0.0114	Green	31454	21660157	21660049	224085
D9Q424	D9Q424_CORP1	DSBA oxidoreductase OS Corynebacterium	Regular	121798000	0	232742816	52	7	25	46.60	146960	114246	33786	80735	0.1879	Green		0	8	Pass2	InSource	None	10545568	GFGAYDAIIK	TGFGAYDAIIK	100	10	6.78	1420	0	0	0	0	868345	0.0000		0	0.0		221499	980	11928257833893	417979586211299	0.0260	Green	37431	10545635	10545583	248022
D9Q424	D9Q424_CORP1	DSBA oxidoreductase OS Corynebacterium	Regular	121798000	0	232742816	52	7	25	46.60	146960	114246	33786	80735	0.1879	Green		0	9	Pass2	InSource	None	7463719	LPEDYK	EELPEDYK	50	6	4.07	1421	1	1	0	0	1638497	0.0000	Missing	1140	0.0	b6	144208	690	944044271688475	383340202379245	0.0114	Yellow	6363	7463751	7463714	178241
D9Q431	D9Q431_CORP1	ABC transporter ATP binding protein OS	Regular	5837870	0.39	640654806	25	15	40	23.51	86270	27190	22021	18100	0.1160	Green		1	1	Pass1	PepFrag1	None	11785728	TETYFNIYK	TETYFNIYK	1	9	6.84	6481	1	1	0	0	6345055	55687		678	3.2	y8y9y9*	196557	1067	12624162624294	467920583876084	0.1514	Yellow	5670	11785766	11785711	167627
D9Q431	D9Q431_CORP1	ABC transporter ATP binding protein OS	Regular	5837870	0.39	640654806	25	15	40	23.51	86270	27190	22021	18100	0.1160	Green		0	2	Pass1	PepFrag1	None	14577482	TIVGLENPDSGEVK	TIVGLENPDSGEVK	379	14	3.83	6479	4	4	3	0	70549880	66148	Missing	684	3.4	y9y10y11y12	198570	1350	147677890430846	578759654186966	0.1103	Green	22774	14577509	14577444	193117
D9Q431	D9Q431_CORP1	ABC transporter ATP binding protein OS	Regular	5837870	0.39	640654806	25	15	40	23.51	86270	27190	22021	18100	0.1160	Green		0	3	Pass1	PepFrag1	None	14206955	GNVEEGLGEIFEK	GNVEEGLGEIFEK	100	13	3.79	6476	3	3	1	0	16586320	59860		743	2.5	y8y9y13	232225	1299	143934775552625	564048852902931	0.0535	Yellow	11173	14207012	14206949	266744
D9Q431	D9Q431_CORP1	ABC transporter ATP binding protein OS	Regular	5837870	0.39	640654806	25	15	40	23.51	86270	27190	22021	18100	0.1160	Green		0	4	Pass1	PepFrag1	None	31095899	QGGNLILLDEPTNDLDVETLGSLENALQK	QGGNLILLDEPTNDLDVETLGSLENALQK	472	29	3.37	6483	2	2	0	0	4818226	54491	Missing	1229	3.0	b13b21y29	396826	2908	246314078649714	115945561090427	0.0380	Yellow	32984	31096056	31095956	350523
D9Q431	D9Q431_CORP1	ABC transporter ATP binding protein OS	Regular	5837870	0.39	640654806	25	15	40	23.51	86270	27190	22021	18100	0.1160	Green		0	5	Pass1	PepFrag1	None	18408640	LYPYEGNYSTYLETK	LYPYEGNYSTYLETK	247	15	4.26	6480	2	2	0	0	110314600	68089	Identified	1992	2.2	y9*y13y13*y15	248767	1658	169362004433111	730865444500938	0.0305	Green	41764	18408759	18408681	240320
D9Q431	D9Q431_CORP1	ABC transporter ATP binding protein OS	Regular	5837870	0.39	640654806	25	15	40	23.51	86270	27190	22021	18100	0.1160	Green		0	6	Pass1	PepFrag1	None	10385691	GAVLAVTHDR	GAVLAVTHDR	220	10	7.88	6478	2	2	0	0	16906820	59943		175	1.4	y6y10	134511	966	118143831644999	412335868071292	0.0130	Yellow	14948	10385752	10385703	134325
D9Q431	D9Q431_CORP1	ABC transporter ATP binding protein OS	Regular	5837870	0.39	640654806	25	15	40	23.51	86270	27190	22021	18100	0.1160	Green		0	7	Pass1	PepFrag1	None	18198821	LSYVDQNRENIDPEK	LSYVDQNRENIDPEK	399	15	4.06	6475	2	2	0	0	4632450	54321	Missing	408	1.5	b6y1y5y14	176225	1646	168543828504829	678569373971616	0.0116	Yellow	9616	18198900	18198797	221865
D9Q431	D9Q431_CORP1	ABC transporter ATP binding protein OS	Regular	5837870	0.39	640654806	25	15	40	23.51	86270	27190	22021	18100	0.1160	Green		0	8	Pass1	PepFrag1	None	10285735	IDQALEALR	IDQALEALR	154	9	4.07	6477	0	0	0	0	1086624	48023		204	1.2	b2b3*	201773	968	118306844897925	408367390742304	0.0100	Red	14882	10285787	10285738	189844
D9Q431	D9Q431_CORP1	ABC transporter ATP binding protein OS	Regular	5837870	0.39	640654806	25	15	40	23.51	86270	27190	22021	18100	0.1160	Green		0	9	Pass2	PepFrag2	None	14018464	VLIKDLSFTLPR	VLIKDLSFTLPR	348	12	10.12	6482	1	1	0	0	1432576	49224	Missing	1832	3.3	y7y12	280242	1366	148842435276704	556565349793486	0.1239	Red	52054	14018427	14018364	314169
D9Q431	D9Q431_CORP1	ABC transporter ATP binding protein OS	Regular	5837870	0.39	640654806	25	15	40	23.51	86270	27190	22021	18100	0.1160	Green		0	10	Pass2	PepFrag2	None	15487904	GNVEEGLGEIFEKK	GNVEEGLGEIFEKK	100	14	4.26	6489	0	0	0	0	513358	44767		218	1.6	b9*	203498	1434	153741955864748	57748892229277	0.0150	Red	5517	15487765	15487669	165720
D9Q431	D9Q431_CORP1	ABC transporter ATP binding protein OS	Regular	5837870	0.39	640654806	25	15	40	23.51	86270	27190	22021	18100	0.1160	Green		0	11	Pass2	MissedCleavage	None	17769127	TVRGNVEEGLGEIFEK	TVRGNVEEGLGEIFEK	97	16	4.26	6485	2	2	0	0	7159356	56211		5353	4.5	b9b13*y16	227244	1645	168475557585787	70547529625043	0.2040	Yellow	34198	17769187	17769112	189516
D9Q431	D9Q431_CORP1	ABC transporter ATP binding protein OS	Regular	5837870	0.39	640654806	25	15	40	23.51	86270	27190	22021	18100	0.1160	Green		0	12	Pass2	MissedCleavage	None	18588640	LQRYEEMAAEAEQYK	LQRYEEMAAEAEQYK	301	15	4.26	6487	1	1	0	0	1993708	50659		3271	2.6	b5y6*y15	208370	1678	170721259138163	738011866299395	0.0505	Red	19537	18588845	18588768	236448
D9Q431	D9Q431_CORP1	ABC transporter ATP binding protein OS	Regular	5837870	0.39	640654806	25	15	40	23.51	86270	27190	22021	18100	0.1160	Green		0	13	Pass2	MissedCleavage	Carbamidomethyl+C(11)	20649960	YFLDHVAGWICEVDRGK	YFLDHVAGWICEVDRGK	230	17	5.28	6486	3	3	0	0	4471036	54167		2155	2.5	b16y14y17	266788	1838	181408085038258	819851044788297	0.0376	Yellow	30648	20649869	20649785	222288
D9Q431	D9Q431_CORP1	ABC transporter ATP binding protein OS	Regular	5837870	0.39	640654806	25	15	40	23.51	86270	27190	22021	18100	0.1160	Green		0	14	Pass2	MissedCleavage	None	16829112	KLDFEEIQIPTPPR	KLDFEEIQIPTPPR	316	14	4.44	6488	1	1	0	0	1452238	49283	Missing	371	1.4	b8y14	232234	1576	163730822296663	668154550309384	0.0098	Red	29077	16829306	16829234	293668
D9Q431	D9Q431_CORP1	ABC transporter ATP binding protein OS	Regular	5837870	0.39	640654806	25	15	40	23.51	86270	27190	22021	18100	0.1160	Green		0	15	Pass2	MissedCleavage	None	27633408	MTETYFNIYKGNITVGEFIYTMK	MTETYFNIYKGNITVGEFIYTMK	0	23	6.92	6484	1	1	0	0	2475766	51600		44	1.6	y9	380168	2566	226602172308851	103035162664382	0.0088	Red	32564	27633727	27633620	323701
D9Q431	D9Q431_CORP1	ABC transporter ATP binding protein OS	Regular	5837870	0.39	640654806	25	15	40	23.51	86270	27190	22021	18100	0.1160	Green		0	16	Pass2	NeutralLoss_H2O	None	18408534	LQRYEEMAAEAEQYK	LQRYEEMAAEAEQYK	301	15	4.26	6487	0	0	0	0	616504	0.0000		0	0.0		208370	1678	170721259138163	686388843227162	0.0107	Red	19456	18408541	18408438	244781
D9Q431	D9Q431_CORP1	ABC transporter ATP binding protein OS	Regular	5837870	0.39	640654806	25	15	40	23.51	86270	27190	22021	18100	0.1160	Green		0	17	Pass2	NeutralLoss_NH3	None	15317639	GNVEEGLGEIFEKK	GNVEEGLGEIFEKK	100	14	4.26	6489	0	0	0	0	711480	0.0000		2664	0.0	y14*	203498	1434	153741955864748	608145574267375	0.1099	Red	5459	15317678	15317611	165081
D9Q431	D9Q431_CORP1	ABC transporter ATP binding protein OS	Regular	5837870	0.39	640654806	25	15	40	23.51	86270	27190	22021	18100	0.1160	Green		0	18	Pass2	NeutralLoss_NH3	None	14036689	GNVEEGLGEIFEK	GNVEEGLGEIFEK	100	13	3.79	6476	0	0	0	0	1008510	0.0000		0	0.0		232225	1299	143934775552625	523378266093454	0.0115	Yellow	39204	14036809	14036718	257708
D9Q447	D9Q447_CORP1	Peptidase S8A Subtilisin family prot	Regular	137219100	0	651106033	195	24	34	69.74	687738	312737	259792	221004	14390	Green		1	1	Pass1	PepFrag1	None	11445269	EFSSDASFVR	EFSSDASFVR	88	10	4.07	1286	13	13	10	2	436179400	87771		42988	7.6	b2b2b3b3b5b6b9b10b10y1y2y3y4y5y5y6y6y7y7y8y8y9y10	201098	1009	121624316229686	453639769391589	0.1760	Green	22693	11445383	11445328	190806
D9Q447	D9Q447_CORP1	Peptidase S8A Subtilisin family prot	Regular	137219100	0	651106033	195	24	34	69.74	687738	312737	259792	221004	14390	Green		0	2	Pass1	PepFrag1	None	17698777	NDNPADVINLSLGGQSR	NDNPADVINLSLGGQSR	306	17	3.88	1294	21	21	16	9	970426900	91244	Identified	63312	9.1	b2b3b5b5*b6b6*b6b7b7*b7b8b9b10b10*b11b12b15b17y4y5y6y7y8y9y10y11y12y14y15y17y17*	208069	1608	165939711412192	701501096801223	0.1700	Green	59599	17698839	17698761	254134
D9Q447	D9Q447_CORP1	Peptidase S8A Subtilisin family prot	Regular	137219100	0	651106033	195	24	34	69.74	687738	312737	259792	221004	14390	Green		0	3	Pass1	PepFrag1	None	11365582	AEIAYADIDR	AEIAYADIDR	128	10	3.70	1284	13	13	8	4	829319900	90561		30515	6.4	b2b3b4b5b10y1y3y4y5y5y6y7y8y10	199419	1029	123226245761418	450481330534316	0.1087	Green	7152	11365654	11365600	187256
D9Q447	D9Q447_CORP1	Peptidase S8A Subtilisin family prot	Regular	137219100	0	651106033	195	24	34	69.74	687738	312737	259792	221004	14390	Green		0	4	Pass1	PepFrag1	None	21600931	AWATGADGAETVIAVVDSGITR	AWATGADGAETVIAVVDSGITR	169	22	3.70	1295	21	21	14	7	659346400	89565		31705	8.1	b2b3b11b12b12b13b14b15b16b22y1y2y4y5y6y7y8y9y10y11y20y22	298283	1996	191660812761121	774884839429594	0.0952	Green	59707	21601076	21600968	327929
D9Q447	D9Q447_CORP1	Peptidase S8A Subtilisin family prot	Regular	137219100	0	651106033	195	24	34	69.74	687738	312737	259792	221004	14390	Green		0	5	Pass1	PepFrag1	None	13346661	VLPGYDMISDPK	VLPGYDMISDPK	198	12	3.88	1290	10	10	6	1	470147100	88096	Identified	15925	5.7	b2y1y2y5y6y7y8y9y10y12	230475	1236	13924254357153	529002500134747	0.0674	Green	39031	13346747	13346685	231282
D9Q447	D9Q447_CORP1	Peptidase S8A Subtilisin family prot	Regular	137219100	0	651106033	195	24	34	69.74	687738	312737	259792	221004	14390	Green		0	6	Pass1	PepFrag1	None	18508555	VQYSASLAEPNDEHYK	VQYSASLAEPNDEHYK	138	16	4.42	1283	9	9	3	1	144474900	82972	Identified	5562	5.2	b2b2*b6y2y3y7y8y8y9y14y16	170187	1653	169021338485441	663952802442991	0.0389	Green	5431	18508688	18508585	167020
D9Q447	D9Q447_CORP1	Peptidase S8A Subtilisin family prot	Regular	137219100	0	651106033	195	24	34	69.74	687738	312737	259792	221004	14390	Green		0	7	Pass1	PepFrag1	None	13997315	TTEPVATEPVVEK	TTEPVATEPVVEK	515	13	3.96	1282	9	9	2	2	273417700	85742	Identified	5790	4.3	b2b2b3b3b6y3y5y7y8y10y13	163152	1303	144230102228404	554791556034387	0.0282	Green	4314	13997390	13997325	154617
D9Q447	D9Q447_CORP1	Peptidase S8A Subtilisin family prot	Regular	137219100	0	651106033	195	24	34	69.74	687738	312737	259792	221004	14390	Green		0	8	Pass1	PepFrag1	Carbamidomethyl+C(1)	26062192	CGGYTSDIADAIVWASGEEVPGVPR	CGGYTSDIADAIVWASGEEVPGVPR	281	25	3.59	1296	16	16	8	4	494380400	88315	Identified	7704	5.4	b11b12b13b14b20b23y2y5y6y7y9y10y11y11y12y22y25	290286	2313	211451152236857	934922524988019	0.0282	Green	59916	26062284	26062175	340485
D9Q447	D9Q447_CORP1	Peptidase S8A Subtilisin family prot	Regular	137219100	0	651106033	195	24	34	69.74	687738	312737	259792	221004	14390	Green		0	9	Pass1	PepFrag1	Carbamidomethyl+C(1)	13806399	CMPIYQNAIDR	CMPIYQNAIDR	323	11	6.10	1288	7	7	2	2	273868800	85750	Identified	6410	4.0	b2b4y5y6y7y9y11	208226	1205	13690448171683	547224492384763	0.0271	Green	27937	13806489	13806425	204389
D9Q447	D9Q447_CORP1	Peptidase S8A Subtilisin family prot	Regular	137219100	0	651106033	195	24	34	69.74	687738	312737	259792	221004	14390	Green		0	10	Pass1	PepFrag1	None	29544802	NVVIGAPGGNMHPAFGNHNPGGGILSTVNR	NVVIGAPGGNMHPAFGNHNPGGGILSTVNR	384	30	11.05	1293	10	10	4	2	86391600	80739	Identified	6009	5.6	b2b3b4b11y11y18*y24y25y27y28y30	223084	2716	235349245995796	114231036958109	0.0257	Green	57875	29544963	29544808	240456
D9Q447	D9Q447_CORP1	Peptidase S8A Subtilisin family prot	Regular	137219100	0	651106033	195	24	34	69.74	687738	312737	259792	221004	14390	Green		0	11	Pass1	PepFrag1	None	12266124	QSAAPAGEAPATR	QSAAPAGEAPATR	50	13	7.00	1281	9	9	4	2	241270900	85199	Identified	4908	4.1	b2b3b3b4b13y7y8y9y11y13	112661	1100	128831310425083	486174809971365	0.0253	Green	337	12266186	12266128	97783
D9Q447	D9Q447_CORP1	Peptidase S8A Subtilisin family prot	Regular	137219100	0	651106033	195	24	34	69.74	687738	312737	259792	221004	14390	Green		0	12	Pass1	PepFrag1	None	32105675	ATNSSWHGTHVAGIAAAVTDNHEGVAGVAPNAK	ATNSSWHGTHVAGIAAAVTDNHEGVAGVAPNAK	239	33	6.31	1297	5	5	1	0	32384560	76478	Identified	1563	5.4	b15b17b18y4y23*y33	164650	2927	24738580858697	124132310612163	0.0207	Green	60007	32105876	32105727	225249
D9Q447	D9Q447_CORP1	Peptidase S8A Subtilisin family prot	Regular	137219100	0	651106033	195	24	34	69.74	687738	312737	259792	221004	14390	Green		0	13	Pass1	PepFrag1	None	21490270	QMFDGSYVVELDPPVPAER	QMFDGSYVVELDPPVPAER	98	19	3.59	1291	8	8	2	1	90212970	80927	Identified	7031	4.2	b9b9b12y4y6y7y8y11y19	301309	1959	189284880338357	851779109565671	0.0183	Green	46868	21490345	21490257	281401
D9Q447	D9Q447_CORP1	Peptidase S8A Subtilisin family prot	Regular	137219100	0	651106033	195	24	34	69.74	687738	312737	259792	221004	14390	Green		0	14	Pass1	PepFrag1	Carbamidomethyl+C(24)	29672017	ISQDHDGRDNDPTDMGDWTYQGACGR	ISQDHDGRDNDPTDMGDWTYQGACGR	210	26	3.87	1285	8	8	0	2	42125530	77620	Missing	2827	4.1	b14b17b19b19b20b21b26y5y7y26	157412	2530	224477757402026	11472289636241	0.0125	Green	8093	29672157	29672002	200108
D9Q447	D9Q447_CORP1	Peptidase S8A Subtilisin family prot	Regular	137219100	0	651106033	195	24	34	69.74	687738	312737	259792	221004	14390	Green		0	15	Pass1	PepFrag1	None	9134526	AVYSNFGR	AVYSNFGR	376	8	9.84	1287	2	2	1	0	51595720	78500		1233	2.6	y5y6	144482	813	105314134896351	362052159493591	0.0122	Green	25358	9134587	9134542	162571
D9Q447	D9Q447_CORP1	Peptidase S8A Subtilisin family prot	Regular	137219100	0	651106033	195	24	34	69.74	687738	312737	259792	221004	14390	Green		0	16	Pass1	PepFrag1	None	49375445	TPEPISADPVPVELNPSDSLSPEEDLPILETEPAPVIPEEPLPIVR	TPEPISADPVPVELNPSDSLSPEEDLPILETEPAPVIPEEPLPIVR	528	46	3.17	1289	8	8	1	1	51209260	78468	Identified	1965	4.2	b15b19b21b39*y9y12y20y25y26	473133	4617	335222286410962	190903574272373	0.0074	Green	34138	49375489	49375461	360765
D9Q447	D9Q447_CORP1	Peptidase S8A Subtilisin family prot	Regular	137219100	0	651106033	195	24	34	69.74	687738	312737	259792	221004	14390	Green		0	17	Pass1	PepFrag1	None	14847744	IVKEFSSDASFVR	IVKEFSSDASFVR	85	13	7.03	1292	2	2	0	0	22438690	74884		506	2.3	b10b13y12	236244	1373	149350492479826	588498781333315	0.0054	Green	51950	14847829	14847761	338328
D9Q447	D9Q447_CORP1	Peptidase S8A Subtilisin family prot	Regular	137219100	0	651106033	195	24	34	69.74	687738	312737	259792	221004	14390	Green		0	18	Pass1	PepFrag1	None	18518813	FQWHLFDQFGANVDK	FQWHLFDQFGANVDK	154	15	5.10	1298	2	2	0	0	10368850	71531		189	1.9	b4y15	306256	1671	17024613746856	664320771135516	0.0028	Green	54007	18518947	18518844	304559
D9Q447	D9Q447_CORP1	Peptidase S8A Subtilisin family prot	Regular	137219100	0	651106033	195	24	34	69.74	687738	312737	259792	221004	14390	Green		0	19	Pass2	PepFrag2	None	14577118	ATDPTISPEEIER	ATDPTISPEEIER	445	13	3.69	1299	0	0	0	0	3468985	66776	Missing	53	1.8	y7	185470	1320	145481885709551	522921338872738	0.0025	Green	6940	14577116	14577024	184629
D9Q447	D9Q447_CORP1	Peptidase S8A Subtilisin family prot	Regular	137219100	0	651106033	195	24	34	69.74	687738	312737	259792	221004	14390	Green		0	20	Pass2	PepFrag2	Carbamidomethyl+C(23)	37087519	GATIAVAAGNEDQSTENVQPASCSGVITVGATGPEGHR	GATIAVAAGNEDQSTENVQPASCSGVITVGATGPEGHR	338	38	4.16	1304	0	0	0	0	643744	59461	Missing	139	2.3	b34*y10	176907	3319	269007549997356	143393943718829	0.0018	Yellow	58856	37087154	37087025	272085
D9Q447	D9Q447_CORP1	Peptidase S8A Subtilisin family prot	Regular	137219100	0	651106033	195	24	34	69.74	687738	312737	259792	221004	14390	Green		0	21	Pass2	MissedCleavage	None	12056022	RYTAEPGAGQR	RYTAEPGAGQR	465	11	9.84	1302	3	3	0	1	175094300	83807	Identified	7405	3.6	b5y6y11	83313	1073	126714442012085	477847285596337	0.0211	Green	183	12056085	12056028	92030
D9Q447	D9Q447_CORP1	Peptidase S8A Subtilisin family prot	Regular	137219100	0	651106033	195	24	34	69.74	687738	312737	259792	221004	14390	Green		0	22	Pass2	MissedCleavage	None	21040934	QSAAPAGEAPATRFIVTFNR	QSAAPAGEAPATRFIVTFNR	50	20	10.89	1300	4	4	0	1	6545372	69533	Missing	1342	2.5	b15y1y5y5*y20	242004	1936	187800410046005	833969412854319	0.0043	Green	55205	21041125	21041038	325330
D9Q447	D9Q447_CORP1	Peptidase S8A Subtilisin family prot	Regular	137219100	0	651106033	195	24	34	69.74	687738	312737	259792	221004	14390	Green		0	23	Pass2	MissedCleavage	None	32806869	NVVIGAPGGNMHPAFGNHNPGGGILSTVNRGLR	NVVIGAPGGNMHPAFGNHNPGGGILSTVNRGLR	384	33	12.40	1301	1	1	0	0	1979090	64339	Missing	532	2.3	b13*y33	224088	3036	253489988877265	117687263739829	0.0020	Green	22346	32807017	32806921	389980
D9Q447	D9Q447_CORP1	Peptidase S8A Subtilisin family prot	Regular	137219100	0	651106033	195	24	34	69.74	687738	312737	259792	221004	14390	Green		0	24	Pass2	MissedCleavage	Carbamidomethyl+C(18)	22481438	KTAHGMGAGLIDAHAAVCAVAAR	KTAHGMGAGLIDAHAAVCAVAAR	476	23	8.97	1303	2	2	0	0	4134891	67539		145	1.8	y12y23	189436	2051	1951656614265	80647103048623	0.0014	Green	43287	22481588	22481479	344861
D9Q447	D9Q447_CORP1	Peptidase S8A Subtilisin family prot	Regular	137219100	0	651106033	195	24	34	69.74	687738	312737	259792	221004	14390	Green		0	25	Pass2	InSource	None	7433471	YSNFGR	AVYSNFGR	378	6	9.84	1287	1	1	0	0	1814500	0.0000		8888	0.0	y6y6*	144482	641	898803980730476	381786641193332	0.0218	Green	34948	7433511	7433474	162483
D9Q447	D9Q447_CORP1	Peptidase S8A Subtilisin family prot	Regular	137219100	0	651106033	195	24	34	69.74	687738	312737	259792	221004	14390	Green		0	26	Pass2	InSource	None	13146325	AWATGADGAETVIA	AWATGADGAETVIAVVDSGITR	169	14	3.01	1295	0	0	0	0	1367491	0.0000		0	0.0		298283	1209	13720728415289	675201532075696	0.0208	Green	38914	13146358	13146294	308903
D9Q447	D9Q447_CORP1	Peptidase S8A Subtilisin family prot	Regular	137219100	0	651106033	195	24	34	69.74	687738	312737	259792	221004	14390	Green		0	27	Pass2	InSource	None	8684159	SSDASFVR	EFSSDASFVR	90	8	7.00	1286	0	0	0	0	522935	0.0000		0	0.0		201098	765	101127031163723	446022580007784	0.0119	Green	7412	8684239	8684196	190788
D9Q447	D9Q447_CORP1	Peptidase S8A Subtilisin family prot	Regular	137219100	0	651106033	195	24	34	69.74	687738	312737	259792	221004	14390	Green		0	28	Pass2	InSource	None	4472310	GQSR	NDNPADVINLSLGGQSR	319	4	11.05	1294	2	2	0	0	4053686	0.0000		1146	0.0	y1y4	208069	383	637615427941655	229699996344127	0.0058	Green	35469	4472331	4472309	242587
D9Q447	D9Q447_CORP1	Peptidase S8A Subtilisin family prot	Regular	137219100	0	651106033	195	24	34	69.74	687738	312737	259792	221004	14390	Green		0	29	Pass2	InSource	None	5802838	SNFGR	AVYSNFGR	379	5	11.05	1287	1	1	0	0	2812226	0.0000		1646	0.0	y5	144482	500	761622274661451	298036533746277	0.0049	Green	24121	5802868	5802839	162579
D9Q447	D9Q447_CORP1	Peptidase S8A Subtilisin family prot	Regular	137219100	0	651106033	195	24	34	69.74	687738	312737	259792	221004	14390	Green		0	30	Pass2	InSource	None	6943519	DASFVR	EFSSDASFVR	92	6	7.00	1286	0	0	0	0	394652	0.0000		0	0.0		201098	619	878119052679424	356622446439616	0.0021	Green	7416	6943541	6943507	190823
D9Q447	D9Q447_CORP1	Peptidase S8A Subtilisin family prot	Regular	137219100	0	651106033	195	24	34	69.74	687738	312737	259792	221004	14390	Green		0	31	Pass2	InSource	Carbamidomethyl+C(1)	20819121	CGGYTSDIADAIVWASGEEV	CGGYTSDIADAIVWASGEEVPGVPR	281	20	2.83	1296	0	0	0	0	1494081	0.0000		58	0.0	y10	290286	1832	181013075403567	825177722787489	0.0019	Green	42694	20819170	20819083	340569
D9Q447	D9Q447_CORP1	Peptidase S8A Subtilisin family prot	Regular	137219100	0	651106033	195	24	34	69.74	687738	312737	259792	221004	14390	Green		0	32	Pass2	InSource	None	5793249	ASFVR	EFSSDASFVR	93	5	11.05	1286	2	2	0	0	1129634	0.0000		615	0.0	y1y5	201098	528	789797186930905	297544057112999	0.0018	Green	7415	5793250	5793221	190818
D9Q447	D9Q447_CORP1	Peptidase S8A Subtilisin family prot	Regular	137219100	0	651106033	195	24	34	69.74	687738	312737	259792	221004	14390	Green		0	33	Pass2	InSource	None	10445796	INLSLGGQSR	NDNPADVINLSLGGQSR	313	10	11.05	1294	0	0	0	0	381469	0.0000		192	0.0	b4	208069	972	118632535023639	41402508913068	0.0015	Green	49857	10445892	10445842	264578
D9Q447	D9Q447_CORP1	Peptidase S8A Subtilisin family prot	Regular	137219100	0	651106033	195	24	34	69.74	687738	312737	259792	221004	14390	Green		0	34	Pass2	InSource	None	5482715	AEIAY	AEIAYADIDR	128	5	3.31	1284	0	0	0	0	224367	0.0000		0	0.0		199419	508	769724734300573	281594865738847	0.0011	Green	7159	5482730	5482702	187283
D9Q447	D9Q447_CORP1	Peptidase S8A Subtilisin family prot	Regular	137219100	0	651106033	195	24	34	69.74	687738	312737	259792	221004	14390	Green		0	35	Pass2	NeutralLoss_H2O	None	11265164	EFSSDASFVR	EFSSDASFVR	88	10	4.07	1286	0	0	0	0	681147	0.0000		0	0.0		201098	1009	121624316229686	446501179455487	0.0169	Green	7413	11265280	11265226	190798
D9Q447	D9Q447_CORP1	Peptidase S8A Subtilisin family prot	Regular	137219100	0	651106033	195	24	34	69.74	687738	312737	259792	221004	14390	Green		0	36	Pass2	NeutralLoss_H2O	None	17518671	NDNPADVINLSLGGQSR	NDNPADVINLSLGGQSR	306	17	3.88	1294	1	1	0	0	907029	0.0000	Missing	93	0.0	b7y6	208069	1608	165939711412192	628442927804897	0.0027	Green	29762	17518671	17518571	248488
D9Q447	D9Q447_CORP1	Peptidase S8A Subtilisin family prot	Regular	137219100	0	651106033	195	24	34	69.74	687738	312737	259792	221004	14390	Green		0	37	Pass2	NeutralLoss_H2O	None	18328450	VQYSASLAEPNDEHYK	VQYSASLAEPNDEHYK	138	16	4.42	1283	3	3	1	0	6619502	0.0000	Missing	1261	0.0	b2b3b16	170187	1653	169021338485441	726458546648376	0.0023	Green	19474	18328535	18328456	178669
D9Q447	D9Q447_CORP1	Peptidase S8A Subtilisin family prot	Regular	137219100	0	651106033	195	24	34	69.74	687738	312737	259792	221004	14390	Green		0	38	Pass2	NeutralLoss_H2O	Carbamidomethyl+C(1)	25882086	CGGYTSDIADAIVWASGEEVPGVPR	CGGYTSDIADAIVWASGEEVPGVPR	281	25	3.59	1296	2	2	0	0	3952975	0.0000	Identified	135	0.0	b23y8	290286	2313	211451152236857	928461639909278	0.0012	Green	56958	25882161	25882052	330757
D9Q474	D9Q474_CORP1	Glutamate racemase OS Corynebacterium p	Regular	3439768	3.43	316621598	42	14	16	52.53	83538	16099	14033	11229	0.0356	Green		1	1	Pass1	PepFrag1	None	18988953	SFESTGDPALFEQLAMR	SFESTGDPALFEQLAMR	265	17	3.83	7382	7	7	2	1	35123200	60821	Identified	1357	4.0	b5b13y10y12y13y14y17	313031	1724	173827229574288	778601766093523	0.1478	Green	97880	18989013	18988933	279093
D9Q474	D9Q474_CORP1	Glutamate racemase OS Corynebacterium p	Regular	3439768	3.43	316621598	42	14	16	52.53	83538	16099	14033	11229	0.0356	Green		0	2	Pass1	PepFrag1	None	12896889	FLGPHVTYVEK	FLGPHVTYVEK	282	11	7.77	7383	1	1	0	0	3044488	50200	Identified	137	1.9	y4y8	200577	1203	136752954877654	498771478655301	0.0286	Red	39590	12896915	12896830	184677
D9Q474	D9Q474_CORP1	Glutamate racemase OS Corynebacterium p	Regular	3439768	3.43	316621598	42	14	16	52.53	83538	16099	14033	11229	0.0356	Green		0	3	Pass1	PepFrag1	Carbamidomethyl+C(25);Carbamidomethyl+C(52)	56739031	QILGVAQGYTEGLQSAGVDTLVLGCTHYPLLTGVIQLAVGDNVTLISSSEECVK	QILGVAQGYTEGLQSAGVDTLVLGCTHYPLLTGVIQLAVGDNVTLISSSEECVK	188	54	3.92	7380	2	2	0	0	4810667	52187	Missing	237	2.7	b9y8	486908	5251	365247831673179	817492772243931	0.0163	Red	96700	56739107	56739107	362292
D9Q474	D9Q474_CORP1	Glutamate racemase OS Corynebacterium p	Regular	3439768	3.43	316621598	42	14	16	52.53	83538	16099	14033	11229	0.0356	Green		0	4	Pass1	PepFrag1	Carbamidomethyl+C(6)	15918295	MIVIACNTATSAALR	MIVIACNTATSAALR	97	15	9.01	7379	1	1	0	0	1702546	47676		47	1.7	b7	263199	1458	155452597618194	652695945135569	0.0162	Red	60606	15918272	15918203	306083
D9Q474	D9Q474_CORP1	Glutamate racemase OS Corynebacterium p	Regular	3439768	3.43	316621598	42	14	16	52.53	83538	16099	14033	11229	0.0356	Green		0	5	Pass1	PepFrag1	None	16157744	NDMLAEATADKPPSR	NDMLAEATADKPPSR	250	15	4.31	7378	1	1	0	0	2918058	50016	Missing	96	1.5	y14	159900	1465	155949762365591	624881117321952	0.0121	Red	25852	16157908	16157812	140552
D9Q474	D9Q474_CORP1	Glutamate racemase OS Corynebacterium p	Regular	3439768	3.43	316621598	42	14	16	52.53	83538	16099	14033	11229	0.0356	Green		0	6	Pass2	PepFrag2	Carbamidomethyl+C(6)	19760416	MIVIACNTATSAALRDLR	MIVIACNTATSAALRDLR	97	18	9.01	7381	3	3	0	0	3441234	50732		797	1.7	b13y10y18	278739	1821	180287769086764	810233980717762	0.0136	Red	44785	19760379	19760297	254399
D9Q474	D9Q474_CORP1	Glutamate racemase OS Corynebacterium p	Regular	3439768	3.43	316621598	42	14	16	52.53	83538	16099	14033	11229	0.0356	Green		0	7	Pass2	MissedCleavage	None	34956519	NDMLAEATADKPPSRSFESTGDPALFEQLAMR	NDMLAEATADKPPSRSFESTGDPALFEQLAMR	250	32	4.06	7386	6	6	0	0	11995170	56155	Missing	6364	8.2	b6b29b32y1y5*y6y14y18y32*	307082	3189	261936475988971	135190085880377	0.5637	Yellow	97336	34956643	34956567	287553
D9Q474	D9Q474_CORP1	Glutamate racemase OS Corynebacterium p	Regular	3439768	3.43	316621598	42	14	16	52.53	83538	16099	14033	11229	0.0356	Green		0	8	Pass2	MissedCleavage	Carbamidomethyl+C(2);Carbamidomethyl+C(9)	19369766	GCKMIVIACNTATSAALR	GCKMIVIACNTATSAALR	94	18	9.15	7385	2	2	0	0	4900086	52267		315	2.0	b11y10y11	228103	1727	1740288268534	794216202583068	0.0195	Red	85882	19369765	19369684	370073
D9Q474	D9Q474_CORP1	Glutamate racemase OS Corynebacterium p	Regular	3439768	3.43	316621598	42	14	16	52.53	83538	16099	14033	11229	0.0356	Green		0	9	Pass2	MissedCleavage	Carbamidomethyl+C(10)	12176307	IGDELVARGCK	IGDELVARGCK	86	11	6.37	7384	1	1	0	0	1884172	48117		124	1.4	b6y5	149986	1085	127657438628365	499263668616995	0.0140	Red	39037	12176260	12176205	183661
D9Q474	D9Q474_CORP1	Glutamate racemase OS Corynebacterium p	Regular	3439768	3.43	316621598	42	14	16	52.53	83538	16099	14033	11229	0.0356	Green		0	10	Pass2	VarMod	Phosphoryl+STY(41)	44611861	DLGADSLHPEAPSVKPSVVYEGTIDASSPIGIFDSGVGGLTVAR	DLGADSLHPEAPSVKPSVVYEGTIDASSPIGIFDSGVGGLTVAR	6	44	3.99	7387	6	6	2	0	16332570	57496	Identified	1811	3.6	b11b12b12b13b22b44-H3PO4y1y8y9y11-H3PO4y12y14y23	346942	4068	308091888083044	832367552332174	0.0415	Yellow	96052	44611813	44611813	358756
D9Q474	D9Q474_CORP1	Glutamate racemase OS Corynebacterium p	Regular	3439768	3.43	316621598	42	14	16	52.53	83538	16099	14033	11229	0.0356	Green		0	11	Pass2	VarMod	Carbamidomethyl+C(6);Phosphoryl+STY(8)	23411516	MIVIACNTATSAALRDLRER	MIVIACNTATSAALRDLRER	97	20	9.01	7388	3	3	0	0	6229005	53309		697	2.6	b6b8y20	255968	2078	196874739434576	905411916375517	0.0367	Red	46822	23411647	23411542	240959
D9Q474	D9Q474_CORP1	Glutamate racemase OS Corynebacterium p	Regular	3439768	3.43	316621598	42	14	16	52.53	83538	16099	14033	11229	0.0356	Green		0	12	Pass2	VarMod	Carbamidomethyl+C(6);Phosphoryl+STY(11)	23411516	MIVIACNTATSAALRDLRER	MIVIACNTATSAALRDLRER	97	20	9.01	7390	5	5	0	0	2880616	49960		972	2.4	b8b10b13b14b20y20	255968	2078	196874739434576	905411916375517	0.0324	Red	46840	23411718	23411613	268761
D9Q474	D9Q474_CORP1	Glutamate racemase OS Corynebacterium p	Regular	3439768	3.43	316621598	42	14	16	52.53	83538	16099	14033	11229	0.0356	Green		0	13	Pass2	VarMod	Carbamidomethyl+C(6);Phosphoryl+STY(*)	23411516	MIVIACNTATSAALRDLRER	MIVIACNTATSAALRDLRER	97	20	9.01	7389	1	1	0	0	1100819	45782		231	2.4	b8y14	255968	2078	196874739434576	905411916375517	0.0298	Red	89413	23411658	23411552	217299
D9Q474	D9Q474_CORP1	Glutamate racemase OS Corynebacterium p	Regular	3439768	3.43	316621598	42	14	16	52.53	83538	16099	14033	11229	0.0356	Green		0	14	Pass2	VarMod	Phosphoryl+STY(18)	21510264	VLSRNDMLAEATADKPPSR	VLSRNDMLAEATADKPPSR	246	19	7.08	7391	3	3	0	0	5615618	52859	Missing	848	1.5	b13y12y19	192367	1915	186439882145959	881982769050823	0.0091	Red	45781	21510324	21510236	264234
D9Q474	D9Q474_CORP1	Glutamate racemase OS Corynebacterium p	Regular	3439768	3.43	316621598	42	14	16	52.53	83538	16099	14033	11229	0.0356	Green		0	15	Pass2	NeutralLoss_NH3	Carbamidomethyl+C(6);Phosphoryl+STY(*)	23241251	MIVIACNTATSAALRDLRER	MIVIACNTATSAALRDLRER	97	20	9.01	7389	0	0	0	0	511749	0.0000		0	0.0		255968	2078	196874739434576	898827105573477	0.0186	Red	30010	23241220	23241115	210512
D9Q476	D9Q476_CORP1	Putative uncharacterized protein OS Cor	Regular	10730280	0	198523571	17	6	18	41.01	32021	9571	7715	0.6341	0.0126	Green		1	1	Pass1	PepFrag1	None	18089865	EVLGNLASTVSEALIHR	EVLGNLASTVSEALIHR	25	17	5.30	5128	3	3	1	0	20295630	63380		346	2.8	y7y14y15	271342	1707	172682627543334	682075637560494	0.1400	Green	93815	18090042	18089943	315217
D9Q476	D9Q476_CORP1	Putative uncharacterized protein OS Cor	Regular	10730280	0	198523571	17	6	18	41.01	32021	9571	7715	0.6341	0.0126	Green		0	2	Pass1	PepFrag1	None	24521514	LLPDFEKEGDEEFEGDNSLLR	LLPDFEKEGDEEFEGDNSLLR	72	21	3.62	5127	3	3	0	0	60592730	68130	Identified	1830	2.8	y8y19y21	329015	2222	205868075154244	924580016940697	0.1200	Green	35471	24521670	24521562	269953
D9Q476	D9Q476_CORP1	Putative uncharacterized protein OS Cor	Regular	10730280	0	198523571	17	6	18	41.01	32021	9571	7715	0.6341	0.0126	Green		0	3	Pass1	PepFrag1	Carbamidomethyl+C(6)	33686879	GVHFACVFEPMEREVLGNLASTVSEALIHR	GVHFACVFEPMEREVLGNLASTVSEALIHR	12	30	5.30	5129	2	2	0	0	4639536	56971	Missing	595	2.1	b10b19y1y10	329560	3086	25626556248263	150051118888726	0.0389	Yellow	103601	33687149	33687007	343428
D9Q476	D9Q476_CORP1	Putative uncharacterized protein OS Cor	Regular	10730280	0	198523571	17	6	18	41.01	32021	9571	7715	0.6341	0.0126	Green		0	4	Pass2	PepFrag2	None	14847050	DELAELTGMPSGHK	DELAELTGMPSGHK	48	14	4.42	5130	2	2	0	0	3950291	56272	Missing	1208	3.1	b7y14	188595	1353	147896591540277	559805778704308	0.2338	Yellow	81694	14847095	14847006	180318
D9Q476	D9Q476_CORP1	Putative uncharacterized protein OS Cor	Regular	10730280	0	198523571	17	6	18	41.01	32021	9571	7715	0.6341	0.0126	Green		0	5	Pass2	PepFrag2	None	19099324	DELAELTGMPSGHKEAPK	DELAELTGMPSGHKEAPK	48	18	4.63	5131	2	2	0	0	5445881	57667	Missing	1430	2.7	y4y18	172938	1754	175837983056214	720137143926576	0.1254	Yellow	50802	19099547	19099445	183405
D9Q476	D9Q476_CORP1	Putative uncharacterized protein OS Cor	Regular	10730280	0	198523571	17	6	18	41.01	32021	9571	7715	0.6341	0.0126	Green		0	6	Pass2	MissedCleavage	Carbamidomethyl+C(10)	20359663	GLMRGVHFACVFEPMER	GLMRGVHFACVFEPMER	8	17	7.16	5132	3	3	0	0	11427800	60886	Missing	519	3.1	y5y8y17	267038	1823	18041975135554	767658050546979	0.1846	Yellow	33241	20359760	20359656	243326
D9Q476	D9Q476_CORP1	Putative uncharacterized protein OS Cor	Regular	10730280	0	198523571	17	6	18	41.01	32021	9571	7715	0.6341	0.0126	Green		0	7	Pass2	InSource	Carbamidomethyl+C(1)	10674649	CVFEPMER	GLMRGVHFACVFEPMER	17	8	4.26	5132	2	2	0	0	2458361	0.0000	Missing	1787	0.0	b8y8	267038	906	113199653973662	59534188044876	0.1573	Yellow	108442	10674670	10674624	224308
D9Q485	D9Q485_CORP1	Putative uncharacterized protein	Regular	24611770	0	235526083	27	10	14	42.18	122529	36472	23568	23960	0.0564	Green		1	1	Pass1	PepFrag1	None	34165877	VTNNSYSNNADATYPKEEGNAYLVDDPLSVR	VTNNSYSNNADATYPKEEGNAYLVDDPLSVR	79	31	3.86	3671	10	10	4	1	61147730	71775	Identified	12222	5.4	b8b10b21b24y5y6y7y8y9y17y31	232413	3074	255600800505088	125033964558622	0.1261	Green	34907	34165983	34165896	240849
D9Q485	D9Q485_CORP1	Putative uncharacterized protein	Regular	24611770	0	235526083	27	10	14	42.18	122529	36472	23568	23960	0.0564	Green		0	2	Pass1	PepFrag1	None	10425891	AKPNLGDTVK	AKPNLGDTVK	65	10	9.88	3672	3	3	0	1	65300290	72061	Identified	2537	3.3	b2y8y10	105199	984	119606936381323	4229648790303	0.0974	Green	35676	10425941	10425892	115611
D9Q485	D9Q485_CORP1	Putative uncharacterized protein	Regular	24611770	0	235526083	27	10	14	42.18	122529	36472	23568	23960	0.0564	Green		0	3	Pass1	PepFrag1	None	16768126	EEGNAYLVDDPLSVR	EEGNAYLVDDPLSVR	95	15	3.59	3670	5	5	1	1	79303500	72904	Identified	3839	3.4	b5b10y5y8y9y15	242602	1521	159899010749561	680261108815494	0.0742	Green	15308	16768210	16768140	250282
D9Q485	D9Q485_CORP1	Putative uncharacterized protein	Regular	24611770	0	235526083	27	10	14	42.18	122529	36472	23568	23960	0.0564	Green		0	4	Pass1	PepFrag1	None	22640789	GDSVTVTYNHTITEQDLTNR	GDSVTVTYNHTITEQDLTNR	138	20	4.30	3674	5	5	1	1	66414050	72134		2505	3.5	b3b5y8y15y16y20y20*	196033	2048	194975302313331	828565783353862	0.0590	Green	55658	22640924	22640817	198279
D9Q485	D9Q485_CORP1	Putative uncharacterized protein	Regular	24611770	0	235526083	27	10	14	42.18	122529	36472	23568	23960	0.0564	Green		0	5	Pass1	PepFrag1	None	24582837	NGVGVTIKPNPIYAWSNTDQKR	NGVGVTIKPNPIYAWSNTDQKR	110	22	10.18	3673	0	0	0	0	3203510	58968	Identified	148	2.6	y4y12	196230	2275	209128827004888	100348712405361	0.0251	Yellow	51756	24583073	24582921	190678
D9Q485	D9Q485_CORP1	Putative uncharacterized protein	Regular	24611770	0	235526083	27	10	14	42.18	122529	36472	23568	23960	0.0564	Green		0	6	Pass2	PepFrag2	None	9444836	SITSFFSR	SITSFFSR	203	8	11.05	3676	0	0	0	0	548932	51307		43	1.5	b5	178406	854	108825719704185	383164739352433	0.0138	Red	40621	9444945	9444899	174344
D9Q485	D9Q485_CORP1	Putative uncharacterized protein	Regular	24611770	0	235526083	27	10	14	42.18	122529	36472	23568	23960	0.0564	Green		0	7	Pass2	PepFrag2	None	17587929	VTNNSYSNNADATYPK	VTNNSYSNNADATYPK	79	16	6.67	3675	1	1	0	0	1642368	56066	Missing	265	1.8	b8	147691	1553	16213394053698	713519462540256	0.0124	Yellow	3935	17587945	17587871	131822
D9Q485	D9Q485_CORP1	Putative uncharacterized protein	Regular	24611770	0	235526083	27	10	14	42.18	122529	36472	23568	23960	0.0564	Green		0	8	Pass2	PepFrag2	Carbamidomethyl+C(1)	18179215	CEGFSVAIQSVHLKDK	CEGFSVAIQSVHLKDK	39	16	7.16	3678	1	1	0	0	952183	53699		105	1.6	b10*y11	185775	1642	168270661771182	737507147364316	0.0083	Red	92371	18179688	18179614	360518
D9Q485	D9Q485_CORP1	Putative uncharacterized protein	Regular	24611770	0	235526083	27	10	14	42.18	122529	36472	23568	23960	0.0564	Green		0	9	Pass2	PepFrag2	Carbamidomethyl+C(1)	23041401	CEGFSVAIQSVHLKDKDQSR	CEGFSVAIQSVHLKDKDQSR	39	20	7.16	3679	0	0	0	0	514230	51023		190	1.6	b16*	155977	2068	196242615654858	843226640490792	0.0071	Red	50856	23041853	23041745	214914
D9Q485	D9Q485_CORP1	Putative uncharacterized protein	Regular	24611770	0	235526083	27	10	14	42.18	122529	36472	23568	23960	0.0564	Green		0	10	Pass2	MissedCleavage	None	29644810	NFILGRGDSVTVTYNHTITEQDLTNR	NFILGRGDSVTVTYNHTITEQDLTNR	132	26	5.28	3677	1	1	0	0	2983050	58658		1265	2.0	b8*y9y13y26	262371	2723	235753452639417	108488598390047	0.0104	Yellow	100734	29645055	29644954	259039
D9Q485	D9Q485_CORP1	Putative uncharacterized protein	Regular	24611770	0	235526083	27	10	14	42.18	122529	36472	23568	23960	0.0564	Green		0	11	Pass2	InSource	None	9764694	TEQDLTNR	GDSVTVTYNHTITEQDLTNR	150	8	4.07	3674	1	1	0	0	3975146	0.0000		43	0.0	y5	196033	868	110011845688626	396140965661851	0.0369	Green	107319	9764751	9764705	217787
D9Q485	D9Q485_CORP1	Putative uncharacterized protein	Regular	24611770	0	235526083	27	10	14	42.18	122529	36472	23568	23960	0.0564	Green		0	12	Pass2	NeutralLoss_H2O	None	22460684	GDSVTVTYNHTITEQDLTNR	GDSVTVTYNHTITEQDLTNR	138	20	4.30	3674	0	0	0	0	2840981	0.0000		406	0.0	b11b17*y8*	196033	2048	194975302313331	821974609624578	0.0190	Green	32694	22460837	22460729	181707
D9Q485	D9Q485_CORP1	Putative uncharacterized protein	Regular	24611770	0	235526083	27	10	14	42.18	122529	36472	23568	23960	0.0564	Green		0	13	Pass2	NeutralLoss_H2O	None	9264730	SITSFFSR	SITSFFSR	203	8	11.05	3676	0	0	0	0	630362	0.0000		0	0.0		178406	854	108825719704185	37585808704141	0.0084	Red	60240	9264792	9264748	162208
D9Q485	D9Q485_CORP1	Putative uncharacterized protein	Regular	24611770	0	235526083	27	10	14	42.18	122529	36472	23568	23960	0.0564	Green		0	14	Pass2	NeutralLoss_NH3	None	22470524	GDSVTVTYNHTITEQDLTNR	GDSVTVTYNHTITEQDLTNR	138	20	4.30	3674	0	0	0	0	1435465	0.0000		0	0.0		196033	2048	194975302313331	822334721469193	0.5020	Green	50465	22470549	22470441	190114
D9Q493	D9Q493_CORP1	Glutaredoxin like protein nrdH OS Coryn	Regular	7259762	1.04	85757141	11	5	7	33.77	56313	43594.5	25999	28883	0.0248	Green		1	1	Pass1	PepFrag1	None	8875197	ISSLVAQVA	ISSLVAQVA	68	9	6.13	5915	2	2	0	0	6408307	56677		6067	4.1	b7y9	200117	852	108655745869932	366804415483819	0.4514	Yellow	58604	8875275	8875233	199995
D9Q493	D9Q493_CORP1	Glutaredoxin like protein nrdH OS Coryn	Regular	7259762	1.04	85757141	11	5	7	33.77	56313	43594.5	25999	28883	0.0248	Green		0	2	Pass1	PepFrag1	None	18659127	AGLDYTLVDISIDDEAR	AGLDYTLVDISIDDEAR	23	17	3.37	5914	3	3	1	0	19495000	61508		2033	2.6	y7y8y9y17	309113	1711	172952286214228	771166042545292	0.0647	Green	50404	18659098	18659022	321449
D9Q493	D9Q493_CORP1	Glutaredoxin like protein nrdH OS Coryn	Regular	7259762	1.04	85757141	11	5	7	33.77	56313	43594.5	25999	28883	0.0248	Green		0	3	Pass2	PepFrag2	Carbamidomethyl+C(11);Carbamidomethyl+C(14)	22000924	MSITVYTKPACVQCNATKK	MSITVYTKPACVQCNATKK	0	19	9.62	5917	2	2	0	0	1408537	50097	Missing	15324	5.1	b13*y9y19	134515	1962	189478077481372	909279682423896	0.3825	Red	97544	22000433	22000349	338630
D9Q493	D9Q493_CORP1	Glutaredoxin like protein nrdH OS Coryn	Regular	7259762	1.04	85757141	11	5	7	33.77	56313	43594.5	25999	28883	0.0248	Green		0	4	Pass2	PepFrag2	Carbamidomethyl+C(10);Carbamidomethyl+C(13)	19409569	SITVYTKPACVQCNATK	SITVYTKPACVQCNATK	1	17	9.02	5913	2	2	0	0	3304801	53801	Missing	2468	2.7	b8b12y17	140264	1703	172412758160236	73183488881773	0.0770	Red	2678	19409801	19409699	119937
D9Q493	D9Q493_CORP1	Glutaredoxin like protein nrdH OS Coryn	Regular	7259762	1.04	85757141	11	5	7	33.77	56313	43594.5	25999	28883	0.0248	Green		0	5	Pass2	PepFrag2	None	50664629	AGLDYTLVDISIDDEARDYVMALGYLQAPVVEVNGEHWSGFRPER	AGLDYTLVDISIDDEARDYVMALGYLQAPVVEVNGEHWSGFRPER	23	45	3.93	5916	2	2	0	0	1932626	51471	Missing	107	2.6	b12y9	407612	4656	337107396841771	225674938866222	0.0245	Red	80501	50663486	50663422	323581
D9Q4A3	D9Q4A3_CORP1	DsbG protein OS Corynebacterium pseudot	Regular	31011310	0	266889232	41	9	22	42.21	120590	74891	25458	52924	0.1412	Green		1	1	Pass1	PepFrag1	None	12525593	WSNEDFANAAK	WSNEDFANAAK	169	11	4.07	3117	10	10	6	1	328016500	80074		8863	5.1	b2y1y3y4y4*y5y7y8y9y10y11y11*	189874	1099	128753219007985	49645901202598	0.3042	Green	16395	12525687	12525628	181464
D9Q4A3	D9Q4A3_CORP1	DsbG protein OS Corynebacterium pseudot	Regular	31011310	0	266889232	41	9	22	42.21	120590	74891	25458	52924	0.1412	Green		0	2	Pass1	PepFrag1	None	10735586	NVGASDGVVQK	NVGASDGVVQK	180	11	6.78	3116	4	4	1	0	122127100	75783		3068	4.4	y2*y3y8y9y11	116306	987	119849916549423	425511053552048	0.2012	Green	730	10735624	10735572	106326
D9Q4A3	D9Q4A3_CORP1	DsbG protein OS Corynebacterium pseudot	Regular	31011310	0	266889232	41	9	22	42.21	120590	74891	25458	52924	0.1412	Green		0	3	Pass1	PepFrag1	None	15257567	TLLMEEQNSIYGK	TLLMEEQNSIYGK	156	13	4.26	3118	7	7	2	2	102524700	75023		4424	3.8	b2b3y3y8y10y11y13	247456	1414	152309119393279	604742349848378	0.1156	Green	46839	15257664	15257594	222294
D9Q4A3	D9Q4A3_CORP1	DsbG protein OS Corynebacterium pseudot	Regular	31011310	0	266889232	41	9	22	42.21	120590	74891	25458	52924	0.1412	Green		0	4	Pass1	PepFrag1	None	9244938	FLNFLDR	FLNFLDR	119	7	7.00	3120	5	5	2	1	115531000	75542		1436	2.9	b2b7y1y4y5y5*y6	237905	853	108740749392557	366428376658658	0.1022	Green	49422	9244987	9244941	273831
D9Q4A3	D9Q4A3_CORP1	DsbG protein OS Corynebacterium pseudot	Regular	31011310	0	266889232	41	9	22	42.21	120590	74891	25458	52924	0.1412	Green		0	5	Pass1	PepFrag1	None	11205633	INTWVTQATS	INTWVTQATS	234	10	6.13	3122	4	4	1	0	18613980	67614		1472	3.0	b2b3b3b4y2y6y10	203978	1021	122586730523619	444141653647315	0.0794	Green	47507	11205705	11205651	215156
D9Q4A3	D9Q4A3_CORP1	DsbG protein OS Corynebacterium pseudot	Regular	31011310	0	266889232	41	9	22	42.21	120590	74891	25458	52924	0.1412	Green		0	6	Pass1	PepFrag1	None	9294839	QHFLDAAK	QHFLDAAK	198	8	7.82	3121	0	0	0	0	2339032	58606		442	2.1	b3*y8*	134026	851	108570709084329	368406256593594	0.0366	Yellow	14418	9294880	9294834	138149
D9Q4A3	D9Q4A3_CORP1	DsbG protein OS Corynebacterium pseudot	Regular	31011310	0	266889232	41	9	22	42.21	120590	74891	25458	52924	0.1412	Green		0	7	Pass1	PepFrag1	None	18659491	ETISFTGEVTDNAIQLK	ETISFTGEVTDNAIQLK	55	17	3.83	3119	2	2	0	0	10120870	64967		85	1.8	b9b12	272170	1733	174431671584598	739579556677739	0.0117	Green	47666	18659581	18659501	279287
D9Q4A3	D9Q4A3_CORP1	DsbG protein OS Corynebacterium pseudot	Regular	31011310	0	266889232	41	9	22	42.21	120590	74891	25458	52924	0.1412	Green		0	8	Pass2	PepFrag2	Carbamidomethyl+C(9);Carbamidomethyl+C(12)	20598736	IDLYEDYSCSHCAELGK	IDLYEDYSCSHCAELGK	82	17	4.06	3124	3	3	0	0	5690373	62467		1532	2.6	b2b6y17	218158	1740	174901069997249	816442654261567	0.0311	Green	9334	20599074	20598988	220381
D9Q4A3	D9Q4A3_CORP1	DsbG protein OS Corynebacterium pseudot	Regular	31011310	0	266889232	41	9	22	42.21	120590	74891	25458	52924	0.1412	Green		0	9	Pass2	MissedCleavage	None	17858402	FLNFLDRGNEDGSSSK	FLNFLDRGNEDGSSSK	119	16	4.31	3123	4	4	1	0	64566570	73015		1843	3.3	y5y13y14y14y16	224844	1599	165319954351588	640630019464706	0.0628	Green	53641	17858509	17858407	239097
D9Q4A3	D9Q4A3_CORP1	DsbG protein OS Corynebacterium pseudot	Regular	31011310	0	266889232	41	9	22	42.21	120590	74891	25458	52924	0.1412	Green		0	10	Pass2	InSource	None	6643413	NFLDR	FLNFLDR	121	5	7.00	3120	1	1	0	0	2464008	0.0000		1799	0.0	y5	237905	594	854313490110823	341208876394712	0.0248	Green	48494	6643447	6643414	273889
D9Q4A3	D9Q4A3_CORP1	DsbG protein OS Corynebacterium pseudot	Regular	31011310	0	266889232	41	9	22	42.21	120590	74891	25458	52924	0.1412	Green		0	11	Pass2	InSource	None	6473148	NFLDR	FLNFLDR	121	5	7.00	3120	0	0	0	0	269549	0.0000		334	0.0	y5*	237905	594	854313490110823	332463959156433	0.0218	Green	35814	6473175	6473143	260007
D9Q4A3	D9Q4A3_CORP1	DsbG protein OS Corynebacterium pseudot	Regular	31011310	0	266889232	41	9	22	42.21	120590	74891	25458	52924	0.1412	Green		0	12	Pass2	NeutralLoss_H2O	None	17678297	FLNFLDRGNEDGSSSK	FLNFLDRGNEDGSSSK	119	16	4.31	3123	1	1	0	0	5752935	0.0000		160	0.0	b16	224844	1599	165319954351588	634169134385965	0.0085	Green	29851	17678399	17678298	239546
D9Q4A9	D9Q4A9_CORP1	ABC superfamily ATP binding cassette tr	Regular	13540360	0	272087959	32	10	15	57.03	49569	23995	12957	15973	0.0435	Green		1	1	Pass1	PepFrag1	None	19509879	TAVDQDGQTVVIVTHDPR	TAVDQDGQTVVIVTHDPR	192	18	4.16	4994	4	4	0	1	115793900	71953	Identified	1646	3.9	b16y2y8y18	185892	1795	178567575816541	727454092175456	0.2207	Green	6613	19509975	19509869	177890
D9Q4A9	D9Q4A9_CORP1	ABC superfamily ATP binding cassette tr	Regular	13540360	0	272087959	32	10	15	57.03	49569	23995	12957	15973	0.0435	Green		0	2	Pass1	PepFrag1	None	10945265	WFEEVTQR	WFEEVTQR	127	8	4.26	4995	6	6	5	0	52952860	68555		1893	2.8	y3y4y4*y5y5*y6y7y8y8*	199597	976	118957778691304	434552271959265	0.1931	Green	25969	10945354	10945303	208420
D9Q4A9	D9Q4A9_CORP1	ABC superfamily ATP binding cassette tr	Regular	13540360	0	272087959	32	10	15	57.03	49569	23995	12957	15973	0.0435	Green		0	3	Pass1	PepFrag1	None	19629576	APSTEEILQTMASIEELT	APSTEEILQTMASIEELT	231	18	2.96	4997	2	2	1	0	7784608	60229	Missing	412	2.6	b17b18	336079	1819	180155738490527	779339434850444	0.0703	Green	42338	19629620	19629539	388076
D9Q4A9	D9Q4A9_CORP1	ABC superfamily ATP binding cassette tr	Regular	13540360	0	272087959	32	10	15	57.03	49569	23995	12957	15973	0.0435	Green		0	4	Pass1	PepFrag1	None	11275150	SYGQGETMVR	SYGQGETMVR	18	10	7.00	4999	2	2	1	0	36856920	66981		186	1.9	y6y7	142223	1003	121141679260918	447649447266228	0.0555	Green	3108	11275221	11275168	136472
D9Q4A9	D9Q4A9_CORP1	ABC superfamily ATP binding cassette tr	Regular	13540360	0	272087959	32	10	15	57.03	49569	23995	12957	15973	0.0435	Green		0	5	Pass1	PepFrag1	None	8764938	VVFLADGR	VVFLADGR	217	8	7.00	4996	1	1	0	0	14580550	62954		91	1.5	y6	185301	823	106175958681553	34798824076365	0.0340	Green	36242	8764991	8764949	196894
D9Q4A9	D9Q4A9_CORP1	ABC superfamily ATP binding cassette tr	Regular	13540360	0	272087959	32	10	15	57.03	49569	23995	12957	15973	0.0435	Green		0	6	Pass1	PepFrag1	None	32716692	ALVSQPEIIFGDEPTGNLDSNSSAEVLSILR	ALVSQPEIIFGDEPTGNLDSNSSAEVLSILR	161	31	3.50	4998	2	2	0	0	7687124	60174	Missing	434	1.9	y23y31	416445	3044	253935098745958	121988922860687	0.0174	Green	46392	32716758	32716662	340910
D9Q4A9	D9Q4A9_CORP1	ABC superfamily ATP binding cassette tr	Regular	13540360	0	272087959	32	10	15	57.03	49569	23995	12957	15973	0.0435	Green		0	7	Pass2	MissedCleavage	None	16108285	AASYADRVVFLADGR	AASYADRVVFLADGR	210	15	6.89	5000	2	2	0	0	7315460	59959		636	2.0	y1y7y15	230521	1477	15680020677814	639536070202012	0.0440	Yellow	48638	16108250	16108180	235245
D9Q4A9	D9Q4A9_CORP1	ABC superfamily ATP binding cassette tr	Regular	13540360	0	272087959	32	10	15	57.03	49569	23995	12957	15973	0.0435	Green		0	8	Pass2	VarMod	Phosphoryl+STY(15);Phosphoryl+STY(21)	28223929	LGFIFQSFNLVPTLTAAENITLPR	LGFIFQSFNLVPTLTAAENITLPR	93	24	7.00	5002	2	2	0	0	2220133	54780	Missing	553	2.6	b6b16y10-2(H3PO4)y12-H3PO4y21*	484008	2531	224536904430291	105237004190321	0.0533	Yellow	45470	28224142	28224036	305798
D9Q4A9	D9Q4A9_CORP1	ABC superfamily ATP binding cassette tr	Regular	13540360	0	272087959	32	10	15	57.03	49569	23995	12957	15973	0.0435	Green		0	9	Pass2	VarMod	Carbamidomethyl+C(16);Phosphoryl+STY(7)	21009869	HRPAELSGGQQQRVACAR	HRPAELSGGQQQRVACAR	143	18	10.81	5003	4	4	0	0	2564826	55407	Missing	1025	1.9	b6b8-H3PO4b16y1y9	75218	1788	178103031019338	783383386976137	0.0301	Yellow	20424	21010071	21009964	215059
D9Q4A9	D9Q4A9_CORP1	ABC superfamily ATP binding cassette tr	Regular	13540360	0	272087959	32	10	15	57.03	49569	23995	12957	15973	0.0435	Green		0	10	Pass2	VarMod	Phosphoryl+STY(7);Phosphoryl+STY(21)	28223929	LGFIFQSFNLVPTLTAAENITLPR	LGFIFQSFNLVPTLTAAENITLPR	93	24	7.00	5001	4	4	0	0	3873825	57198	Identified	359	1.6	b11y1y5y6y24	484008	2531	224536904430291	105237004190321	0.0155	Yellow	45462	28223991	28223884	275722
D9Q4A9	D9Q4A9_CORP1	ABC superfamily ATP binding cassette tr	Regular	13540360	0	272087959	32	10	15	57.03	49569	23995	12957	15973	0.0435	Green		0	11	Pass2	InSource	None	6923396	GETMVR	SYGQGETMVR	22	6	7.00	4999	1	1	0	0	1984714	0.0000		2692	0.0	y6	142223	627	885668763889684	369598232269974	0.0742	Green	2439	6923450	6923417	128474
D9Q4A9	D9Q4A9_CORP1	ABC superfamily ATP binding cassette tr	Regular	13540360	0	272087959	32	10	15	57.03	49569	23995	12957	15973	0.0435	Green		0	12	Pass2	InSource	None	6783570	FLADGR	VVFLADGR	219	6	7.00	4996	1	1	0	0	2561109	0.0000		1533	0.0	y6	185301	613	872435409332131	362133749114826	0.0428	Green	35465	6783614	6783581	196954
D9Q4A9	D9Q4A9_CORP1	ABC superfamily ATP binding cassette tr	Regular	13540360	0	272087959	32	10	15	57.03	49569	23995	12957	15973	0.0435	Green		0	13	Pass2	InSource	Phosphoryl+STY(12);Phosphoryl+STY(18)	24881924	IFQSFNLVPTLTAAENITLPR	LGFIFQSFNLVPTLTAAENITLPR	96	21	7.00	5002	0	0	0	0	685655	0.0000	Missing	0	0.0		484008	2224	205991589828233	927758551754261	0.0228	Yellow	57316	24881990	24881881	307380
D9Q4A9	D9Q4A9_CORP1	ABC superfamily ATP binding cassette tr	Regular	13540360	0	272087959	32	10	15	57.03	49569	23995	12957	15973	0.0435	Green		0	14	Pass2	InSource	Phosphoryl+STY(7)	8304267	HRPAELSG	HRPAELSGGQQQRVACAR	143	8	7.88	5003	0	0	0	0	284270	0.0000	Missing	0	0.0		75218	777	102181823041159	443314607576185	0.0172	Yellow	8985	8304289	8304249	211402
D9Q4A9	D9Q4A9_CORP1	ABC superfamily ATP binding cassette tr	Regular	13540360	0	272087959	32	10	15	57.03	49569	23995	12957	15973	0.0435	Green		0	15	Pass2	NeutralLoss_NH3	Carbamidomethyl+C(16);Phosphoryl+STY(7)	20839604	HRPAELSGGQQQRVACAR	HRPAELSGGQQQRVACAR	143	18	10.81	5003	1	1	0	0	747173	0.0000	Missing	1497	0.0	y7*y8y18*	75218	1788	178103031019338	777034791710346	0.1091	Yellow	20361	20839818	20839710	211293
D9Q4B4	D9Q4B4_CORP1	Cysteine synthase OS Corynebacterium ps	Regular	132899900	0	326191470	123	19	22	72.03	345224	139722	133785	92572	0.3020	Green		1	1	Pass1	PepFrag1	None	16309051	IYAVEPAASPLLTTGK	IYAVEPAASPLLTTGK	199	16	6.89	1522	12	12	7	4	198887400	84221	Identified	28071	7.5	b2b3b4b5y4y7y10y11y12y13y14y16	266731	1550	161925072300479	674039350154953	0.2095	Green	106764	16309168	16309100	240301
D9Q4B4	D9Q4B4_CORP1	Cysteine synthase OS Corynebacterium ps	Regular	132899900	0	326191470	123	19	22	72.03	345224	139722	133785	92572	0.3020	Green		0	2	Pass1	PepFrag1	None	13487107	TIVTVVPDYGER	TIVTVVPDYGER	287	12	4.07	1514	14	14	8	5	987578000	91181	Identified	12991	5.2	b1b2b3b4b4b5b5b6b6b12y1y4y6y7y8y9y10y10y12	204289	1252	140441627443006	557410799918161	0.1043	Green	27918	13487177	13487118	216731
D9Q4B4	D9Q4B4_CORP1	Cysteine synthase OS Corynebacterium ps	Regular	132899900	0	326191470	123	19	22	72.03	345224	139722	133785	92572	0.3020	Green		0	3	Pass1	PepFrag1	None	17409643	IQGLGANFIPEVLNQK	IQGLGANFIPEVLNQK	220	16	7.00	1520	15	15	7	4	761619700	90053	Identified	17118	5.5	b2b3b4b6b7b8b8*b9y1y4y5y7y8y9*y12y14y16y16*	298313	1653	169021338485441	719525911111654	0.0910	Green	93028	17409754	17409682	300878
D9Q4B4	D9Q4B4_CORP1	Cysteine synthase OS Corynebacterium ps	Regular	132899900	0	326191470	123	19	22	72.03	345224	139722	133785	92572	0.3020	Green		0	4	Pass1	PepFrag1	None	12667416	LAQDLPGNVLVK	LAQDLPGNVLVK	22	12	6.78	1517	8	8	3	2	276021800	85645	Identified	7474	5.0	b2b3b4b5y2y7y9y10y12	241356	1223	13826447392269	523533662283821	0.0909	Green	65405	12667500	12667444	221387
D9Q4B4	D9Q4B4_CORP1	Cysteine synthase OS Corynebacterium ps	Regular	132899900	0	326191470	123	19	22	72.03	345224	139722	133785	92572	0.3020	Green		0	5	Pass1	PepFrag1	None	12056161	IESFNPANSVK	IESFNPANSVK	34	11	7.00	1515	11	11	8	2	245013100	85127	Identified	5648	4.6	b2b3b5y2y3y4y6y7y8y9y10y10y11	173761	1103	129065442828005	498270991989517	0.0798	Green	45199	12056286	12056232	182472
D9Q4B4	D9Q4B4_CORP1	Cysteine synthase OS Corynebacterium ps	Regular	132899900	0	326191470	123	19	22	72.03	345224	139722	133785	92572	0.3020	Green		0	6	Pass1	PepFrag1	None	19800046	GNAILASQFANAANPEVHR	GNAILASQFANAANPEVHR	137	19	7.88	1523	13	13	8	2	185204100	83912	Missing	7431	4.9	b2b3b4*b7*y2y3y8y9y10y11y14y15y16y17y17y19y19*	219005	1811	179627131410996	746557759036297	0.0549	Green	107259	19800162	19800059	221639
D9Q4B4	D9Q4B4_CORP1	Cysteine synthase OS Corynebacterium ps	Regular	132899900	0	326191470	123	19	22	72.03	345224	139722	133785	92572	0.3020	Green		0	7	Pass1	PepFrag1	None	14687754	AALEIAARPENEGK	AALEIAARPENEGK	273	14	4.56	1513	4	4	0	1	25929000	75373	Missing	6518	4.1	b4y1y3y10y14	164214	1360	148406266577473	607032542080291	0.0473	Green	6710	14687851	14687787	154622
D9Q4B4	D9Q4B4_CORP1	Cysteine synthase OS Corynebacterium ps	Regular	132899900	0	326191470	123	19	22	72.03	345224	139722	133785	92572	0.3020	Green		0	8	Pass1	PepFrag1	None	20220390	IYEEVLTVTNEDAIAVSR	IYEEVLTVTNEDAIAVSR	236	18	3.69	1519	5	5	0	0	16156400	73319		6310	4.1	b7b7b9b18y1y12y13y18	298357	1883	184357091354045	835691714454135	0.0367	Green	71810	20220385	20220305	296284
D9Q4B4	D9Q4B4_CORP1	Cysteine synthase OS Corynebacterium ps	Regular	132899900	0	326191470	123	19	22	72.03	345224	139722	133785	92572	0.3020	Green		0	9	Pass1	PepFrag1	None	18029647	VYDNILDTIGNTPIVR	VYDNILDTIGNTPIVR	3	16	3.88	1521	7	7	2	2	108980500	81609	Identified	6411	3.9	b5b6y4y7y8y10y11y14*y16y16*	294866	1693	1717371584954	745150152864543	0.0344	Green	93738	18029716	18029643	297227
D9Q4B4	D9Q4B4_CORP1	Cysteine synthase OS Corynebacterium ps	Regular	132899900	0	326191470	123	19	22	72.03	345224	139722	133785	92572	0.3020	Green		0	10	Pass1	PepFrag1	None	14287005	YVSTALFEDIRD	YVSTALFEDIRD	299	12	3.70	1516	7	7	1	1	145065400	82851		2464	3.1	b2b7y3y6y7y10y12	260670	1301	144082476723823	590469923962894	0.0261	Green	47072	14287100	14287038	265834
D9Q4B4	D9Q4B4_CORP1	Cysteine synthase OS Corynebacterium ps	Regular	132899900	0	326191470	123	19	22	72.03	345224	139722	133785	92572	0.3020	Green		0	11	Pass1	PepFrag1	None	10775211	NTTGEEIWK	NTTGEEIWK	156	9	4.26	1525	3	3	0	0	22393030	74736		3418	2.1	b9b9y6y8	156074	970	118469745921329	445330420366062	0.0122	Green	6873	10775301	10775251	155820
D9Q4B4	D9Q4B4_CORP1	Cysteine synthase OS Corynebacterium ps	Regular	132899900	0	326191470	123	19	22	72.03	345224	139722	133785	92572	0.3020	Green		0	12	Pass1	PepFrag1	None	18398979	GYNVVLTMPETMSLER	GYNVVLTMPETMSLER	87	16	4.26	1518	0	0	0	0	828584	60419	Missing	129	1.5	b15	296503	1706	172615179977555	760414351788025	0.0025	Yellow	70412	18398952	18398877	273177
D9Q4B4	D9Q4B4_CORP1	Cysteine synthase OS Corynebacterium ps	Regular	132899900	0	326191470	123	19	22	72.03	345224	139722	133785	92572	0.3020	Green		0	13	Pass2	PepFrag2	None	20330372	AYGAEIILTPGAAGMQGAVDK	AYGAEIILTPGAAGMQGAVDK	108	21	4.07	1524	2	2	0	0	7282408	69858	Identified	130	3.3	y12y14y14	293146	1901	185530100047603	840237190064332	0.0164	Green	108033	20330291	20330211	378617
D9Q4B4	D9Q4B4_CORP1	Cysteine synthase OS Corynebacterium ps	Regular	132899900	0	326191470	123	19	22	72.03	345224	139722	133785	92572	0.3020	Green		0	14	Pass2	PepFrag2	None	18110021	QLAAQEGILGGISAGANLK	QLAAQEGILGGISAGANLK	254	19	7.00	1526	2	2	0	0	4237114	67506		425	3.0	y5y19	289013	1721	173625515325409	682835635742177	0.0143	Green	70210	18109943	18109844	253732
D9Q4B4	D9Q4B4_CORP1	Cysteine synthase OS Corynebacterium ps	Regular	132899900	0	326191470	123	19	22	72.03	345224	139722	133785	92572	0.3020	Green		0	15	Pass2	MissedCleavage	None	22312295	AGPHKIQGLGANFIPEVLNQK	AGPHKIQGLGANFIPEVLNQK	215	21	9.88	1529	3	3	0	0	5039704	68259	Missing	4421	4.0	b3y1y6y10*y21	241321	2111	198953594394197	841281735852427	0.0288	Green	97920	22312534	22312428	247850
D9Q4B4	D9Q4B4_CORP1	Cysteine synthase OS Corynebacterium ps	Regular	132899900	0	326191470	123	19	22	72.03	345224	139722	133785	92572	0.3020	Green		0	16	Pass2	MissedCleavage	None	25323313	VMLRAYGAEIILTPGAAGMQGAVDK	VMLRAYGAEIILTPGAAGMQGAVDK	104	25	6.95	1527	2	2	0	0	7049251	69717	Identified	497	2.8	b10y8*y9*y12y14	342681	2402	21684111723494	954811704791231	0.0090	Green	100121	25323337	25323229	395242
D9Q4B4	D9Q4B4_CORP1	Cysteine synthase OS Corynebacterium ps	Regular	132899900	0	326191470	123	19	22	72.03	345224	139722	133785	92572	0.3020	Green		0	17	Pass2	MissedCleavage	None	21211703	IYAVEPAASPLLTTGKAGPHK	IYAVEPAASPLLTTGKAGPHK	199	21	9.63	1528	2	2	0	0	3623923	66827	Identified	198	1.7	b5b6b11	212648	2008	192428224701851	799784062853788	0.0029	Green	96844	21211798	21211693	276530
D9Q4B4	D9Q4B4_CORP1	Cysteine synthase OS Corynebacterium ps	Regular	132899900	0	326191470	123	19	22	72.03	345224	139722	133785	92572	0.3020	Green		0	18	Pass2	VarMod	Oxidation+M(1);Phosphoryl+STY(11)	22290985	MAKVYDNILDTIGNTPIVR	MAKVYDNILDTIGNTPIVR	0	19	6.84	1531	3	3	0	0	14952440	72982	Missing	2098	2.6	y7y10y11y15y19	303729	2019	193130343750469	840478222503611	0.0096	Green	97882	22291113	22291007	283992
D9Q4B4	D9Q4B4_CORP1	Cysteine synthase OS Corynebacterium ps	Regular	132899900	0	326191470	123	19	22	72.03	345224	139722	133785	92572	0.3020	Green		0	19	Pass2	VarMod	Oxidation+M(*)	20119939	GYNVVLTMPETMSLERR	GYNVVLTMPETMSLERR	87	17	7.05	1530	1	1	0	0	999115	61231	Identified	405	2.0	b7*b8b17*y15	268909	1854	182459348886423	831540186739524	0.0050	Green	33092	20120118	20120038	207712
D9Q4B4	D9Q4B4_CORP1	Cysteine synthase OS Corynebacterium ps	Regular	132899900	0	326191470	123	19	22	72.03	345224	139722	133785	92572	0.3020	Green		0	20	Pass2	InSource	None	9545619	DLPGNVLVK	LAQDLPGNVLVK	25	9	6.78	1517	1	1	0	0	1371784	0.0000	Missing	104	0.0	b9	241356	918	114197015782606	532374087511773	0.0387	Green	62529	9545679	9545638	217976
D9Q4B4	D9Q4B4_CORP1	Cysteine synthase OS Corynebacterium ps	Regular	132899900	0	326191470	123	19	22	72.03	345224	139722	133785	92572	0.3020	Green		0	21	Pass2	InSource	None	16248190	LASQFANAANPEVHR	GNAILASQFANAANPEVHR	141	15	7.88	1523	1	1	0	0	2328512	0.0000	Missing	4447	0.0	b9*y15	219005	1476	156729424604522	671524048412815	0.0314	Green	108824	16248212	16248144	224987
D9Q4B4	D9Q4B4_CORP1	Cysteine synthase OS Corynebacterium ps	Regular	132899900	0	326191470	123	19	22	72.03	345224	139722	133785	92572	0.3020	Green		0	22	Pass2	InSource	None	7123988	EVLNQK	AGPHKIQGLGANFIPEVLNQK	230	6	7.00	1529	1	1	0	0	2091177	0.0000		550	0.0	b6	241321	683	937648586613675	397315968113294	0.0087	Green	82322	7124014	7123981	255844
D9Q4B4	D9Q4B4_CORP1	Cysteine synthase OS Corynebacterium ps	Regular	132899900	0	326191470	123	19	22	72.03	345224	139722	133785	92572	0.3020	Green		0	23	Pass2	InSource	None	6153461	PANSVK	IESFNPANSVK	39	6	10.10	1515	1	1	0	0	2917591	0.0000	Identified	1288	0.0	y6	173761	566	827250912700273	343188123104235	0.0076	Green	9705	6153496	6153467	177850
D9Q4B4	D9Q4B4_CORP1	Cysteine synthase OS Corynebacterium ps	Regular	132899900	0	326191470	123	19	22	72.03	345224	139722	133785	92572	0.3020	Green		0	24	Pass2	InSource	None	13297161	GANFIPEVLNQK	IQGLGANFIPEVLNQK	224	12	7.00	1520	0	0	0	0	874458	0.0000	Missing	0	0.0		298313	1243	139767775551546	549560499232349	0.0059	Green	46218	13297287	13297229	317039
D9Q4B4	D9Q4B4_CORP1	Cysteine synthase OS Corynebacterium ps	Regular	132899900	0	326191470	123	19	22	72.03	345224	139722	133785	92572	0.3020	Green		0	25	Pass2	InSource	None	8014254	IQGLGANF	IQGLGANFIPEVLNQK	220	8	6.13	1520	0	0	0	0	539907	0.0000		0	0.0		298313	756	100332314587776	446967468344313	0.0035	Green	85242	8014334	8014298	308586
D9Q4B4	D9Q4B4_CORP1	Cysteine synthase OS Corynebacterium ps	Regular	132899900	0	326191470	123	19	22	72.03	345224	139722	133785	92572	0.3020	Green		0	26	Pass2	InSource	None	10646099	QDLPGNVLVK	LAQDLPGNVLVK	24	10	6.78	1517	0	0	0	0	702821	0.0000	Missing	0	0.0		241356	1032	12346563632802	439994311864103	0.0032	Green	43980	10646182	10646133	221452
D9Q4B4	D9Q4B4_CORP1	Cysteine synthase OS Corynebacterium ps	Regular	132899900	0	326191470	123	19	22	72.03	345224	139722	133785	92572	0.3020	Green		0	27	Pass2	InSource	None	12976569	LTPGAAGMQGAVDK	AYGAEIILTPGAAGMQGAVDK	115	14	6.78	1524	2	2	0	0	2307834	0.0000	Missing	179	0.0	b8b14	293146	1221	138113694761229	536310689873965	0.0031	Green	89308	12976584	12976526	392835
D9Q4B4	D9Q4B4_CORP1	Cysteine synthase OS Corynebacterium ps	Regular	132899900	0	326191470	123	19	22	72.03	345224	139722	133785	92572	0.3020	Green		0	28	Pass2	InSource	None	8353945	VPDYGER	TIVTVVPDYGER	292	7	4.07	1514	0	0	0	0	505142	0.0000	Missing	0	0.0		204289	732	981974827321985	465912564078837	0.0028	Green	23113	8353963	8353926	216702
D9Q4B4	D9Q4B4_CORP1	Cysteine synthase OS Corynebacterium ps	Regular	132899900	0	326191470	123	19	22	72.03	345224	139722	133785	92572	0.3020	Green		0	29	Pass2	InSource	None	9145094	IQGLGANFI	IQGLGANFIPEVLNQK	220	9	6.13	1520	0	0	0	0	915589	0.0000		0	0.0		298313	880	111023457736826	37795906071677	0.0024	Green	86303	9145164	9145121	300869
D9Q4B4	D9Q4B4_CORP1	Cysteine synthase OS Corynebacterium ps	Regular	132899900	0	326191470	123	19	22	72.03	345224	139722	133785	92572	0.3020	Green		0	30	Pass2	NeutralLoss_H2O	None	19619940	GNAILASQFANAANPEVHR	GNAILASQFANAANPEVHR	137	19	7.88	1523	1	1	0	0	3102340	0.0000	Missing	485	0.0	b19y7*	219005	1811	179627131410996	739766902676408	0.0147	Green	71344	19620128	19620026	211080
D9Q4B4	D9Q4B4_CORP1	Cysteine synthase OS Corynebacterium ps	Regular	132899900	0	326191470	123	19	22	72.03	345224	139722	133785	92572	0.3020	Green		0	31	Pass2	NeutralLoss_NH3	None	18228714	GYNVVLTMPETMSLER	GYNVVLTMPETMSLER	87	16	4.26	1518	2	2	0	0	2307961	0.0000	Identified	14575	0.0	y8y9y15	296503	1706	172615179977555	75337742214538	0.0024	Yellow	49883	18228822	18228747	260284
D9Q4B6	D9Q4B6_CORP1	Acetyltransferase OS Corynebacterium ps	Regular	213486400	0	111794741	61	10	10	99.00	246343	191083	95964	127202	0.1422	Green		1	1	Pass1	PepFrag1	None	13996488	DGELGGFASYVER	DGELGGFASYVER	26	13	3.83	1106	18	18	12	7	911392800	92891		54486	8.2	b2b3b3b4b4b5b5b6b7b8b11b13y2y4y5y6y7y8y9y10y13	220714	1246	139992572999368	55569286144916	0.4757	Green	47308	13996583	13996520	254194
D9Q4B6	D9Q4B6_CORP1	Acetyltransferase OS Corynebacterium ps	Regular	213486400	0	111794741	61	10	10	99.00	246343	191083	95964	127202	0.1422	Green		0	2	Pass1	PepFrag1	None	14356965	EFNHTVVESAFR	EFNHTVVESAFR	43	12	5.30	1103	14	14	10	3	603606900	91101		19327	6.2	b4b4b5b5b6b7b7b12y1y2y3y4y5y5y6y7y8y9y10y12	207427	1293	143491216482801	570004596594256	0.2384	Green	27948	14357050	14356986	202988
D9Q4B6	D9Q4B6_CORP1	Acetyltransferase OS Corynebacterium ps	Regular	213486400	0	111794741	61	10	10	99.00	246343	191083	95964	127202	0.1422	Green		0	3	Pass1	PepFrag1	None	10406463	GQGLSKPLIK	GQGLSKPLIK	55	10	10.60	1109	5	5	0	0	19767290	76253	Identified	2339	3.6	b2y1y4y6y10	141007	1015	122105997475432	413160559206654	0.0616	Green	47583	10406507	10406458	148223
D9Q4B6	D9Q4B6_CORP1	Acetyltransferase OS Corynebacterium ps	Regular	213486400	0	111794741	61	10	10	99.00	246343	191083	95964	127202	0.1422	Green		0	4	Pass1	PepFrag1	None	10905415	NPEYQEVVI	NPEYQEVVI	91	9	3.13	1102	8	8	4	1	112849700	83819	Identified	4192	3.3	b2b2*b3b4b6b6*b7y1y2y8*y9	195562	993	120335139710428	432970127925599	0.0537	Green	10594	10905465	10905414	241102
D9Q4B6	D9Q4B6_CORP1	Acetyltransferase OS Corynebacterium ps	Regular	213486400	0	111794741	61	10	10	99.00	246343	191083	95964	127202	0.1422	Green		0	5	Pass1	PepFrag1	None	6413657	FALYK	FALYK	21	5	9.72	1107	4	4	1	1	16335050	75425		4215	2.0	b2b3y2y5	133401	602	861966978132773	342386370786972	0.0349	Green	48355	6413686	6413655	185926
D9Q4B6	D9Q4B6_CORP1	Acetyltransferase OS Corynebacterium ps	Regular	213486400	0	111794741	61	10	10	99.00	246343	191083	95964	127202	0.1422	Green		0	6	Pass1	PepFrag1	None	20219967	FALYKDGELGGFASYVER	FALYKDGELGGFASYVER	21	18	4.44	1108	2	2	0	0	6089052	71139		601	2.6	y6y18	307257	1848	182065480699596	753930742423516	0.0141	Green	55433	20220179	20220072	281347
D9Q4B6	D9Q4B6_CORP1	Acetyltransferase OS Corynebacterium ps	Regular	213486400	0	111794741	61	10	10	99.00	246343	191083	95964	127202	0.1422	Green		0	7	Pass1	PepFrag1	Carbamidomethyl+C(17)	22110863	HALDASHADGFSILPTCSAIK	HALDASHADGFSILPTCSAIK	65	21	6.01	1105	2	2	0	0	25205350	77309	Identified	795	1.6	b10b14y21	251345	1988	191148350312769	82443553432953	0.0034	Green	43341	22111069	22110960	248247
D9Q4B6	D9Q4B6_CORP1	Acetyltransferase OS Corynebacterium ps	Regular	213486400	0	111794741	61	10	10	99.00	246343	191083	95964	127202	0.1422	Green		0	8	Pass1	PepFrag1	Carbamidomethyl+C(17)	27853978	HALDASHADGFSILPTCSAIKDFIAK	HALDASHADGFSILPTCSAIKDFIAK	65	26	6.02	1104	1	1	0	0	8440847	72558	Missing	506	1.7	b10b16y26	296945	2540	225068877663606	103857588864073	0.0032	Green	32611	27854076	27853969	296436
D9Q4B6	D9Q4B6_CORP1	Acetyltransferase OS Corynebacterium ps	Regular	213486400	0	111794741	61	10	10	99.00	246343	191083	95964	127202	0.1422	Green		0	9	Pass2	PepFrag2	None	23350731	IMTQNSHDNIAVEHEPEQSR	IMTQNSHDNIAVEHEPEQSR	1	20	4.60	1110	1	1	0	0	4074438	69394	Identified	457	2.1	b5y5*y6*y19*	170994	2095	19794702806396	870665818787918	0.0071	Green	7021	23350258	23350149	183243
D9Q4B6	D9Q4B6_CORP1	Acetyltransferase OS Corynebacterium ps	Regular	213486400	0	111794741	61	10	10	99.00	246343	191083	95964	127202	0.1422	Green		0	10	Pass2	PepFrag2	None	18639096	GQSREFNHTVVESAFR	GQSREFNHTVVESAFR	39	16	7.85	1111	0	0	0	0	1399178	64752		42	1.5	b5	176651	1676	170585577619884	694985683966397	0.0035	Green	19555	18639458	18639355	170402
D9Q4B6	D9Q4B6_CORP1	Acetyltransferase OS Corynebacterium ps	Regular	213486400	0	111794741	61	10	10	99.00	246343	191083	95964	127202	0.1422	Green		0	11	Pass2	InSource	None	8603785	NPEYQEV	NPEYQEVVI	91	7	3.13	1102	2	2	1	0	10547770	0.0000	Identified	4429	0.0	b2*b6b7b7*b7y6	195562	764	101038883820798	459304031195784	0.0544	Green	10601	8603839	8603798	241121
D9Q4B6	D9Q4B6_CORP1	Acetyltransferase OS Corynebacterium ps	Regular	213486400	0	111794741	61	10	10	99.00	246343	191083	95964	127202	0.1422	Green		0	12	Pass2	InSource	None	4802565	SAFR	EFNHTVVESAFR	51	4	11.05	1103	2	2	0	0	4799361	0.0000		1916	0.0	y1y4	207427	423	681270963302517	256379903734399	0.0132	Green	23652	4802592	4802569	202963
D9Q4B6	D9Q4B6_CORP1	Acetyltransferase OS Corynebacterium ps	Regular	213486400	0	111794741	61	10	10	99.00	246343	191083	95964	127202	0.1422	Green		0	13	Pass2	InSource	None	7613101	NPEYQE	NPEYQEVVI	91	6	3.13	1102	1	1	0	0	975753	0.0000	Missing	729	0.0	b6b6*	195562	659	915552481181079	406417396630106	0.0106	Green	10603	7613147	7613111	241164
D9Q4B6	D9Q4B6_CORP1	Acetyltransferase OS Corynebacterium ps	Regular	213486400	0	111794741	61	10	10	99.00	246343	191083	95964	127202	0.1422	Green		0	14	Pass2	InSource	None	14176859	HALDASHADGFSIL	HALDASHADGFSILPTCSAIK	65	14	4.94	1105	0	0	0	0	967429	0.0000		947	0.0	b14y7	251345	1320	145481885709551	562853987642695	0.0099	Green	39289	14176982	14176919	238822
D9Q4B6	D9Q4B6_CORP1	Acetyltransferase OS Corynebacterium ps	Regular	213486400	0	111794741	61	10	10	99.00	246343	191083	95964	127202	0.1422	Green		0	15	Pass2	InSource	None	7103256	EFNHTV	EFNHTVVESAFR	43	6	5.13	1103	1	1	0	0	9217483	0.0000		983	0.0	b5b5b6	207427	656	912771757225807	379199903841474	0.0086	Green	24292	7103289	7103255	202942
D9Q4B6	D9Q4B6_CORP1	Acetyltransferase OS Corynebacterium ps	Regular	213486400	0	111794741	61	10	10	99.00	246343	191083	95964	127202	0.1422	Green		0	16	Pass2	InSource	None	7243624	ASYVER	DGELGGFASYVER	33	6	7.00	1106	0	0	0	0	278190	0.0000		0	0.0		220714	643	900672596915472	386693291936335	0.0040	Green	35661	7243671	7243636	257979
D9Q4B6	D9Q4B6_CORP1	Acetyltransferase OS Corynebacterium ps	Regular	213486400	0	111794741	61	10	10	99.00	246343	191083	95964	127202	0.1422	Green		0	17	Pass2	NeutralLoss_H2O	None	10725310	NPEYQEVVI	NPEYQEVVI	91	9	3.13	1102	0	0	0	0	436744	0.0000	Missing	0	0.0		195562	993	120335139710428	425819518452469	0.0037	Green	10602	10725331	10725281	241144
D9Q4C2	D9Q4C2_CORP1	Succinyl CoA Coenzyme A transferase OS	Regular	177535400	0	545557721	149	19	34	61.48	405416	177139	144495	117919	0.6433	Green		1	1	Pass1	PepFrag1	None	12706638	VVAVVETDAPDR	VVAVVETDAPDR	214	12	3.70	1221	17	17	14	8	668015500	90741	Identified	28215	6.7	b2b3b4b5b6b7b8b9y3y4y5y6y7y8y9y10y12	179079	1176	134699044601709	504482810911915	0.1770	Green	4966	12706697	12706639	160511
D9Q4C2	D9Q4C2_CORP1	Succinyl CoA Coenzyme A transferase OS	Regular	177535400	0	545557721	149	19	34	61.48	405416	177139	144495	117919	0.6433	Green		0	2	Pass1	PepFrag1	None	25942832	IKEDGSIVPSSSVGNSVEYLDAAEK	IKEDGSIVPSSSVGNSVEYLDAAEK	138	25	3.92	1223	22	22	15	8	1287374000	93590	Identified	30322	8.0	b6b7b8b11b12b12b13b13b16b16b17b17b18b19y3y4y5y6y7y8y9y12y12*y13y17y17*y18y25y25*	245812	2388	215997727754625	967316032752814	0.1397	Green	33858	25942961	25942852	237180
D9Q4C2	D9Q4C2_CORP1	Succinyl CoA Coenzyme A transferase OS	Regular	177535400	0	545557721	149	19	34	61.48	405416	177139	144495	117919	0.6433	Green		0	3	Pass1	PepFrag1	None	16528530	EIASNFLGFLEGEVK	EIASNFLGFLEGEVK	238	15	3.96	1230	16	16	7	5	647738200	90607		14208	6.3	b2b3b6b6*b6b7b8b11b11b15y2y4y5y8y9y10y12y13y15	327318	1541	161297657411125	656220758568343	0.1202	Green	60682	16528624	16528553	352025
D9Q4C2	D9Q4C2_CORP1	Succinyl CoA Coenzyme A transferase OS	Regular	177535400	0	545557721	149	19	34	61.48	405416	177139	144495	117919	0.6433	Green		0	4	Pass1	PepFrag1	None	14478155	NALISTFISPSVAK	NALISTFISPSVAK	392	14	10.10	1226	16	16	11	6	910535000	92086	Identified	13689	6.1	b2b3b4b5b6b7b8b14y2y5y6y7y8y9y10y11y12y14	264578	1379	149785283234234	574816139682767	0.1151	Green	52295	14478244	14478179	272531
D9Q4C2	D9Q4C2_CORP1	Succinyl CoA Coenzyme A transferase OS	Regular	177535400	0	545557721	149	19	34	61.48	405416	177139	144495	117919	0.6433	Green		0	5	Pass1	PepFrag1	None	13587063	NAPFKPLDDVSR	NAPFKPLDDVSR	226	12	7.00	1222	8	8	3	1	47808770	79288	Identified	14973	5.0	b2y3y4y6y6y7y8y10y12y12*	166489	1245	139917660583488	539437726622414	0.0775	Green	22807	13587154	13587093	190441
D9Q4C2	D9Q4C2_CORP1	Succinyl CoA Coenzyme A transferase OS	Regular	177535400	0	545557721	149	19	34	61.48	405416	177139	144495	117919	0.6433	Green		0	6	Pass1	PepFrag1	None	25692490	FENIQAYTEVIQDGMVDLIDAGK	FENIQAYTEVIQDGMVDLIDAGK	283	23	3.43	1229	17	17	9	2	479612300	89302		3818	5.1	b3b6b7b8b9b10b14b23y4y5y7y8y9y11y12y13y23	376356	2379	215454678426773	957981692814325	0.0439	Green	60540	25692613	25692504	385467
D9Q4C2	D9Q4C2_CORP1	Succinyl CoA Coenzyme A transferase OS	Regular	177535400	0	545557721	149	19	34	61.48	405416	177139	144495	117919	0.6433	Green		0	7	Pass1	PepFrag1	None	24192292	AISVAHPDYRPLLEEYFEAAK	AISVAHPDYRPLLEEYFEAAK	450	21	4.63	1228	8	8	1	1	43246510	78852	Identified	3848	4.8	b8b17y1y2y10y13y15y19y21	292599	2234	206608608795017	912433692753645	0.0403	Green	57090	24192437	24192296	300305
D9Q4C2	D9Q4C2_CORP1	Succinyl CoA Coenzyme A transferase OS	Regular	177535400	0	545557721	149	19	34	61.48	405416	177139	144495	117919	0.6433	Green		0	8	Pass1	PepFrag1	None	12756791	IGDTSISIDINK	IGDTSISIDINK	202	12	3.88	1225	12	12	9	2	865042300	91863		3720	3.8	b3b4b5y2y3y4y6y7y8y9y10y11y12	213520	1196	136221948254149	506474006214436	0.0378	Green	47584	12756836	12756778	214071
D9Q4C2	D9Q4C2_CORP1	Succinyl CoA Coenzyme A transferase OS	Regular	177535400	0	545557721	149	19	34	61.48	405416	177139	144495	117919	0.6433	Green		0	9	Pass1	PepFrag1	None	12396368	VGVSGFTGAGYPK	VGVSGFTGAGYPK	29	13	9.72	1224	8	8	3	0	29220960	77150	Identified	2913	3.9	b2b9y2y7y8y9y10y13	173648	1136	131627062233193	492164399509956	0.0366	Green	38239	12396479	12396423	197455
D9Q4C2	D9Q4C2_CORP1	Succinyl CoA Coenzyme A transferase OS	Regular	177535400	0	545557721	149	19	34	61.48	405416	177139	144495	117919	0.6433	Green		0	10	Pass1	PepFrag1	None	22641414	YIMQSGVGNVPNAVMAGLLDSK	YIMQSGVGNVPNAVMAGLLDSK	261	22	6.78	1227	5	5	0	1	123131000	83397	Identified	1919	3.4	b7b10y9y12y22	332562	2122	199644133884572	84421787276562	0.0155	Green	56511	22641554	22641445	320713
D9Q4C2	D9Q4C2_CORP1	Succinyl CoA Coenzyme A transferase OS	Regular	177535400	0	545557721	149	19	34	61.48	405416	177139	144495	117919	0.6433	Green		0	11	Pass1	PepFrag1	None	16898112	IMSAQEAAQLVDNGDK	IMSAQEAAQLVDNGDK	13	16	3.70	1231	2	2	0	0	6703222	70756		1061	2.1	b6*b15y9y10y16	230995	1549	161855419617213	670894020528171	0.0055	Green	29113	16898255	16898182	226397
D9Q4C2	D9Q4C2_CORP1	Succinyl CoA Coenzyme A transferase OS	Regular	177535400	0	545557721	149	19	34	61.48	405416	177139	144495	117919	0.6433	Green		0	12	Pass1	PepFrag1	None	6544549	IAIPIK	IAIPIK	191	6	10.10	1232	2	2	0	0	15483930	74392	Identified	774	1.2	y3y6	133123	664	920177663848186	349373875804855	0.0031	Green	35384	6544571	6544540	194451
D9Q4C2	D9Q4C2_CORP1	Succinyl CoA Coenzyme A transferase OS	Regular	177535400	0	545557721	149	19	34	61.48	405416	177139	144495	117919	0.6433	Green		0	13	Pass2	PepFrag2	None	9575186	VMPAAIAER	VMPAAIAER	42	9	7.00	1238	4	4	1	0	3152546	67479	Missing	2324	2.8	y1y5y6y9	173146	901	112782788519128	380156968552095	0.0208	Green	3586	9575044	9574998	143093
D9Q4C2	D9Q4C2_CORP1	Succinyl CoA Coenzyme A transferase OS	Regular	177535400	0	545557721	149	19	34	61.48	405416	177139	144495	117919	0.6433	Green		0	14	Pass2	PepFrag2	None	13425878	MMNGIGGSGDFTR	MMNGIGGSGDFTR	379	13	7.00	1239	2	2	0	0	1631208	64618		2882	2.8	b5y6y13	219218	1200	13652550707006	533038327132474	0.0154	Green	2369	13425848	13425788	127462
D9Q4C2	D9Q4C2_CORP1	Succinyl CoA Coenzyme A transferase OS	Regular	177535400	0	545557721	149	19	34	61.48	405416	177139	144495	117919	0.6433	Green		0	15	Pass2	PepFrag2	None	28023839	TGLIASNGMIEADIYGNVNSTHVNGVR	TGLIASNGMIEADIYGNVNSTHVNGVR	352	27	5.22	1233	1	1	0	0	1822370	65099		1024	3.0	b21y27	286579	2584	227660651185309	104490940336505	0.0084	Green	45410	28023671	28023564	255601
D9Q4C2	D9Q4C2_CORP1	Succinyl CoA Coenzyme A transferase OS	Regular	177535400	0	545557721	149	19	34	61.48	405416	177139	144495	117919	0.6433	Green		0	16	Pass2	MissedCleavage	None	18189192	NTGDRIGDTSISIDINK	NTGDRIGDTSISIDINK	197	17	4.17	1236	3	3	0	0	6425784	70572		8164	5.6	b17b17y3y17	189328	1672	170314052553945	678210347617347	0.0746	Green	6957	18189194	18189091	182416
D9Q4C2	D9Q4C2_CORP1	Succinyl CoA Coenzyme A transferase OS	Regular	177535400	0	545557721	149	19	34	61.48	405416	177139	144495	117919	0.6433	Green		0	17	Pass2	MissedCleavage	None	12746634	MSDRIANAQLR	MSDRIANAQLR	0	11	10.89	1234	1	1	0	0	2131830	65780		81	1.9	y5	168346	1176	134699044601709	506070753070324	0.0064	Green	26975	12746807	12746749	173948
D9Q4C2	D9Q4C2_CORP1	Succinyl CoA Coenzyme A transferase OS	Regular	177535400	0	545557721	149	19	34	61.48	405416	177139	144495	117919	0.6433	Green		0	18	Pass2	MissedCleavage	Carbamidomethyl+C(18)	32605529	GESYTIDLFTGASTAPDCDGVLAEAGALRFR	GESYTIDLFTGASTAPDCDGVLAEAGALRFR	58	31	3.86	1235	1	1	0	0	3412889	67824	Missing	62	2.2	b11	342194	2927	24738580858697	121574432878702	0.0033	Green	62173	32605660	32605564	344164
D9Q4C2	D9Q4C2_CORP1	Succinyl CoA Coenzyme A transferase OS	Regular	177535400	0	545557721	149	19	34	61.48	405416	177139	144495	117919	0.6433	Green		0	19	Pass2	MissedCleavage	None	24972194	KATPFMQTPHDLTQAFSFHHR	KATPFMQTPHDLTQAFSFHHR	471	21	10.09	1237	1	1	0	0	1646389	64658	Missing	248	1.8	b7y21	212582	2275	209128827004888	931124380750923	0.0029	Green	44486	24972186	24972077	299324
D9Q4C2	D9Q4C2_CORP1	Succinyl CoA Coenzyme A transferase OS	Regular	177535400	0	545557721	149	19	34	61.48	405416	177139	144495	117919	0.6433	Green		0	20	Pass2	InSource	None	12785848	GNSVEYLDAAEK	IKEDGSIVPSSSVGNSVEYLDAAEK	151	12	3.83	1223	0	0	0	0	1026759	0.0000		0	0.0		245812	1165	13385776963791	507627662675131	0.0059	Green	38474	12785838	12785780	244590
D9Q4C2	D9Q4C2_CORP1	Succinyl CoA Coenzyme A transferase OS	Regular	177535400	0	545557721	149	19	34	61.48	405416	177139	144495	117919	0.6433	Green		0	21	Pass2	InSource	None	6303570	AAIAER	VMPAAIAER	45	6	7.00	1238	1	1	0	0	1183309	0.0000		431	0.0	y6	173146	582	842768492104427	336509452160273	0.0019	Green	2636	6303603	6303573	130779
D9Q4C2	D9Q4C2_CORP1	Succinyl CoA Coenzyme A transferase OS	Regular	177535400	0	545557721	149	19	34	61.48	405416	177139	144495	117919	0.6433	Green		0	22	Pass2	NeutralLoss_H2O	None	18009086	NTGDRIGDTSISIDINK	NTGDRIGDTSISIDINK	197	17	4.17	1236	2	2	0	0	8394529	0.0000		622	0.0	b6*b8b17	189328	1672	170314052553945	67149484789864	0.0044	Green	6970	18009221	18009118	182601
D9Q4C2	D9Q4C2_CORP1	Succinyl CoA Coenzyme A transferase OS	Regular	177535400	0	545557721	149	19	34	61.48	405416	177139	144495	117919	0.6433	Green		0	23	Pass2	NeutralLoss_NH3	None	13416797	NAPFKPLDDVSR	NAPFKPLDDVSR	226	12	7.00	1222	0	0	0	0	945314	0.0000	Missing	9197	0.0	y4y12*	166489	1245	139917660583488	532677794026158	0.0437	Green	22675	13416829	13416768	186803
D9Q4C5	D9Q4C5_CORP1	Putative uncharacterized protein OS Cor	Regular	12756500	0	71880907	14	6	7	85.07	204353	191760	56669	114635	0.0824	Green		1	1	Pass1	PepFrag1	None	28093461	LDLPTADQLINAADAAFSNMYAAQER	LDLPTADQLINAADAAFSNMYAAQER	9	26	3.50	5360	1	1	0	0	2175522	54433	Missing	49715	12.2	b8y6y11y26	373273	2571	226896441787573	100794816592028	0.8327	Yellow	53023	28093510	28093408	302514
D9Q4C5	D9Q4C5_CORP1	Putative uncharacterized protein OS Cor	Regular	12756500	0	71880907	14	6	7	85.07	204353	191760	56669	114635	0.0824	Green		0	2	Pass1	PepFrag1	None	14977332	DNSSVADFLVGAFR	DNSSVADFLVGAFR	35	14	3.88	5359	5	5	2	0	31565940	66050		1344	2.9	b5y4y5y6y9y14	270655	1358	148260734553495	599142601037469	0.0298	Green	58061	14977414	14977350	338733
D9Q4C5	D9Q4C5_CORP1	Putative uncharacterized protein OS Cor	Regular	12756500	0	71880907	14	6	7	85.07	204353	191760	56669	114635	0.0824	Green		0	3	Pass2	PepFrag2	None	11925957	IQENLGESFR	IQENLGESFR	50	10	4.26	5362	5	5	1	1	32615890	66192		2112	3.6	b2b2*b5*y3y7y8y9*y9y10	194530	1080	127264948037977	477077532620436	0.0759	Green	17804	11926127	11926073	188024
D9Q4C5	D9Q4C5_CORP1	Putative uncharacterized protein OS Cor	Regular	12756500	0	71880907	14	6	7	85.07	204353	191760	56669	114635	0.0824	Green		0	4	Pass2	PepFrag2	None	16538343	DNSSVADFLVGAFRR	DNSSVADFLVGAFRR	35	15	6.95	5361	1	1	0	0	2002653	54073		2634	3.4	b10b11*y15	242178	1506	158845999649865	661588184536028	0.0438	Yellow	53047	16538270	16538201	247266
D9Q4C5	D9Q4C5_CORP1	Putative uncharacterized protein OS Cor	Regular	12756500	0	71880907	14	6	7	85.07	204353	191760	56669	114635	0.0824	Green		0	5	Pass2	MissedCleavage	None	13486968	RIQENLGESFR	RIQENLGESFR	49	11	7.14	5363	1	1	0	0	1631363	53183		369	1.8	b5*y11	169572	1228	13864106273005	539523116118995	0.0103	Yellow	25559	13486915	13486855	183070
D9Q4C5	D9Q4C5_CORP1	Putative uncharacterized protein OS Cor	Regular	12756500	0	71880907	14	6	7	85.07	204353	191760	56669	114635	0.0824	Green		0	6	Pass2	MissedCleavage	None	18019555	IQENLGESFRSVGPLR	IQENLGESFRSVGPLR	50	16	7.14	5364	1	1	0	0	3483095	56477	Missing	495	1.8	b8*y16	229627	1668	170042310874242	64651263172433	0.0075	Yellow	46566	18019628	18019535	206673
D9Q4C8	D9Q4C8_CORP1	Phosphate ABC transporter phosphate bi	Regular	3995020	1.54	387360311	16	9	21	19.57	84571	50698.5	10203	33749	0.1307	Green		1	1	Pass1	PepFrag1	Carbamidomethyl+C(16)	31645205	EKDAYPLVLTTYEIVCSAGYDQTTRDR	EKDAYPLVLTTYEIVCSAGYDQTTRDR	301	27	4.20	7403	3	3	0	0	6832350	54361	Missing	1380	6.6	b21b27y27	226760	2844	242686729409241	119352688186031	0.3608	Yellow	33062	31645457	31645308	222498
D9Q4C8	D9Q4C8_CORP1	Phosphate ABC transporter phosphate bi	Regular	3995020	1.54	387360311	16	9	21	19.57	84571	50698.5	10203	33749	0.1307	Green		0	2	Pass1	PepFrag1	None	22851044	WNDAAIAQENTGVQLPDSDIK	WNDAAIAQENTGVQLPDSDIK	163	21	3.50	7400	5	5	2	0	47829150	62812	Identified	949	2.7	b21y6y7y8y21	277147	2082	197127304890847	852034259806461	0.0388	Green	20994	22851137	22851028	239955
D9Q4C8	D9Q4C8_CORP1	Phosphate ABC transporter phosphate bi	Regular	3995020	1.54	387360311	16	9	21	19.57	84571	50698.5	10203	33749	0.1307	Green		0	3	Pass2	PepFrag2	None	13145444	SDESGTSDNFQK	SDESGTSDNFQK	188	12	3.70	7406	1	1	0	0	2635316	50224		804	2.3	y6*y12	126032	1131	131240548709091	52190444871475	0.0468	Red	16707	13145805	13145745	152811
D9Q4C8	D9Q4C8_CORP1	Phosphate ABC transporter phosphate bi	Regular	3995020	1.54	387360311	16	9	21	19.57	84571	50698.5	10203	33749	0.1307	Green		0	4	Pass2	PepFrag2	None	24141293	VGGELVGEGASSQQNAMDYFNIK	VGGELVGEGASSQQNAMDYFNIK	46	23	3.83	7401	2	2	0	0	7441158	54732		1376	2.7	y6y23	289481	2194	204134957643839	900143037346529	0.0385	Yellow	44161	24141550	24141441	266671
D9Q4C8	D9Q4C8_CORP1	Phosphate ABC transporter phosphate bi	Regular	3995020	1.54	387360311	16	9	21	19.57	84571	50698.5	10203	33749	0.1307	Green		0	5	Pass2	PepFrag2	None	21470364	YQEAVSGASLAYTASGSGSGRK	YQEAVSGASLAYTASGSGSGRK	69	22	9.52	7408	1	1	0	0	1356442	47339		902	2.1	b7y11y22	162297	1935	187735734914755	852422938375781	0.0201	Red	48192	21470130	21470045	275943
D9Q4C8	D9Q4C8_CORP1	Phosphate ABC transporter phosphate bi	Regular	3995020	1.54	387360311	16	9	21	19.57	84571	50698.5	10203	33749	0.1307	Green		0	6	Pass2	PepFrag2	None	18138459	TQGNDMVVDSSALFAMK	TQGNDMVVDSSALFAMK	284	17	3.88	7407	1	1	0	0	1252315	46992		44	1.8	y3	287342	1665	169838362045012	676318695029806	0.0161	Red	41611	18139089	18138987	213256
D9Q4C8	D9Q4C8_CORP1	Phosphate ABC transporter phosphate bi	Regular	3995020	1.54	387360311	16	9	21	19.57	84571	50698.5	10203	33749	0.1307	Green		0	7	Pass2	PepFrag2	Carbamidomethyl+C(16)	28933925	EKDAYPLVLTTYEIVCSAGYDQTTR	EKDAYPLVLTTYEIVCSAGYDQTTR	301	25	4.06	7402	0	0	0	0	1095213	46410	Missing	115	1.9	b8y22	262743	2605	228892442029697	515569768118786	0.0128	Red	45726	28934151	28934151	294908
D9Q4C8	D9Q4C8_CORP1	Phosphate ABC transporter phosphate bi	Regular	3995020	1.54	387360311	16	9	21	19.57	84571	50698.5	10203	33749	0.1307	Green		0	8	Pass2	MissedCleavage	None	24792463	KNFIAGQVAFGGSDSPLSAEQVEK	KNFIAGQVAFGGSDSPLSAEQVEK	90	24	4.44	7404	2	2	0	0	2318161	49667	Missing	4506	6.8	y5y7y24	265130	2285	209741210646251	935069674059116	0.4465	Red	60372	24792776	24792634	209404
D9Q4C8	D9Q4C8_CORP1	Phosphate ABC transporter phosphate bi	Regular	3995020	1.54	387360311	16	9	21	19.57	84571	50698.5	10203	33749	0.1307	Green		0	9	Pass2	MissedCleavage	None	24131994	KWNDAAIAQENTGVQLPDSDIK	KWNDAAIAQENTGVQLPDSDIK	162	22	3.97	7405	1	1	0	0	16519200	58195	Identified	127	1.6	y6y22	242899	2217	20555912621827	899796320739987	0.0092	Yellow	21311	24132132	24132022	227020
D9Q4C8	D9Q4C8_CORP1	Phosphate ABC transporter phosphate bi	Regular	3995020	1.54	387360311	16	9	21	19.57	84571	50698.5	10203	33749	0.1307	Green		0	10	Pass2	NeutralLoss_H2O	None	24612358	KNFIAGQVAFGGSDSPLSAEQVEK	KNFIAGQVAFGGSDSPLSAEQVEK	90	24	4.44	7404	0	0	0	0	749262	0.0000	Missing	0	0.0		265130	2285	209741210646251	917707382630386	0.0104	Red	8649	24612511	24612401	206184
D9Q4C8	D9Q4C8_CORP1	Phosphate ABC transporter phosphate bi	Regular	15523860	0	387360311	43	14	21	52.72	114266	39345	32826	27443	0.1063	Green		1	1	Pass1	PepFrag1	None	22851044	WNDAAIAQENTGVQLPDSDIK	WNDAAIAQENTGVQLPDSDIK	163	21	3.50	4116	11	11	2	2	168318200	74171	Identified	5411	4.9	b5b6b6*b12b15b21y1y6y7y8*y10y15y21	277033	2082	197127304890847	88373634840332	0.1537	Green	50946	22851140	22851035	240380
D9Q4C8	D9Q4C8_CORP1	Phosphate ABC transporter phosphate bi	Regular	15523860	0	387360311	43	14	21	52.72	114266	39345	32826	27443	0.1063	Green		0	2	Pass1	PepFrag1	None	31016418	LGIAAIDFGHGPVQLNPDSVGVALDHLTFK	LGIAAIDFGHGPVQLNPDSVGVALDHLTFK	254	30	5.03	4117	5	5	0	0	15046440	63684	Identified	3331	4.8	b9b18b23*y10y14y27y27y30	388642	2922	247103999801818	130334646947842	0.0990	Green	93256	31016671	31016536	344585
D9Q4C8	D9Q4C8_CORP1	Phosphate ABC transporter phosphate bi	Regular	15523860	0	387360311	43	14	21	52.72	114266	39345	32826	27443	0.1063	Green		0	3	Pass1	PepFrag1	Carbamidomethyl+C(16)	31645205	EKDAYPLVLTTYEIVCSAGYDQTTRDR	EKDAYPLVLTTYEIVCSAGYDQTTRDR	301	27	4.20	4121	2	2	0	0	3263190	57046	Missing	3386	4.5	y8y27	235606	2844	242686729409241	132976882284751	0.0917	Yellow	49373	31645278	31645143	210744
D9Q4C8	D9Q4C8_CORP1	Phosphate ABC transporter phosphate bi	Regular	15523860	0	387360311	43	14	21	52.72	114266	39345	32826	27443	0.1063	Green		0	4	Pass1	PepFrag1	None	24141293	VGGELVGEGASSQQNAMDYFNIK	VGGELVGEGASSQQNAMDYFNIK	46	23	3.83	4118	4	4	0	0	13081340	63077		2404	3.6	b6b11b23y21y23	286904	2194	204134957643839	93363513463178	0.0580	Green	98319	24141421	24141316	271122
D9Q4C8	D9Q4C8_CORP1	Phosphate ABC transporter phosphate bi	Regular	15523860	0	387360311	43	14	21	52.72	114266	39345	32826	27443	0.1063	Green		0	5	Pass1	PepFrag1	None	27624611	VKDFLSVALNSQDQELADLGYIPVK	VKDFLSVALNSQDQELADLGYIPVK	328	25	3.97	4123	2	2	0	0	23316790	65587	Identified	2342	3.2	y3y9y25	365227	2605	228892442029697	106834823066352	0.0393	Green	91948	27624751	27624650	330286
D9Q4C8	D9Q4C8_CORP1	Phosphate ABC transporter phosphate bi	Regular	15523860	0	387360311	43	14	21	52.72	114266	39345	32826	27443	0.1063	Green		0	6	Pass1	PepFrag1	None	23511514	NFIAGQVAFGGSDSPLSAEQVEK	NFIAGQVAFGGSDSPLSAEQVEK	91	23	3.83	4119	2	2	0	0	8518903	61214	Identified	1787	3.0	b11*y9y23	292447	2150	20139651019037	909279203493565	0.0350	Green	98669	23511682	23511577	264062
D9Q4C8	D9Q4C8_CORP1	Phosphate ABC transporter phosphate bi	Regular	15523860	0	387360311	43	14	21	52.72	114266	39345	32826	27443	0.1063	Green		0	7	Pass1	PepFrag1	None	20189414	YQEAVSGASLAYTASGSGSGR	YQEAVSGASLAYTASGSGSGR	69	21	6.84	4115	2	2	0	0	2267727	55466		2035	2.6	b7b7b11y9y21	189737	1800	178899023871932	827824124602698	0.0270	Yellow	28470	20189565	20189481	242180
D9Q4C8	D9Q4C8_CORP1	Phosphate ABC transporter phosphate bi	Regular	15523860	0	387360311	43	14	21	52.72	114266	39345	32826	27443	0.1063	Green		0	8	Pass1	PepFrag1	None	25352977	DFLSVALNSQDQELADLGYIPVK	DFLSVALNSQDQELADLGYIPVK	330	23	3.50	4122	2	2	0	0	7595967	60716	Identified	791	2.6	b10*b11y3y23	384651	2365	214608571735848	980495557183992	0.0255	Green	99193	25353115	25353010	353533
D9Q4C8	D9Q4C8_CORP1	Phosphate ABC transporter phosphate bi	Regular	15523860	0	387360311	43	14	21	52.72	114266	39345	32826	27443	0.1063	Green		0	9	Pass2	PepFrag2	Carbamidomethyl+C(14)	29073829	DAYPLVLTTYEIVCSAGYDQTTRDR	DAYPLVLTTYEIVCSAGYDQTTRDR	303	25	3.97	4128	1	1	0	0	1264653	52930	Missing	883	5.3	b14y8y18	273311	2600	228599459653864	122171659041758	0.1598	Red	48908	29073629	29073492	230332
D9Q4C8	D9Q4C8_CORP1	Phosphate ABC transporter phosphate bi	Regular	15523860	0	387360311	43	14	21	52.72	114266	39345	32826	27443	0.1063	Green		0	10	Pass2	PepFrag2	None	20709835	TQGNDMVVDSSALFAMKEK	TQGNDMVVDSSALFAMKEK	284	19	4.31	4120	2	2	0	0	3399533	57224		663	3.2	b10y19y19*	258189	1909	186050247941035	800927664512786	0.0508	Yellow	98432	20709973	20709868	297267
D9Q4C8	D9Q4C8_CORP1	Phosphate ABC transporter phosphate bi	Regular	15523860	0	387360311	43	14	21	52.72	114266	39345	32826	27443	0.1063	Green		0	11	Pass2	PepFrag2	Carbamidomethyl+C(33)	49593486	TQGNDMVVDSSALFAMKEKDAYPLVLTTYEIVCSAGYDQTTRDR	TQGNDMVVDSSALFAMKEKDAYPLVLTTYEIVCSAGYDQTTRDR	284	44	4.10	4127	2	2	0	0	5462200	59284	Identified	692	2.8	b21*b28b39*y22*y33	316910	4509	32997405293957	208397673081497	0.0164	Yellow	99743	49592585	49592522	310682
D9Q4C8	D9Q4C8_CORP1	Phosphate ABC transporter phosphate bi	Regular	15523860	0	387360311	43	14	21	52.72	114266	39345	32826	27443	0.1063	Green		0	12	Pass2	MissedCleavage	None	24131994	KWNDAAIAQENTGVQLPDSDIK	KWNDAAIAQENTGVQLPDSDIK	162	22	3.97	4125	2	2	0	0	5555082	59357	Missing	366	2.7	b5y7y22*	242129	2217	20555912621827	933275517557385	0.0290	Yellow	30359	24132130	24132024	227006
D9Q4C8	D9Q4C8_CORP1	Phosphate ABC transporter phosphate bi	Regular	15523860	0	387360311	43	14	21	52.72	114266	39345	32826	27443	0.1063	Green		0	13	Pass2	MissedCleavage	None	25502835	NFIAGQVAFGGSDSPLSAEQVEKAK	NFIAGQVAFGGSDSPLSAEQVEKAK	91	25	4.44	4124	1	1	0	0	5400414	59234	Missing	73	2.5	y9	260277	2352	213821405099864	986291112591843	0.0203	Yellow	90865	25502718	25502614	262486
D9Q4C8	D9Q4C8_CORP1	Phosphate ABC transporter phosphate bi	Regular	15523860	0	387360311	43	14	21	52.72	114266	39345	32826	27443	0.1063	Green		0	14	Pass2	VarMod	Phosphoryl+STY(25)	30664932	DFLSVALNSQDQELADLGYIPVKGTHR	DFLSVALNSQDQELADLGYIPVKGTHR	330	27	4.44	4126	3	3	0	0	9309389	61599	Identified	6837	4.5	b11b21y7y27	317987	2772	238573270862986	11859289433079	0.0963	Green	51019	30664884	30664790	233414
D9Q4C8	D9Q4C8_CORP1	Phosphate ABC transporter phosphate bi	Regular	15523860	0	387360311	43	14	21	52.72	114266	39345	32826	27443	0.1063	Green		0	15	Pass2	InSource	Carbamidomethyl+C(14)	16388084	DAYPLVLTTYEIVC	DAYPLVLTTYEIVCSAGYDQTTRDR	303	14	3.01	4128	1	1	0	0	1141464	0.0000	Missing	1393	0.0	b14b14	273311	1493	157930559037942	671958653228406	0.0512	Red	25989	16388104	16388033	232568
D9Q4C8	D9Q4C8_CORP1	Phosphate ABC transporter phosphate bi	Regular	15523860	0	387360311	43	14	21	52.72	114266	39345	32826	27443	0.1063	Green		0	16	Pass2	InSource	None	16147970	AQENTGVQLPDSDIK	WNDAAIAQENTGVQLPDSDIK	169	15	3.70	4116	1	1	0	0	2698358	0.0000	Missing	432	0.0	y15	277033	1474	156587812282011	62450308417841	0.0359	Green	82721	16148121	16148025	253342
D9Q4C8	D9Q4C8_CORP1	Phosphate ABC transporter phosphate bi	Regular	15523860	0	387360311	43	14	21	52.72	114266	39345	32826	27443	0.1063	Green		0	17	Pass2	InSource	None	11725582	DFLSVALNSQD	DFLSVALNSQDQELADLGYIPVKGTHR	330	11	2.92	4126	0	0	0	0	452225	0.0000		0	0.0		317987	1093	128284172023191	480782648844384	0.0112	Green	22067	11725611	11725557	233819
D9Q4C8	D9Q4C8_CORP1	Phosphate ABC transporter phosphate bi	Regular	17114180	0	387360311	55	13	21	51.36	73194	39880	24552	26199	0.1015	Green		1	1	Pass1	PepFrag1	None	22851044	WNDAAIAQENTGVQLPDSDIK	WNDAAIAQENTGVQLPDSDIK	163	21	3.50	4242	12	12	4	1	105884600	72582	Identified	7109	5.1	b2b4b5b6b6*b8b21y6y7y8y8*y10y17y21	281011	2082	197127304890847	836260303018557	0.2685	Green	55462	22851205	22851097	239195
D9Q4C8	D9Q4C8_CORP1	Phosphate ABC transporter phosphate bi	Regular	17114180	0	387360311	55	13	21	51.36	73194	39880	24552	26199	0.1015	Green		0	2	Pass1	PepFrag1	None	31016418	LGIAAIDFGHGPVQLNPDSVGVALDHLTFK	LGIAAIDFGHGPVQLNPDSVGVALDHLTFK	254	30	5.03	4244	6	6	0	0	33146300	67538	Missing	3799	5.0	b14*b26*b29y6y10y12y15y24y25y30	390152	2922	247103999801818	126611001716398	0.1733	Green	101145	31016661	31016505	343378
D9Q4C8	D9Q4C8_CORP1	Phosphate ABC transporter phosphate bi	Regular	17114180	0	387360311	55	13	21	51.36	73194	39880	24552	26199	0.1015	Green		0	3	Pass1	PepFrag1	None	24141293	VGGELVGEGASSQQNAMDYFNIK	VGGELVGEGASSQQNAMDYFNIK	46	23	3.83	4245	9	9	3	0	13387560	63601		2429	3.7	b5b6b7b9b10b22*y1y7y9y22*y23	284213	2194	204134957643839	883478428839751	0.1030	Green	106427	24141476	24141368	270524
D9Q4C8	D9Q4C8_CORP1	Phosphate ABC transporter phosphate bi	Regular	17114180	0	387360311	55	13	21	51.36	73194	39880	24552	26199	0.1015	Green		0	4	Pass1	PepFrag1	None	23511514	NFIAGQVAFGGSDSPLSAEQVEK	NFIAGQVAFGGSDSPLSAEQVEK	91	23	3.83	4246	5	5	1	1	23441010	66033	Identified	2011	3.2	b11b12b14b14y9y23	291530	2150	20139651019037	860430945966898	0.0699	Green	106735	23511609	23511501	263583
D9Q4C8	D9Q4C8_CORP1	Phosphate ABC transporter phosphate bi	Regular	17114180	0	387360311	55	13	21	51.36	73194	39880	24552	26199	0.1015	Green		0	5	Pass1	PepFrag1	None	27624611	VKDFLSVALNSQDQELADLGYIPVK	VKDFLSVALNSQDQELADLGYIPVK	328	25	3.97	4243	3	3	0	0	53897160	69649	Identified	2474	3.2	b10*b16y3y25	363654	2605	228892442029697	101095447382943	0.0620	Green	99871	27624685	27624580	328922
D9Q4C8	D9Q4C8_CORP1	Phosphate ABC transporter phosphate bi	Regular	17114180	0	387360311	55	13	21	51.36	73194	39880	24552	26199	0.1015	Green		0	6	Pass1	PepFrag1	None	25352977	DFLSVALNSQDQELADLGYIPVK	DFLSVALNSQDQELADLGYIPVK	330	23	3.50	4250	1	1	0	0	2786385	56784	Missing	107	2.6	b9y6	380043	2365	214608571735848	927821417824974	0.0388	Yellow	107466	25353119	25353011	352951
D9Q4C8	D9Q4C8_CORP1	Phosphate ABC transporter phosphate bi	Regular	17114180	0	387360311	55	13	21	51.36	73194	39880	24552	26199	0.1015	Green		0	7	Pass2	PepFrag2	None	21470364	YQEAVSGASLAYTASGSGSGRK	YQEAVSGASLAYTASGSGSGRK	69	22	9.52	4247	2	2	0	0	2004928	55355		1452	2.6	b9*y10y22	155289	1935	187735734914755	78573269855879	0.0379	Yellow	13110	21470677	21470571	217941
D9Q4C8	D9Q4C8_CORP1	Phosphate ABC transporter phosphate bi	Regular	17114180	0	387360311	55	13	21	51.36	73194	39880	24552	26199	0.1015	Green		0	8	Pass2	PepFrag2	Carbamidomethyl+C(14)	29073829	DAYPLVLTTYEIVCSAGYDQTTRDR	DAYPLVLTTYEIVCSAGYDQTTRDR	303	25	3.97	4249	2	2	0	0	3841716	58179	Missing	402	2.3	b22y8*y10	269184	2600	228599459653864	118681229395753	0.0257	Yellow	75721	29073703	29073547	251730
D9Q4C8	D9Q4C8_CORP1	Phosphate ABC transporter phosphate bi	Regular	17114180	0	387360311	55	13	21	51.36	73194	39880	24552	26199	0.1015	Green		0	9	Pass2	PepFrag2	None	20709835	TQGNDMVVDSSALFAMKEK	TQGNDMVVDSSALFAMKEK	284	19	4.31	4248	2	2	0	0	16866360	64604		379	2.0	b11b18y5y12	255014	1909	186050247941035	757900263615423	0.0223	Green	70411	20710134	20710028	255412
D9Q4C8	D9Q4C8_CORP1	Phosphate ABC transporter phosphate bi	Regular	17114180	0	387360311	55	13	21	51.36	73194	39880	24552	26199	0.1015	Green		0	10	Pass2	PepFrag2	Carbamidomethyl+C(33)	49593486	TQGNDMVVDSSALFAMKEKDAYPLVLTTYEIVCSAGYDQTTRDR	TQGNDMVVDSSALFAMKEKDAYPLVLTTYEIVCSAGYDQTTRDR	284	44	4.10	4254	2	2	0	0	8201479	61472	Missing	454	2.6	y8y8*y12y24y25*	310628	4509	32997405293957	919896211758281	0.0195	Green	78736	49592076	49592076	349227
D9Q4C8	D9Q4C8_CORP1	Phosphate ABC transporter phosphate bi	Regular	17114180	0	387360311	55	13	21	51.36	73194	39880	24552	26199	0.1015	Green		0	11	Pass2	MissedCleavage	None	24131994	KWNDAAIAQENTGVQLPDSDIK	KWNDAAIAQENTGVQLPDSDIK	162	22	3.97	4252	5	5	0	0	8198493	61471	Missing	852	2.8	b5b9b22y10y22	249621	2217	20555912621827	883138131098068	0.0470	Green	33358	24132089	24131981	225764
D9Q4C8	D9Q4C8_CORP1	Phosphate ABC transporter phosphate bi	Regular	17114180	0	387360311	55	13	21	51.36	73194	39880	24552	26199	0.1015	Green		0	12	Pass2	MissedCleavage	None	24792463	KNFIAGQVAFGGSDSPLSAEQVEK	KNFIAGQVAFGGSDSPLSAEQVEK	90	24	4.44	4251	1	1	0	0	1640765	54484	Missing	235	2.4	b7*b14*y18	259897	2285	209741210646251	907308774046409	0.0278	Yellow	98325	24792611	24792503	375245
D9Q4C8	D9Q4C8_CORP1	Phosphate ABC transporter phosphate bi	Regular	17114180	0	387360311	55	13	21	51.36	73194	39880	24552	26199	0.1015	Green		0	13	Pass2	VarMod	Oxidation+M(16)	18298408	TQGNDMVVDSSALFAMK	TQGNDMVVDSSALFAMK	284	17	3.88	4253	2	2	0	0	1793932	54872		1321	1.6	b1b1b3*b7*y7	281852	1665	169838362045012	669651329341523	0.0129	Yellow	47624	18298571	18298468	272151
D9Q4C8	D9Q4C8_CORP1	Phosphate ABC transporter phosphate bi	Regular	17114180	0	387360311	55	13	21	51.36	73194	39880	24552	26199	0.1015	Green		0	14	Pass2	InSource	None	10544912	YDQTTRDR	TQGNDMVVDSSALFAMKEKDAYPLVLTTYEIVCSAGYDQTTRDR	320	8	6.89	4254	0	0	0	0	423786	0.0000		0	0.0		310628	919	11427993248041	523564641422153	0.0204	Green	41531	10545015	10544967	354010
D9Q4C8	D9Q4C8_CORP1	Phosphate ABC transporter phosphate bi	Regular	17114180	0	387360311	55	13	21	51.36	73194	39880	24552	26199	0.1015	Green		0	15	Pass2	NeutralLoss_NH3	Carbamidomethyl+C(14)	28903564	DAYPLVLTTYEIVCSAGYDQTTRDR	DAYPLVLTTYEIVCSAGYDQTTRDR	303	25	3.97	4249	1	1	0	0	2811845	0.0000	Missing	819	0.0	b23	269184	2600	228599459653864	105775923765321	0.0430	Yellow	55937	28903619	28903516	260068
D9Q4C8	D9Q4C8_CORP1	Phosphate ABC transporter phosphate bi	Regular	17114180	0	387360311	55	13	21	51.36	73194	39880	24552	26199	0.1015	Green		0	16	Pass2	NeutralLoss_NH3	None	23341248	NFIAGQVAFGGSDSPLSAEQVEK	NFIAGQVAFGGSDSPLSAEQVEK	91	23	3.83	4246	2	2	1	0	1768541	0.0000	Missing	709	0.0	b8b9y23*	291530	2150	20139651019037	854199884082228	0.0278	Green	33050	23341258	23341151	263367
D9Q4C8	D9Q4C8_CORP1	Phosphate ABC transporter phosphate bi	Regular	19735920	0	387360311	49	14	21	53.53	94484	45368	32388	30058	0.1164	Green		1	1	Pass1	PepFrag1	None	22851044	WNDAAIAQENTGVQLPDSDIK	WNDAAIAQENTGVQLPDSDIK	163	21	3.50	4064	8	8	2	1	121532400	73800	Identified	8127	5.3	b5*b6*b13y1y6y7y8y8*y10y10*y15y21y21*	283840	2082	197127304890847	861595192377545	0.2242	Green	57542	22851133	22851026	239978
D9Q4C8	D9Q4C8_CORP1	Phosphate ABC transporter phosphate bi	Regular	19735920	0	387360311	49	14	21	53.53	94484	45368	32388	30058	0.1164	Green		0	2	Pass1	PepFrag1	Carbamidomethyl+C(16)	31645205	EKDAYPLVLTTYEIVCSAGYDQTTRDR	EKDAYPLVLTTYEIVCSAGYDQTTRDR	301	27	4.20	4071	2	2	0	0	7897964	61928	Missing	3625	4.7	b7y27	227761	2844	242686729409241	140956913146617	0.1281	Green	55952	31645305	31645160	210718
D9Q4C8	D9Q4C8_CORP1	Phosphate ABC transporter phosphate bi	Regular	19735920	0	387360311	49	14	21	53.53	94484	45368	32388	30058	0.1164	Green		0	3	Pass1	PepFrag1	None	31016418	LGIAAIDFGHGPVQLNPDSVGVALDHLTFK	LGIAAIDFGHGPVQLNPDSVGVALDHLTFK	254	30	5.03	4067	5	5	0	0	31041240	67872	Identified	3443	4.9	b4b7y8y14y22*y27y30	394095	2922	247103999801818	13815611551549	0.1279	Green	102690	31016627	31016481	344725
D9Q4C8	D9Q4C8_CORP1	Phosphate ABC transporter phosphate bi	Regular	19735920	0	387360311	49	14	21	53.53	94484	45368	32388	30058	0.1164	Green		0	4	Pass1	PepFrag1	None	24141293	VGGELVGEGASSQQNAMDYFNIK	VGGELVGEGASSQQNAMDYFNIK	46	23	3.83	4068	4	4	1	0	19337160	65817		2453	3.8	b5b6y7y23	283609	2194	204134957643839	910243812973034	0.0832	Green	107878	24141440	24141332	270686
D9Q4C8	D9Q4C8_CORP1	Phosphate ABC transporter phosphate bi	Regular	19735920	0	387360311	49	14	21	53.53	94484	45368	32388	30058	0.1164	Green		0	5	Pass1	PepFrag1	None	23511514	NFIAGQVAFGGSDSPLSAEQVEK	NFIAGQVAFGGSDSPLSAEQVEK	91	23	3.83	4069	2	2	0	0	23779620	66715	Identified	2813	3.2	y4*y9y14y19*y23	295076	2150	20139651019037	886498096037797	0.0539	Green	108170	23511636	23511529	263849
D9Q4C8	D9Q4C8_CORP1	Phosphate ABC transporter phosphate bi	Regular	19735920	0	387360311	49	14	21	53.53	94484	45368	32388	30058	0.1164	Green		0	6	Pass1	PepFrag1	None	18138459	TQGNDMVVDSSALFAMK	TQGNDMVVDSSALFAMK	284	17	3.88	4070	2	2	0	0	9181216	62582		2616	2.9	y7y12y17	279344	1665	169838362045012	749647264265662	0.0515	Green	70228	18138454	18138379	284057
D9Q4C8	D9Q4C8_CORP1	Phosphate ABC transporter phosphate bi	Regular	19735920	0	387360311	49	14	21	53.53	94484	45368	32388	30058	0.1164	Green		0	7	Pass1	PepFrag1	None	27624611	VKDFLSVALNSQDQELADLGYIPVK	VKDFLSVALNSQDQELADLGYIPVK	328	25	3.97	4066	3	3	0	0	75587760	71737	Identified	2452	3.2	b12*b23y3y25	367907	2605	228892442029697	104158180320162	0.0472	Green	101374	27624696	27624589	330177
D9Q4C8	D9Q4C8_CORP1	Phosphate ABC transporter phosphate bi	Regular	19735920	0	387360311	49	14	21	53.53	94484	45368	32388	30058	0.1164	Green		0	8	Pass1	PepFrag1	None	20189414	YQEAVSGASLAYTASGSGSGR	YQEAVSGASLAYTASGSGSGR	69	21	6.84	4063	1	1	0	0	1426581	54496		1403	2.4	b7b10*y21	197826	1800	178899023871932	834411507367663	0.0249	Yellow	51541	20189429	20189349	274139
D9Q4C8	D9Q4C8_CORP1	Phosphate ABC transporter phosphate bi	Regular	19735920	0	387360311	49	14	21	53.53	94484	45368	32388	30058	0.1164	Green		0	9	Pass1	PepFrag1	None	21470364	YQEAVSGASLAYTASGSGSGRK	YQEAVSGASLAYTASGSGSGRK	69	22	9.52	4065	3	3	0	0	11619380	63604		413	1.9	y7y9y20y22	163477	1935	187735734914755	809536830970518	0.0140	Green	82609	21470473	21470368	177292
D9Q4C8	D9Q4C8_CORP1	Phosphate ABC transporter phosphate bi	Regular	19735920	0	387360311	49	14	21	53.53	94484	45368	32388	30058	0.1164	Green		0	10	Pass2	PepFrag2	Carbamidomethyl+C(33)	49593486	TQGNDMVVDSSALFAMKEKDAYPLVLTTYEIVCSAGYDQTTRDR	TQGNDMVVDSSALFAMKEKDAYPLVLTTYEIVCSAGYDQTTRDR	284	44	4.10	4076	2	2	0	0	5525246	60376	Missing	1092	2.1	b12*b30*y8*y11y37y39	277689	4509	32997405293957	220903755598684	0.0092	Yellow	105908	49592450	49592379	326055
D9Q4C8	D9Q4C8_CORP1	Phosphate ABC transporter phosphate bi	Regular	19735920	0	387360311	49	14	21	53.53	94484	45368	32388	30058	0.1164	Green		0	11	Pass2	MissedCleavage	None	24131994	KWNDAAIAQENTGVQLPDSDIK	KWNDAAIAQENTGVQLPDSDIK	162	22	3.97	4072	2	2	0	0	8437532	62215	Missing	275	2.9	b22y8	248114	2217	20555912621827	909893205755218	0.0434	Green	35321	24132097	24131990	226403
D9Q4C8	D9Q4C8_CORP1	Phosphate ABC transporter phosphate bi	Regular	19735920	0	387360311	49	14	21	53.53	94484	45368	32388	30058	0.1164	Green		0	12	Pass2	VarMod	Phosphoryl+STY(18);Phosphoryl+STY(24)	29623383	WNDAAIAQENTGVQLPDSDIKVVYR	WNDAAIAQENTGVQLPDSDIKVVYR	163	25	3.97	4073	9	9	2	0	6343260	60976	Missing	2347	4.2	b6b8*b9b10b10b12y1y2y5y11y14y15y22y25y25*	303877	2581	227484409137387	131951131737886	0.0998	Yellow	55579	29623612	29623465	242920
D9Q4C8	D9Q4C8_CORP1	Phosphate ABC transporter phosphate bi	Regular	19735920	0	387360311	49	14	21	53.53	94484	45368	32388	30058	0.1164	Green		0	13	Pass2	VarMod	Phosphoryl+STY(11);Phosphoryl+STY(24)	29623383	WNDAAIAQENTGVQLPDSDIKVVYR	WNDAAIAQENTGVQLPDSDIKVVYR	163	25	3.97	4074	4	4	0	0	4039015	59015	Identified	710	3.2	b8*b9b9y6y10y16*y21	303877	2581	227484409137387	131951131737886	0.0480	Yellow	55580	29623645	29623499	246699
D9Q4C8	D9Q4C8_CORP1	Phosphate ABC transporter phosphate bi	Regular	19735920	0	387360311	49	14	21	53.53	94484	45368	32388	30058	0.1164	Green		0	14	Pass2	VarMod	Phosphoryl+STY(25)	30664932	DFLSVALNSQDQELADLGYIPVKGTHR	DFLSVALNSQDQELADLGYIPVKGTHR	330	27	4.44	4075	2	2	0	0	6750641	61246	Identified	446	2.0	y5y6y7y9y16y23	322388	2772	238573270862986	115621664527161	0.0122	Green	102590	30664934	30664832	340882
D9Q4C8	D9Q4C8_CORP1	Phosphate ABC transporter phosphate bi	Regular	19735920	0	387360311	49	14	21	53.53	94484	45368	32388	30058	0.1164	Green		0	15	Pass2	InSource	None	8174090	EKDAYPL	EKDAYPLVLTTYEIVCSAGYDQTTRDR	301	7	4.07	4071	0	0	0	0	347871	0.0000	Missing	0	0.0		227761	757	10042077156173	455881817945815	0.0222	Green	61326	8174083	8174046	212925
D9Q4C8	D9Q4C8_CORP1	Phosphate ABC transporter phosphate bi	Regular	19735920	0	387360311	49	14	21	53.53	94484	45368	32388	30058	0.1164	Green		0	16	Pass2	InSource	None	10374647	YDQTTRDR	TQGNDMVVDSSALFAMKEKDAYPLVLTTYEIVCSAGYDQTTRDR	320	8	6.89	4076	0	0	0	0	570646	0.0000		173	0.0	y8*	277689	919	11427993248041	578610278703261	0.0102	Yellow	63299	10374711	10374666	315922
D9Q4D2	D9Q4D2_CORP1	UPF0678 fatty acid binding protein like	Regular	6599494	0.27	235051521	16	10	16	43.46	57718	12424	14956	0.8666	0.0204	Green		1	1	Pass1	PepFrag1	None	20719275	SDDQNNVDAPALSGNDAVNR	SDDQNNVDAPALSGNDAVNR	1	20	3.43	5672	2	2	0	0	15813330	60185	Missing	1247	2.5	y7*y8y20	184345	1829	180815408902994	801292774037968	0.0519	Green	7964	20719383	20719279	167618
D9Q4D2	D9Q4D2_CORP1	UPF0678 fatty acid binding protein like	Regular	6599494	0.27	235051521	16	10	16	43.46	57718	12424	14956	0.8666	0.0204	Green		0	2	Pass1	PepFrag1	None	22290432	LDQDGNHVGLDQRESGFWR	LDQDGNHVGLDQRESGFWR	107	19	4.44	5673	1	1	0	0	12683790	59228		835	2.5	b8*y19	230468	1988	191148350312769	862055337096042	0.0504	Yellow	46153	22290590	22290484	240529
D9Q4D2	D9Q4D2_CORP1	UPF0678 fatty acid binding protein like	Regular	6599494	0.27	235051521	16	10	16	43.46	57718	12424	14956	0.8666	0.0204	Green		0	3	Pass2	PepFrag2	None	21692179	EGPNLHDGLLALLPLVGVWR	EGPNLHDGLLALLPLVGVWR	50	20	5.22	5680	1	1	0	0	2393251	51985	Missing	5376	4.1	b12y20	389623	2070	196369121778401	889441817486323	0.2002	Red	87888	21692049	21691961	398155
D9Q4D2	D9Q4D2_CORP1	UPF0678 fatty acid binding protein like	Regular	6599494	0.27	235051521	16	10	16	43.46	57718	12424	14956	0.8666	0.0204	Green		0	4	Pass2	PepFrag2	None	19389920	NIPAFGDLPIPDDTANLR	NIPAFGDLPIPDDTANLR	32	18	3.59	5674	4	4	0	0	44012740	64631	Identified	4725	3.2	y6*y8y9*y10y16y18	300342	1789	178169431628378	795042559055425	0.1129	Green	63257	19389867	19389785	302018
D9Q4D2	D9Q4D2_CORP1	UPF0678 fatty acid binding protein like	Regular	6599494	0.27	235051521	16	10	16	43.46	57718	12424	14956	0.8666	0.0204	Green		0	5	Pass2	PepFrag2	None	14666982	LDQDGNHVGLDQR	LDQDGNHVGLDQR	107	13	4.16	5681	1	1	0	0	1149124	48799		1396	2.1	b10*y13	165039	1312	144893484762711	601388528238988	0.0493	Red	12059	14667404	14667339	208563
D9Q4D2	D9Q4D2_CORP1	UPF0678 fatty acid binding protein like	Regular	6599494	0.27	235051521	16	10	16	43.46	57718	12424	14956	0.8666	0.0204	Green		0	6	Pass2	MissedCleavage	None	24952889	ESALRNIPAFGDLPIPDDTANLR	ESALRNIPAFGDLPIPDDTANLR	27	23	3.97	5675	1	1	0	0	1943695	51081	Missing	392	4.5	b11y9	308310	2310	211268275550397	96502262757595	0.2134	Red	90565	24953013	24952909	354717
D9Q4D2	D9Q4D2_CORP1	UPF0678 fatty acid binding protein like	Regular	6599494	0.27	235051521	16	10	16	43.46	57718	12424	14956	0.8666	0.0204	Green		0	7	Pass2	MissedCleavage	None	10625612	MSAELSRVIG	MSAELSRVIG	204	10	7.00	5676	0	0	0	0	866196	47571		49	1.8	b5	202357	995	120496663418186	43568070152092	0.0413	Red	21186	10625738	10625690	204078
D9Q4D2	D9Q4D2_CORP1	UPF0678 fatty acid binding protein like	Regular	6599494	0.27	235051521	16	10	16	43.46	57718	12424	14956	0.8666	0.0204	Green		0	8	Pass2	VarMod	Phosphoryl+STY(8)	13686307	AAEQWKESALR	AAEQWKESALR	21	11	7.11	5677	2	2	0	0	8742773	57612		287	3.2	b3y10	172025	1176	134699044601709	561178020621216	0.1769	Yellow	6683	13686382	13686321	157631
D9Q4D2	D9Q4D2_CORP1	UPF0678 fatty acid binding protein like	Regular	6599494	0.27	235051521	16	10	16	43.46	57718	12424	14956	0.8666	0.0204	Green		0	9	Pass2	VarMod	Phosphoryl+STY(*)	24961952	AWQIESASTMVTATGPASLGPGKR	AWQIESASTMVTATGPASLGPGKR	155	24	10.12	5679	2	2	1	0	2565706	52287	Missing	112	1.9	b7b8	245451	2236	206731902016832	96537314432226	0.0207	Red	90575	24961981	24961876	274133
D9Q4D2	D9Q4D2_CORP1	UPF0678 fatty acid binding protein like	Regular	6599494	0.27	235051521	16	10	16	43.46	57718	12424	14956	0.8666	0.0204	Green		0	10	Pass2	VarMod	Oxidation+M(*);Phosphoryl+STY(*);Phosphoryl+STY(*)	29913094	DEIEVVLTHSTGVVEVLYGEPMNER	DEIEVVLTHSTGVVEVLYGEPMNER	130	25	3.89	5678	2	2	0	0	3709518	53888	Identified	537	1.8	b3b4-H3PO4b6b9b24-H3PO4y5	329306	2605	228892442029697	125698345394767	0.0159	Yellow	7609	29913312	29913175	164785
D9Q4D2	D9Q4D2_CORP1	UPF0678 fatty acid binding protein like	Regular	6599494	0.27	235051521	16	10	16	43.46	57718	12424	14956	0.8666	0.0204	Green		0	11	Pass2	InSource	None	10185204	DEIEVVLTH	DEIEVVLTHSTGVVEVLYGEPMNER	130	9	3.82	5678	0	0	0	0	466969	0.0000		0	0.0		329306	978	119120233866157	417622696985546	0.0669	Yellow	7887	10185255	10185208	166909
D9Q4D5	D9Q4D5_CORP1	Putative uncharacterized protein OS Cor	Regular	68965760	0	125377617	15	3	7	38.89	51011	51011	20634	36048	0.0452	Green		1	1	Pass1	PepFrag1	None	15667217	YNTPNMDLDSLQR	YNTPNMDLDSLQR	59	13	3.88	2005	12	12	6	2	565201400	85908	Identified	20135	6.0	b2b3b13b13*y2y4y5y7y7*y8y9y10y11y11y12y13	216470	1405	151662141384316	620979065373424	0.9583	Green	34707	15667327	15667256	219422
D9Q4D5	D9Q4D5_CORP1	Putative uncharacterized protein OS Cor	Regular	68965760	0	125377617	15	3	7	38.89	51011	51011	20634	36048	0.0452	Green		0	2	Pass2	PepFrag2	Carbamidomethyl+C(9)	19799062	SPNSQVFSCSLQGGPAMGR	SPNSQVFSCSLQGGPAMGR	25	19	9.01	2007	2	2	0	1	4286272	64707	Missing	256	1.8	b7b12y12	202522	1729	174163160190066	78474711962403	0.0237	Green	54636	19799274	19799190	375346
D9Q4D5	D9Q4D5_CORP1	Putative uncharacterized protein OS Cor	Regular	68965760	0	125377617	15	3	7	38.89	51011	51011	20634	36048	0.0452	Green		0	3	Pass2	PepFrag2	None	13536474	NIYVEYYSFR	NIYVEYYSFR	14	10	7.00	2006	1	1	0	0	1924360	61229		243	1.3	y4y10	241492	1213	137509752829733	4855905578849	0.0180	Green	27759	13536678	13536590	231208
D9Q4E5	D9Q4E5_CORP1	Glutathione peroxidase OS Corynebacteri	Regular	23363070	0	181273210	23	9	14	42.04	41428	25920	11492	17255	0.0313	Green		1	1	Pass1	PepFrag1	None	14066223	GDGPDIEWNFEK	GDGPDIEWNFEK	111	12	3.59	3876	8	8	4	0	151405700	75487	Identified	4025	3.7	b12y4y5y6y7y9y10y12	223208	1239	139467764083439	558461481894932	0.3346	Green	22707	14066318	14066256	248816
D9Q4E5	D9Q4E5_CORP1	Glutathione peroxidase OS Corynebacteri	Regular	23363070	0	181273210	23	9	14	42.04	41428	25920	11492	17255	0.0313	Green		0	2	Pass1	PepFrag1	Carbamidomethyl+C(1)	18418739	CGLTPQYEALEELYR	CGLTPQYEALEELYR	35	15	3.96	3877	2	2	0	0	83603510	72908	Identified	3805	3.1	y11y15	259364	1627	167244304248327	731266393720243	0.1638	Green	47764	18418814	18418737	282851
D9Q4E5	D9Q4E5_CORP1	Glutathione peroxidase OS Corynebacteri	Regular	23363070	0	181273210	23	9	14	42.04	41428	25920	11492	17255	0.0313	Green		0	3	Pass1	PepFrag1	None	12765878	FAPNMEPDDLK	FAPNMEPDDLK	135	11	3.70	3874	4	4	1	0	35882100	69234	Identified	1107	2.5	y5y8y9y11	214927	1152	13286011384771	506834798536511	0.1273	Green	8122	12765993	12765935	197908
D9Q4E5	D9Q4E5_CORP1	Glutathione peroxidase OS Corynebacteri	Regular	23363070	0	181273210	23	9	14	42.04	41428	25920	11492	17255	0.0313	Green		0	4	Pass1	PepFrag1	None	8664618	FVVSTEGK	FVVSTEGK	123	8	7.00	3875	2	2	0	0	18247150	66297		593	1.9	y6y8	136971	803	104448770240228	344005317353663	0.0823	Green	13954	8664620	8664578	142081
D9Q4E5	D9Q4E5_CORP1	Glutathione peroxidase OS Corynebacteri	Regular	23363070	0	181273210	23	9	14	42.04	41428	25920	11492	17255	0.0313	Green		0	5	Pass2	PepFrag2	Carbamidomethyl+C(4)	13166767	IIECLEDNVVL	IIECLEDNVVL	146	11	2.94	3881	1	1	0	0	1500968	55449		135	2.4	b6	297881	1197	136297869643399	522750996366494	0.1173	Yellow	38719	13167042	13166983	266757
D9Q4E5	D9Q4E5_CORP1	Glutathione peroxidase OS Corynebacteri	Regular	23363070	0	181273210	23	9	14	42.04	41428	25920	11492	17255	0.0313	Green		0	6	Pass2	PepFrag2	Carbamidomethyl+C(6)	10515354	QIAEFCKR	QIAEFCKR	76	8	8.97	3882	0	0	0	0	196528	46620		44	1.5	b5*	120173	918	114197015782606	417483784975701	0.0445	Red	15048	10515460	10515410	232098
D9Q4E5	D9Q4E5_CORP1	Glutathione peroxidase OS Corynebacteri	Regular	23363070	0	181273210	23	9	14	42.04	41428	25920	11492	17255	0.0313	Green		0	7	Pass2	PepFrag2	Carbamidomethyl+C(1)	24441551	CGLTPQYEALEELYRDYAPR	CGLTPQYEALEELYRDYAPR	35	20	4.16	3880	2	2	1	0	1915864	56509	Missing	714	1.5	y5y8y8y9	250912	2164	202269843519653	921834710241033	0.0182	Yellow	44301	24441344	24441203	214827
D9Q4E5	D9Q4E5_CORP1	Glutathione peroxidase OS Corynebacteri	Regular	23363070	0	181273210	23	9	14	42.04	41428	25920	11492	17255	0.0313	Green		0	8	Pass2	MissedCleavage	None	16878472	VVGRFAPNMEPDDLK	VVGRFAPNMEPDDLK	131	15	4.31	3879	2	2	0	0	11148690	64158	Identified	731	2.0	b10b10y8y9*y15	228856	1558	162481755656956	670114264462545	0.0475	Green	29105	16878593	16878520	299987
D9Q4E5	D9Q4E5_CORP1	Glutathione peroxidase OS Corynebacteri	Regular	23363070	0	181273210	23	9	14	42.04	41428	25920	11492	17255	0.0313	Green		0	9	Pass2	MissedCleavage	None	12777212	FVVSTEGKVVGR	FVVSTEGKVVGR	123	12	10.12	3878	2	2	0	0	2213177	57135		338	1.5	b5y12	169859	1209	13720728415289	476416847014321	0.0284	Yellow	38473	12777372	12777287	214232
D9Q4E5	D9Q4E5_CORP1	Glutathione peroxidase OS Corynebacteri	Regular	23363070	0	181273210	23	9	14	42.04	41428	25920	11492	17255	0.0313	Green		0	10	Pass2	InSource	Carbamidomethyl+C(4)	7583753	IIECLE	IIECLEDNVVL	146	6	3.13	3881	0	0	0	0	205621	0.0000		0	0.0		297881	676	931231014143173	404850726580465	0.0361	Yellow	35803	7583833	7583796	266408
D9Q4E6	D9Q4E6_CORP1	Protease II OS Corynebacterium pseudotu	Regular	4796121	1.42	793928780	34	15	45	12.01	106198	11234	24142	0.7836	0.0622	Green		1	1	Pass1	PepFrag1	None	19930502	LWATAEDGTQIPVSLVHR	LWATAEDGTQIPVSLVHR	445	18	5.22	6403	4	4	0	1	101107300	66857	Identified	1246	3.1	b2y7y16y18	278751	1856	182590543823478	770787907725372	0.0556	Green	86491	19930618	19930514	254440
D9Q4E6	D9Q4E6_CORP1	Protease II OS Corynebacterium pseudotu	Regular	4796121	1.42	793928780	34	15	45	12.01	106198	11234	24142	0.7836	0.0622	Green		0	2	Pass1	PepFrag1	None	19699362	QQEVVGGYNRDDYVATR	QQEVVGGYNRDDYVATR	428	17	4.31	6399	4	4	1	0	60112800	64599		1105	2.4	b17y12y13y17	168867	1764	176505680974044	761848885285557	0.0284	Green	7514	19699482	19699378	164403
D9Q4E6	D9Q4E6_CORP1	Protease II OS Corynebacterium pseudotu	Regular	4796121	1.42	793928780	34	15	45	12.01	106198	11234	24142	0.7836	0.0622	Green		0	3	Pass1	PepFrag1	None	15017183	VDDAWRPDSVWR	VDDAWRPDSVWR	207	12	4.17	6401	1	1	0	0	2522404	50827	Identified	119	1.9	b6y11	221837	1335	146581944302469	615747740267779	0.0218	Red	24994	15017318	15017252	196847
D9Q4E6	D9Q4E6_CORP1	Protease II OS Corynebacterium pseudotu	Regular	4796121	1.42	793928780	34	15	45	12.01	106198	11234	24142	0.7836	0.0622	Green		0	4	Pass1	PepFrag1	None	11506103	ATAQSGDFLLK	ATAQSGDFLLK	661	11	6.78	6400	2	2	0	1	26751490	61082		107	1.6	b4y7	210982	1071	126556934911502	47178335154765	0.0158	Green	21868	11506180	11506127	210490
D9Q4E6	D9Q4E6_CORP1	Protease II OS Corynebacterium pseudotu	Regular	4796121	1.42	793928780	34	15	45	12.01	106198	11234	24142	0.7836	0.0622	Green		0	5	Pass1	PepFrag1	None	9835230	YLMIASASK	YLMIASASK	251	9	9.72	6402	1	1	0	0	7219453	55394		86	1.5	y7	195608	928	115024834837476	403272772671993	0.0143	Yellow	55569	9835267	9835222	192175
D9Q4E6	D9Q4E6_CORP1	Protease II OS Corynebacterium pseudotu	Regular	4796121	1.42	793928780	34	15	45	12.01	106198	11234	24142	0.7836	0.0622	Green		0	6	Pass2	PepFrag2	None	21229750	VTSEVWVLDMENPEGDFR	VTSEVWVLDMENPEGDFR	260	18	3.50	6404	2	2	0	0	4205269	53047	Missing	2601	2.6	b6b9y18	332598	1918	186634546623439	870480900563231	0.0326	Red	87520	21230008	21229920	322301
D9Q4E6	D9Q4E6_CORP1	Protease II OS Corynebacterium pseudotu	Regular	4796121	1.42	793928780	34	15	45	12.01	106198	11234	24142	0.7836	0.0622	Green		0	7	Pass2	PepFrag2	None	23701136	VGYTSFTTPSQVFDYTVADGSK	VGYTSFTTPSQVFDYTVADGSK	402	22	3.88	6405	2	2	0	0	2836796	51337	Missing	556	2.7	b12*y7y22	276143	2142	200896611612389	995949674830253	0.0300	Red	30193	23701476	23701343	236459
D9Q4E6	D9Q4E6_CORP1	Protease II OS Corynebacterium pseudotu	Regular	4796121	1.42	793928780	34	15	45	12.01	106198	11234	24142	0.7836	0.0622	Green		0	8	Pass2	PepFrag2	None	28633785	ELQFDEELYTVGVSGNPEWDAPVLR	ELQFDEELYTVGVSGNPEWDAPVLR	377	25	3.43	6413	0	0	0	0	575209	44407	Missing	124	2.1	y10y21*	383318	2611	229243773569467	110737680513147	0.0136	Red	92416	28633067	28632968	313130
D9Q4E6	D9Q4E6_CORP1	Protease II OS Corynebacterium pseudotu	Regular	4796121	1.42	793928780	34	15	45	12.01	106198	11234	24142	0.7836	0.0622	Green		0	9	Pass2	PepFrag2	None	14736856	YLAFSVDTTGDER	YLAFSVDTTGDER	157	13	3.70	6412	1	1	0	0	908450	46392		89	1.5	b8	229533	1318	145334897175894	604253551209674	0.0101	Red	52283	14737171	14737106	200605
D9Q4E6	D9Q4E6_CORP1	Protease II OS Corynebacterium pseudotu	Regular	4796121	1.42	793928780	34	15	45	12.01	106198	11234	24142	0.7836	0.0622	Green		0	10	Pass2	MissedCleavage	None	21299734	IGTDPSEDVRVFHEEDER	IGTDPSEDVRVFHEEDER	221	18	3.96	6407	2	2	0	0	4937464	53744	Missing	1301	3.2	b9y18	178604	1896	185204637088963	823741315702086	0.0610	Yellow	6397	21299851	21299746	155558
D9Q4E6	D9Q4E6_CORP1	Protease II OS Corynebacterium pseudotu	Regular	4796121	1.42	793928780	34	15	45	12.01	106198	11234	24142	0.7836	0.0622	Green		0	11	Pass2	MissedCleavage	None	14216484	FWYYGRSEEGK	FWYYGRSEEGK	87	11	6.97	6406	1	1	0	0	1882470	49556		421	1.7	y7y10	191776	1250	140292022495946	582916811762709	0.0180	Red	40729	14216463	14216400	248753
D9Q4E6	D9Q4E6_CORP1	Protease II OS Corynebacterium pseudotu	Regular	4796121	1.42	793928780	34	15	45	12.01	106198	11234	24142	0.7836	0.0622	Green		0	12	Pass2	MissedCleavage	None	17448734	GMIFAVAHVRGGGEMGR	GMIFAVAHVRGGGEMGR	500	17	10.89	6408	1	1	0	0	2908619	51446		171	1.6	b5	221939	1614	166352240481448	674808564691647	0.0098	Red	42807	17448753	17448653	218509
D9Q4E6	D9Q4E6_CORP1	Protease II OS Corynebacterium pseudotu	Regular	4796121	1.42	793928780	34	15	45	12.01	106198	11234	24142	0.7836	0.0622	Green		0	13	Pass2	VarMod	Phosphoryl+STY(20);Phosphoryl+STY(31)	48582327	KNTFTDFIAVADFLIGQGVTAPDQMVAEGGSAGGMLMGAIANLAGDR	KNTFTDFIAVADFLIGQGVTAPDQMVAEGGSAGGMLMGAIANLAGDR	528	47	3.77	6410	3	3	0	0	3060972	51667	Missing	8255	6.6	b5b7b40*y8*y13y15y28-H3PO4y47y47*	504734	4374	323354433557002	893417734228007	0.1628	Red	71616	48582444	48582444	287102
D9Q4E6	D9Q4E6_CORP1	Protease II OS Corynebacterium pseudotu	Regular	4796121	1.42	793928780	34	15	45	12.01	106198	11234	24142	0.7836	0.0622	Green		0	14	Pass2	VarMod	Phosphoryl+STY(3);Phosphoryl+STY(5)	48582327	KNTFTDFIAVADFLIGQGVTAPDQMVAEGGSAGGMLMGAIANLAGDR	KNTFTDFIAVADFLIGQGVTAPDQMVAEGGSAGGMLMGAIANLAGDR	528	47	3.77	6411	2	2	0	0	2590908	50943	Missing	190	4.5	b4y12b9-H3PO4	504734	4374	323354433557002	677848111856673	0.0575	Red	71618	48582596	48582596	298171
D9Q4E6	D9Q4E6_CORP1	Protease II OS Corynebacterium pseudotu	Regular	4796121	1.42	793928780	34	15	45	12.01	106198	11234	24142	0.7836	0.0622	Green		0	15	Pass2	VarMod	Oxidation+M(5)	41989657	ADLDMTTPNPTLLYGYGSYEMSIDPEFSIARLSLMDR	ADLDMTTPNPTLLYGYGSYEMSIDPEFSIARLSLMDR	463	37	3.69	6409	2	2	0	0	3003965	51586	Missing	136	3.0	b20y25	474632	3843	296624184456378	786496737825513	0.0253	Red	71075	41989570	41989570	518095
D9Q4E6	D9Q4E6_CORP1	Protease II OS Corynebacterium pseudotu	Regular	4796121	1.42	793928780	34	15	45	12.01	106198	11234	24142	0.7836	0.0622	Green		0	16	Pass2	InSource	None	13846393	DDAWRPDSVWR	VDDAWRPDSVWR	208	11	4.17	6401	1	1	0	0	1148310	0.0000	Missing	5913	0.0	b11	221837	1230	138791555082546	567741986554906	0.1375	Red	58891	13846485	13846423	179677
D9Q4E6	D9Q4E6_CORP1	Protease II OS Corynebacterium pseudotu	Regular	4796121	1.42	793928780	34	15	45	12.01	106198	11234	24142	0.7836	0.0622	Green		0	17	Pass2	InSource	None	13866397	GGYNRDDYVATR	QQEVVGGYNRDDYVATR	433	12	7.00	6399	1	1	0	0	1885316	0.0000		524	0.0	y12	168867	1217	137811889214035	568562205997513	0.0180	Green	24039	13866403	13866342	173137
D9Q4E6	D9Q4E6_CORP1	Protease II OS Corynebacterium pseudotu	Regular	4796121	1.42	793928780	34	15	45	12.01	106198	11234	24142	0.7836	0.0622	Green		0	18	Pass2	InSource	None	14857081	VGGYNRDDYVATR	QQEVVGGYNRDDYVATR	432	13	7.00	6399	2	2	0	0	2984024	0.0000		206	0.0	b5y13	168867	1322	145628800025286	574579532805704	0.0161	Green	8806	14857119	14857027	174863
D9Q4E6	D9Q4E6_CORP1	Protease II OS Corynebacterium pseudotu	Regular	4796121	1.42	793928780	34	15	45	12.01	106198	11234	24142	0.7836	0.0622	Green		0	19	Pass2	InSource	None	8363937	KNTFTDF	KNTFTDFIAVADFLIGQGVTAPDQMVAEGGSAGGMLMGAIANLAGDR	528	7	6.78	6410	0	0	0	0	231453	0.0000		0	0.0		504734	778	102269476338066	465369576825408	0.0097	Red	35886	8363993	8363954	267902
D9Q4E6	D9Q4E6_CORP1	Protease II OS Corynebacterium pseudotu	Regular	4796121	1.42	793928780	34	15	45	12.01	106198	11234	24142	0.7836	0.0622	Green		0	20	Pass2	InSource	None	13326763	MLMGAIANLAGDR	KNTFTDFIAVADFLIGQGVTAPDQMVAEGGSAGGMLMGAIANLAGDR	562	13	7.00	6410	1	1	0	0	191282	0.0000		121	0.0	b2	504734	1252	140441627443006	546435651845287	0.0073	Red	80447	13326757	13326697	302623
D9Q4E6	D9Q4E6_CORP1	Protease II OS Corynebacterium pseudotu	Regular	4796121	1.42	793928780	34	15	45	12.01	106198	11234	24142	0.7836	0.0622	Green		0	21	Pass2	NeutralLoss_H2O	None	17268628	GMIFAVAHVRGGGEMGR	GMIFAVAHVRGGGEMGR	500	17	10.89	6408	1	1	0	0	6092177	0.0000		497	0.0	b17	221939	1614	166352240481448	667843197828979	0.2444	Red	97753	17268746	17268647	218990
D9Q4E6	D9Q4E6_CORP1	Protease II OS Corynebacterium pseudotu	Regular	4796121	1.42	793928780	34	15	45	12.01	106198	11234	24142	0.7836	0.0622	Green		0	22	Pass2	NeutralLoss_NH3	None	23530870	VGYTSFTTPSQVFDYTVADGSK	VGYTSFTTPSQVFDYTVADGSK	402	22	3.88	6405	0	0	0	0	651283	0.0000	Missing	374	0.0	y22*	276143	2142	200896611612389	9100277995133	0.0104	Red	66266	23530918	23530813	217144
D9Q4E9	D9Q4E9_CORP1	Adenylosuccinate lyase OS Corynebacteri	Regular	11612640	0	528692949	62	26	45	61.17	225539	32932	76469	22970	0.1214	Green		1	1	Pass1	PepFrag1	None	13726968	HAFIGAAESQVSR	HAFIGAAESQVSR	442	13	7.88	4636	0	0	0	0	824057	49809		41	4.1	y7*	169284	1248	140142337738261	562845223573866	0.0773	Red	11322	13727058	13726997	200177
D9Q4E9	D9Q4E9_CORP1	Adenylosuccinate lyase OS Corynebacteri	Regular	11612640	0	528692949	62	26	45	61.17	225539	32932	76469	22970	0.1214	Green		0	2	Pass1	PepFrag1	None	16888854	ALGVEIPSEAIAAYER	ALGVEIPSEAIAAYER	48	16	3.96	4629	5	5	1	1	202566100	73715	Identified	4083	3.3	b5b6y6y9y10y12y16	260148	1572	163453664664485	692491653263268	0.0347	Green	42459	16888928	16888855	273923
D9Q4E9	D9Q4E9_CORP1	Adenylosuccinate lyase OS Corynebacteri	Regular	11612640	0	528692949	62	26	45	61.17	225539	32932	76469	22970	0.1214	Green		0	3	Pass1	PepFrag1	None	12666477	VFDSVGQVYPR	VFDSVGQVYPR	229	11	6.73	4630	7	7	1	1	115320400	71268	Missing	1220	2.9	b2b7y3y6y8y9y11	209545	1155	133090673770468	519362048087952	0.0340	Green	57915	12666509	12666451	206177
D9Q4E9	D9Q4E9_CORP1	Adenylosuccinate lyase OS Corynebacteri	Regular	11612640	0	528692949	62	26	45	61.17	225539	32932	76469	22970	0.1214	Green		0	4	Pass1	PepFrag1	None	9264942	ETAHEVIK	ETAHEVIK	391	8	5.30	4628	2	2	0	0	1431373	52207		734	2.0	b3y1y8	100483	860	109334847036295	379889298179875	0.0175	Red	5892	9264970	9264927	151021
D9Q4E9	D9Q4E9_CORP1	Adenylosuccinate lyase OS Corynebacteri	Regular	11612640	0	528692949	62	26	45	61.17	225539	32932	76469	22970	0.1214	Green		0	5	Pass1	PepFrag1	None	17259130	LSSLETQVADHLGISR	LSSLETQVADHLGISR	213	16	5.22	4635	2	2	0	0	5636732	58160		238	2.3	b2b6y6y11	237878	1608	165939711412192	667475858638837	0.0120	Yellow	98966	17259241	17259142	257422
D9Q4E9	D9Q4E9_CORP1	Adenylosuccinate lyase OS Corynebacteri	Regular	11612640	0	528692949	62	26	45	61.17	225539	32932	76469	22970	0.1214	Green		0	6	Pass1	PepFrag1	None	16948272	YASAELTELWSPEAK	YASAELTELWSPEAK	17	15	3.96	4633	3	3	1	0	33124280	65851	Identified	978	2.2	b8y4y5y15	259187	1544	161506931086994	694927968566818	0.0115	Green	42488	16948351	16948278	273724
D9Q4E9	D9Q4E9_CORP1	Adenylosuccinate lyase OS Corynebacteri	Regular	11612640	0	528692949	62	26	45	61.17	225539	32932	76469	22970	0.1214	Green		0	7	Pass1	PepFrag1	None	17298967	VIDQVDLESIADREK	VIDQVDLESIADREK	64	15	3.86	4631	1	1	0	0	1283003	51732		398	2.1	b4b4b9*b12*	225177	1610	166077278022171	709307463900531	0.0103	Red	61649	17299060	17298986	304420
D9Q4E9	D9Q4E9_CORP1	Adenylosuccinate lyase OS Corynebacteri	Regular	11612640	0	528692949	62	26	45	61.17	225539	32932	76469	22970	0.1214	Green		0	8	Pass1	PepFrag1	None	23551834	ENAVAVALNMRENGGGQDLIQR	ENAVAVALNMRENGGGQDLIQR	399	22	4.44	4632	2	2	0	0	9235319	60304		304	1.9	b12*y6y6*y22	248122	2172	202768045419124	989675815751322	0.0058	Green	66286	23551909	23551777	253049
D9Q4E9	D9Q4E9_CORP1	Adenylosuccinate lyase OS Corynebacteri	Regular	11612640	0	528692949	62	26	45	61.17	225539	32932	76469	22970	0.1214	Green		0	9	Pass2	PepFrag2	None	15048006	FASAAEEILVAIDR	FASAAEEILVAIDR	166	14	3.83	4652	0	0	0	0	1436660	52223		71	4.1	y6	288259	1410	152021743589642	617011585584157	0.0719	Red	81763	15048484	15048418	257120
D9Q4E9	D9Q4E9_CORP1	Adenylosuccinate lyase OS Corynebacteri	Regular	11612640	0	528692949	62	26	45	61.17	225539	32932	76469	22970	0.1214	Green		0	10	Pass2	PepFrag2	None	8464316	VEDLTNR	VEDLTNR	459	7	4.07	4637	2	2	0	0	5292518	57886		3287	2.1	y5y7y7*	126583	766	101215140106574	470954633595253	0.0228	Yellow	8302	8464347	8464308	170163
D9Q4E9	D9Q4E9_CORP1	Adenylosuccinate lyase OS Corynebacteri	Regular	11612640	0	528692949	62	26	45	61.17	225539	32932	76469	22970	0.1214	Green		0	11	Pass2	PepFrag2	None	17878480	LPMTQEQLDEALEDR	LPMTQEQLDEALEDR	427	15	3.50	4651	1	1	0	0	1801881	53207	Missing	100	1.9	y5	269518	1631	167518306871258	733069180534533	0.0080	Red	62178	17878836	17878760	282334
D9Q4E9	D9Q4E9_CORP1	Adenylosuccinate lyase OS Corynebacteri	Regular	11612640	0	528692949	62	26	45	61.17	225539	32932	76469	22970	0.1214	Green		0	12	Pass2	PepFrag2	None	17428497	IEEFNALAGFEHTHK	IEEFNALAGFEHTHK	88	15	5.23	4650	3	3	1	0	3197525	55697		703	1.8	b9y14y15	212495	1587	164491799623578	714618563320497	0.0069	Yellow	61771	17429039	17428964	259304
D9Q4E9	D9Q4E9_CORP1	Adenylosuccinate lyase OS Corynebacteri	Regular	11612640	0	528692949	62	26	45	61.17	225539	32932	76469	22970	0.1214	Green		0	13	Pass2	PepFrag2	None	14727591	VIDQVDLESIADR	VIDQVDLESIADR	64	13	3.50	4634	2	2	0	0	6169092	58552		455	1.6	y8y13	251438	1366	148842435276704	60387365911188	0.0060	Yellow	24791	14727553	14727488	241071
D9Q4E9	D9Q4E9_CORP1	Adenylosuccinate lyase OS Corynebacteri	Regular	11612640	0	528692949	62	26	45	61.17	225539	32932	76469	22970	0.1214	Green		0	14	Pass2	PepFrag2	None	19929187	GPMGTAQDMLDLMGGDQKK	GPMGTAQDMLDLMGGDQKK	194	19	4.17	4653	0	0	0	0	467508	47347	Missing	184	1.5	y11*	242939	1833	181078940254982	770737088439662	0.0034	Red	63632	19928893	19928789	198980
D9Q4E9	D9Q4E9_CORP1	Adenylosuccinate lyase OS Corynebacteri	Regular	11612640	0	528692949	62	26	45	61.17	225539	32932	76469	22970	0.1214	Green		0	15	Pass2	MissedCleavage	None	24431769	LAADERLPMTQEQLDEALEDR	LAADERLPMTQEQLDEALEDR	421	21	3.68	4640	3	3	0	0	5805443	58288	Missing	1149	2.6	y1y6y7y21	289581	2237	206793534842033	944868970844175	0.0143	Yellow	15188	24431889	24431784	258695
D9Q4E9	D9Q4E9_CORP1	Adenylosuccinate lyase OS Corynebacteri	Regular	11612640	0	528692949	62	26	45	61.17	225539	32932	76469	22970	0.1214	Green		0	16	Pass2	MissedCleavage	None	29735429	LSSLETQVADHLGISRVFDSVGQVYPR	LSSLETQVADHLGISRVFDSVGQVYPR	213	27	5.28	4639	1	1	0	0	2105543	53883	Missing	53	2.8	y9	308194	2763	238056598664727	114998153898063	0.0130	Yellow	69187	29735306	29735210	273184
D9Q4E9	D9Q4E9_CORP1	Adenylosuccinate lyase OS Corynebacteri	Regular	11612640	0	528692949	62	26	45	61.17	225539	32932	76469	22970	0.1214	Green		0	17	Pass2	MissedCleavage	None	14027689	VEELIDRYPLR	VEELIDRYPLR	180	11	4.44	4638	2	2	0	0	2873544	55233	Missing	152	1.9	b5b7	222964	1313	144967100151334	575175652028612	0.0111	Yellow	81011	14027740	14027678	288878
D9Q4E9	D9Q4E9_CORP1	Adenylosuccinate lyase OS Corynebacteri	Regular	11612640	0	528692949	62	26	45	61.17	225539	32932	76469	22970	0.1214	Green		0	18	Pass2	VarMod	Phosphoryl+STY(2)	21750627	ETAHEVIKENAVAVALNMR	ETAHEVIKENAVAVALNMR	391	19	5.40	4645	3	3	0	0	6106338	58507		4854	4.3	b16y6y19	223910	1968	189864176634406	841179066900241	0.0615	Yellow	45886	21750740	21750635	220233
D9Q4E9	D9Q4E9_CORP1	Adenylosuccinate lyase OS Corynebacteri	Regular	11612640	0	528692949	62	26	45	61.17	225539	32932	76469	22970	0.1214	Green		0	19	Pass2	VarMod	Phosphoryl+STY(*)	19160227	YLPFLATTRILMAAVR	YLPFLATTRILMAAVR	370	16	11.14	4649	3	3	0	0	5095897	57722	Missing	1187	3.2	b5y5y9y16	355205	1774	177172118363485	740998487077697	0.0307	Yellow	85719	19160371	19160269	245079
D9Q4E9	D9Q4E9_CORP1	Adenylosuccinate lyase OS Corynebacteri	Regular	11612640	0	528692949	62	26	45	61.17	225539	32932	76469	22970	0.1214	Green		0	20	Pass2	VarMod	Carbamidomethyl+C(30);Oxidation+M(14);Phosphoryl+STY(13)	38749020	VGGLQVILRGYLTMLADLAGQQWNEGDVFCSVIR	VGGLQVILRGYLTMLADLAGQQWNEGDVFCSVIR	298	34	4.31	4648	2	2	0	0	5318328	57907		487	2.7	b32y8y9y30*	496650	3502	278807035507372	162827949460165	0.0091	Yellow	70834	38749155	38749036	385217
D9Q4E9	D9Q4E9_CORP1	Adenylosuccinate lyase OS Corynebacteri	Regular	11612640	0	528692949	62	26	45	61.17	225539	32932	76469	22970	0.1214	Green		0	21	Pass2	VarMod	Oxidation+M(13)	17157952	EGQVGSSAMPHKMNAR	EGQVGSSAMPHKMNAR	278	16	10.12	4647	2	2	0	0	2537500	54693	Missing	963	2.0	b7b10y9y16	123128	1539	161158066177892	703525448858278	0.0085	Yellow	5611	17157968	17157895	148506
D9Q4E9	D9Q4E9_CORP1	Adenylosuccinate lyase OS Corynebacteri	Regular	11612640	0	528692949	62	26	45	61.17	225539	32932	76469	22970	0.1214	Green		0	22	Pass2	VarMod	Phosphoryl+STY(18);Phosphoryl+STY(23)	26492572	SLDFDAVSALVQLGAGPSSLATTIR	SLDFDAVSALVQLGAGPSSLATTIR	240	25	3.88	4642	2	2	0	0	3381342	55940	Missing	893	2.3	b9y3-H3PO4y6-H3PO4y7y25	381998	2341	213154207640017	10245680013522	0.0081	Yellow	99771	26492804	26492701	279453
D9Q4E9	D9Q4E9_CORP1	Adenylosuccinate lyase OS Corynebacteri	Regular	11612640	0	528692949	62	26	45	61.17	225539	32932	76469	22970	0.1214	Green		0	23	Pass2	VarMod	Phosphoryl+STY(7)	14467100	AGVGRETAHEVIK	AGVGRETAHEVIK	386	13	7.88	4644	1	1	0	0	2052298	53772		334	1.8	y7y12y13	121222	1276	142230722812849	593192788430193	0.0079	Yellow	24567	14467108	14467044	276857
D9Q4E9	D9Q4E9_CORP1	Adenylosuccinate lyase OS Corynebacteri	Regular	11612640	0	528692949	62	26	45	61.17	225539	32932	76469	22970	0.1214	Green		0	24	Pass2	VarMod	Oxidation+M(9)	12435735	EGQVGSSAMPHK	EGQVGSSAMPHK	278	12	7.82	4643	2	2	0	0	1704919	52966	Missing	96	1.6	b8y7	107575	1104	129143439774817	509900975378274	0.0058	Red	22732	12435823	12435767	203025
D9Q4E9	D9Q4E9_CORP1	Adenylosuccinate lyase OS Corynebacteri	Regular	11612640	0	528692949	62	26	45	61.17	225539	32932	76469	22970	0.1214	Green		0	25	Pass2	VarMod	Phosphoryl+STY(3);Phosphoryl+STY(7)	12045486	KITNVLSNR	KITNVLSNR	8	9	11.49	4646	1	1	0	0	3143998	55624		242	1.4	b6b8y5y6*	148477	994	120415915105868	493899629967996	0.0056	Yellow	10615	12045570	12045515	192363
D9Q4E9	D9Q4E9_CORP1	Adenylosuccinate lyase OS Corynebacteri	Regular	11612640	0	528692949	62	26	45	61.17	225539	32932	76469	22970	0.1214	Green		0	26	Pass2	VarMod	Phosphoryl+STY(17)	22330318	GMTSRDLTENVEQLQIYR	GMTSRDLTENVEQLQIYR	103	18	4.44	4641	2	2	0	0	6619442	58858		92	1.7	y4y10	253157	1978	190506804499774	915607377192669	0.0052	Yellow	88623	22330365	22330274	325445
D9Q4E9	D9Q4E9_CORP1	Adenylosuccinate lyase OS Corynebacteri	Regular	11612640	0	528692949	62	26	45	61.17	225539	32932	76469	22970	0.1214	Green		0	27	Pass2	InSource	Oxidation+M(4)	7733610	SSAMPHK	EGQVGSSAMPHK	283	7	10.10	4643	1	1	0	0	717897	0.0000	Missing	45598	0.0	b2y7	107575	680	934900895986338	430298178092725	0.3850	Red	19082	7733626	7733589	189423
D9Q4E9	D9Q4E9_CORP1	Adenylosuccinate lyase OS Corynebacteri	Regular	11612640	0	528692949	62	26	45	61.17	225539	32932	76469	22970	0.1214	Green		0	28	Pass2	InSource	Phosphoryl+STY(1)	8594073	TAHEVIK	AGVGRETAHEVIK	392	7	7.82	4644	1	1	0	0	98819	0.0000		48	0.0	y2	121222	751	998894431745382	478174338821525	0.0170	Yellow	36054	8594077	8594037	266131
D9Q4E9	D9Q4E9_CORP1	Adenylosuccinate lyase OS Corynebacteri	Regular	11612640	0	528692949	62	26	45	61.17	225539	32932	76469	22970	0.1214	Green		0	29	Pass2	InSource	None	6183206	DLTNR	VEDLTNR	461	5	7.00	4637	1	1	0	0	1392053	0.0000		1448	0.0	y5	126583	552	813552691140614	344033640354798	0.0115	Yellow	7618	6183243	6183213	164837
D9Q4E9	D9Q4E9_CORP1	Adenylosuccinate lyase OS Corynebacteri	Regular	11612640	0	528692949	62	26	45	61.17	225539	32932	76469	22970	0.1214	Green		0	30	Pass2	InSource	None	10126084	TRILMAAVR	YLPFLATTRILMAAVR	377	9	12.40	4649	1	1	0	0	2564727	0.0000		50	0.0	y5	355205	1000	120.9	415198625013485	0.0051	Yellow	55834	10126135	10126088	233464
D9Q4E9	D9Q4E9_CORP1	Adenylosuccinate lyase OS Corynebacteri	Regular	11612640	0	528692949	62	26	45	61.17	225539	32932	76469	22970	0.1214	Green		0	31	Pass2	NeutralLoss_H2O	Phosphoryl+STY(17)	22150213	GMTSRDLTENVEQLQIYR	GMTSRDLTENVEQLQIYR	103	18	4.44	4641	1	1	0	0	1412187	0.0000		4278	0.0	b9b13b18	253157	1978	190506804499774	908222526878276	0.0276	Yellow	65243	22150405	22150315	320453
D9Q4E9	D9Q4E9_CORP1	Adenylosuccinate lyase OS Corynebacteri	Regular	11612640	0	528692949	62	26	45	61.17	225539	32932	76469	22970	0.1214	Green		0	32	Pass2	NeutralLoss_H2O	Phosphoryl+STY(3);Phosphoryl+STY(7)	11865381	KITNVLSNR	KITNVLSNR	8	9	11.49	4646	2	2	0	0	804680	0.0000		499	0.0	b2b9	148477	994	120415915105868	486514779653603	0.0225	Yellow	51551	11865475	11865421	201014
D9Q4E9	D9Q4E9_CORP1	Adenylosuccinate lyase OS Corynebacteri	Regular	11612640	0	528692949	62	26	45	61.17	225539	32932	76469	22970	0.1214	Green		0	33	Pass2	NeutralLoss_H2O	Phosphoryl+STY(*)	18980122	YLPFLATTRILMAAVR	YLPFLATTRILMAAVR	370	16	11.14	4649	0	0	0	0	662529	0.0000	Missing	0	0.0		355205	1774	177172118363485	734033120215029	0.0051	Yellow	27729	18980249	18980146	246722
D9Q4E9	D9Q4E9_CORP1	Adenylosuccinate lyase OS Corynebacteri	Regular	11612640	0	528692949	62	26	45	61.17	225539	32932	76469	22970	0.1214	Green		0	34	Pass2	NeutralLoss_H2O	None	8284210	VEDLTNR	VEDLTNR	459	7	4.07	4637	0	0	0	0	207568	0.0000		53	0.0	b7*	126583	766	101215140106574	460933553118384	0.0036	Yellow	7866	8284216	8284178	166710
D9Q4E9	D9Q4E9_CORP1	Adenylosuccinate lyase OS Corynebacteri	Regular	11612640	0	528692949	62	26	45	61.17	225539	32932	76469	22970	0.1214	Green		0	35	Pass2	NeutralLoss_NH3	None	17088864	LSSLETQVADHLGISR	LSSLETQVADHLGISR	213	16	5.22	4635	0	0	0	0	1406791	0.0000		248	0.0	b7	237878	1608	165939711412192	718094227358317	0.0126	Yellow	42584	17088919	17088805	239824
D9Q4E9	D9Q4E9_CORP1	Adenylosuccinate lyase OS Corynebacteri	Regular	11612640	0	528692949	62	26	45	61.17	225539	32932	76469	22970	0.1214	Green		0	36	Pass2	NeutralLoss_NH3	Phosphoryl+STY(18);Phosphoryl+STY(23)	26322306	SLDFDAVSALVQLGAGPSSLATTIR	SLDFDAVSALVQLGAGPSSLATTIR	240	25	3.88	4642	1	1	0	0	693535	0.0000	Missing	949	0.0	y1y25*	381998	2341	213154207640017	101798319055017	0.0071	Yellow	48163	26322354	26322251	265694
D9Q4F8	D9Q4F8_CORP1	Corynomycolyl transferase OS Corynebact	Regular	160098000	0	418345350	168	19	26	67.18	523457	184919	223739	123098	0.5150	Green		1	1	Pass1	PepFrag1	None	12546688	TVDPTIPNLER	TVDPTIPNLER	102	11	4.07	1332	12	12	7	4	445594800	88533	Identified	37423	6.9	b2b3b5b5b6b6b11y1y2y2y5y5*y6y7y8y8y9y9	179790	1163	133704526606516	498132460444641	0.1634	Green	16316	12546761	12546703	210297
D9Q4F8	D9Q4F8_CORP1	Corynomycolyl transferase OS Corynebact	Regular	160098000	0	418345350	168	19	26	67.18	523457	184919	223739	123098	0.5150	Green		0	2	Pass1	PepFrag1	None	20940172	NMAVYLSSADGGVLPSDIER	NMAVYLSSADGGVLPSDIER	304	20	3.70	1341	16	16	8	4	560560400	89530	Identified	24828	7.1	b3b4b5b6b12b13b14b17y6y7y9y12y13y14y16y20	303591	1921	186829109633854	831373111310186	0.0954	Green	60319	20940264	20940179	270717
D9Q4F8	D9Q4F8_CORP1	Corynomycolyl transferase OS Corynebact	Regular	160098000	0	418345350	168	19	26	67.18	523457	184919	223739	123098	0.5150	Green		0	3	Pass1	PepFrag1	None	41930860	EGGLQPALGDQNVTVVMPTQALSSLYSDWVADDPALGHLK	EGGLQPALGDQNVTVVMPTQALSSLYSDWVADDPALGHLK	158	40	3.77	1340	20	20	9	6	80571220	81106	Identified	33404	9.1	b5b8b12b13b14b14b15b15b16b17b26*b40y7y12y13y17y20y23y24y25y26y27y35y40	420586	3891	299089009668672	158145943162935	0.0945	Green	59725	41931085	41930950	385697
D9Q4F8	D9Q4F8_CORP1	Corynomycolyl transferase OS Corynebact	Regular	160098000	0	418345350	168	19	26	67.18	523457	184919	223739	123098	0.5150	Green		0	4	Pass1	PepFrag1	None	9244825	WETFITK	WETFITK	198	7	7.00	1343	6	6	5	0	105019700	82257		6154	4.6	y2y2y3y4y5y6y6y7	197205	852	108655745869932	367040887007097	0.0852	Green	36476	9244920	9244876	222750
D9Q4F8	D9Q4F8_CORP1	Corynomycolyl transferase OS Corynebact	Regular	160098000	0	418345350	168	19	26	67.18	523457	184919	223739	123098	0.5150	Green		0	5	Pass1	PepFrag1	None	19639794	DTSTPSPALYLLDGIGGMR	DTSTPSPALYLLDGIGGMR	133	19	3.88	1338	14	14	7	3	426963200	88348	Identified	23915	6.6	b4b4b9b13y4y6y7y7y8y8y9y10y12y13y14y15y16y19	302462	1814	179825450101811	779745089587035	0.0833	Green	55141	19639889	19639809	345693
D9Q4F8	D9Q4F8_CORP1	Corynomycolyl transferase OS Corynebact	Regular	160098000	0	418345350	168	19	26	67.18	523457	184919	223739	123098	0.5150	Green		0	6	Pass1	PepFrag1	None	24892042	LPSGVGSSDSEYPLPTNPNITESK	LPSGVGSSDSEYPLPTNPNITESK	74	24	3.83	1333	15	15	6	4	713203600	90576	Identified	24316	7.2	b2b7b8b11b12b12b13b14b17b20y4y7y9y10y10*y12y13y24y24*	226430	2261	208269980207487	928135814202045	0.0820	Green	32047	24892153	24892044	227463
D9Q4F8	D9Q4F8_CORP1	Corynomycolyl transferase OS Corynebact	Regular	160098000	0	418345350	168	19	26	67.18	523457	184919	223739	123098	0.5150	Green		0	7	Pass1	PepFrag1	None	9885285	WVVASPAMK	WVVASPAMK	113	9	10.10	1334	10	10	7	2	446988200	88547	Identified	4117	4.2	b1b2y1y2y4y5y6y7y8y9	195155	929	115107452787569	392468588477619	0.0514	Green	36849	9885335	9885288	204914
D9Q4F8	D9Q4F8_CORP1	Corynomycolyl transferase OS Corynebact	Regular	160098000	0	418345350	168	19	26	67.18	523457	184919	223739	123098	0.5150	Green		0	8	Pass1	PepFrag1	Carbamidomethyl+C(22)	25863134	AAGRPFYELPAGVALEQGTLHCTK	AAGRPFYELPAGVALEQGTLHCTK	324	24	7.16	1339	8	8	3	1	104960600	82254	Identified	8056	5.6	b8b8y3y6y6y7y8*y13y14y15y16y24	246511	2350	213700173966051	975450944072821	0.0420	Green	57566	25863317	25863173	260382
D9Q4F8	D9Q4F8_CORP1	Corynomycolyl transferase OS Corynebact	Regular	160098000	0	418345350	168	19	26	67.18	523457	184919	223739	123098	0.5150	Green		0	9	Pass1	PepFrag1	Carbamidomethyl+C(8)	17978589	GVFGISGCYATQEPVGR	GVFGISGCYATQEPVGR	248	17	6.28	1342	12	12	2	2	330902600	87241	Identified	11126	4.9	b4b6b8b10y2y4y5y7y9y11y12y15y17	216119	1582	164146119524019	713791431353426	0.0415	Green	60504	17978670	17978594	234682
D9Q4F8	D9Q4F8_CORP1	Corynomycolyl transferase OS Corynebact	Regular	160098000	0	418345350	168	19	26	67.18	523457	184919	223739	123098	0.5150	Green		0	10	Pass1	PepFrag1	None	18748490	GGNVQNMWGPDGSELWK	GGNVQNMWGPDGSELWK	275	17	4.07	1336	9	9	3	0	159931600	84083	Missing	12617	4.8	b4b6*b7*b8*b17y1y2y6y9y10y11y17	265958	1675	170517716623193	744358287032438	0.0387	Green	41917	18748578	18748500	269920
D9Q4F8	D9Q4F8_CORP1	Corynomycolyl transferase OS Corynebact	Regular	160098000	0	418345350	168	19	26	67.18	523457	184919	223739	123098	0.5150	Green		0	11	Pass1	PepFrag1	None	12206018	HDVPSNPEGLR	HDVPSNPEGLR	293	11	5.22	1331	7	7	2	1	97278350	81924	Identified	7536	3.9	b2b3b3b7*y3y5y8y10y11	114869	1092	128205914175396	4846070695658	0.0333	Green	2786	12206125	12206068	132732
D9Q4F8	D9Q4F8_CORP1	Corynomycolyl transferase OS Corynebact	Regular	160098000	0	418345350	168	19	26	67.18	523457	184919	223739	123098	0.5150	Green		0	12	Pass1	PepFrag1	None	9134989	LIEDPAQK	LIEDPAQK	209	8	4.07	1330	5	5	2	1	91077620	81638	Identified	3066	3.3	b2y2*y4y4*y6y7y8	143696	854	108825719704185	362680136206673	0.0292	Green	2400	9135060	9135016	127846
D9Q4F8	D9Q4F8_CORP1	Corynomycolyl transferase OS Corynebact	Regular	160098000	0	418345350	168	19	26	67.18	523457	184919	223739	123098	0.5150	Green		0	13	Pass1	PepFrag1	None	11976739	QLRPAWDAIK	QLRPAWDAIK	379	10	10.12	1335	3	3	0	0	5344747	69323	Missing	4467	3.5	b5*b7b7y1y10	186454	1123	130620940073403	475504141957516	0.0273	Green	38041	11976861	11976806	207333
D9Q4F8	D9Q4F8_CORP1	Corynomycolyl transferase OS Corynebact	Regular	160098000	0	418345350	168	19	26	67.18	523457	184919	223739	123098	0.5150	Green		0	14	Pass1	PepFrag1	None	14967757	AAHVAQSIGFPGWR	AAHVAQSIGFPGWR	60	14	11.05	1337	7	7	2	2	58535770	79718	Missing	2982	3.0	b3b9b14y5y6y10y11y14	226013	1367	148915067917411	594254469211904	0.0131	Green	52586	14967814	14967748	240400
D9Q4F8	D9Q4F8_CORP1	Corynomycolyl transferase OS Corynebact	Regular	160098000	0	418345350	168	19	26	67.18	523457	184919	223739	123098	0.5150	Green		0	15	Pass2	PepFrag2	None	20309501	GGNVQNMWGPDGSELWKR	GGNVQNMWGPDGSELWKR	275	18	7.03	1348	2	2	0	0	3380360	67333	Missing	1255	3.8	y15y18	236249	1823	18041975135554	757269146827444	0.0198	Green	34010	20309844	20309738	266383
D9Q4F8	D9Q4F8_CORP1	Corynomycolyl transferase OS Corynebact	Regular	160098000	0	418345350	168	19	26	67.18	523457	184919	223739	123098	0.5150	Green		0	16	Pass2	MissedCleavage	None	25453014	RAIGGLSMGAIGAVNIANQNPDMFK	RAIGGLSMGAIGAVNIANQNPDMFK	223	25	10.12	1344	2	2	0	0	5811874	69687	Missing	127	1.9	y6y21	322852	2383	215696118075569	949052456703143	0.0020	Green	57478	25453051	25452942	291717
D9Q4F8	D9Q4F8_CORP1	Corynomycolyl transferase OS Corynebact	Regular	160098000	0	418345350	168	19	26	67.18	523457	184919	223739	123098	0.5150	Green		0	17	Pass2	VarMod	Oxidation+M(19)	22401744	TVDPTIPNLERWVVASPAMK	TVDPTIPNLERWVVASPAMK	102	20	7.03	1345	3	3	0	0	5357234	69333	Missing	2800	3.9	b8y7y20	289736	2092	19775801202493	835281429557031	0.0189	Green	56427	22401847	22401738	290508
D9Q4F8	D9Q4F8_CORP1	Corynomycolyl transferase OS Corynebact	Regular	160098000	0	418345350	168	19	26	67.18	523457	184919	223739	123098	0.5150	Green		0	18	Pass2	VarMod	Carbamidomethyl+C(22);Phosphoryl+STY(7)	34526855	AAGRPFYELPAGVALEQGTLHCTKLLDSAMR	AAGRPFYELPAGVALEQGTLHCTKLLDSAMR	324	31	7.16	1347	3	3	0	0	15693670	74001	Identified	2596	4.2	b9b18y20y22y31	315875	3101	257095304564159	128738374765868	0.0148	Green	59245	34526898	34526808	295186
D9Q4F8	D9Q4F8_CORP1	Corynomycolyl transferase OS Corynebact	Regular	160098000	0	418345350	168	19	26	67.18	523457	184919	223739	123098	0.5150	Green		0	19	Pass2	VarMod	Carbamidomethyl+C(22);Phosphoryl+STY(19)	34526855	AAGRPFYELPAGVALEQGTLHCTKLLDSAMR	AAGRPFYELPAGVALEQGTLHCTKLLDSAMR	324	31	7.16	1346	2	2	0	0	2879199	66637	Missing	421	2.0	b11b11b24	315875	3101	257095304564159	128738374765868	0.0019	Green	59243	34526765	34526675	343540
D9Q4F8	D9Q4F8_CORP1	Corynomycolyl transferase OS Corynebact	Regular	160098000	0	418345350	168	19	26	67.18	523457	184919	223739	123098	0.5150	Green		0	20	Pass2	InSource	None	8294414	LPSDIER	NMAVYLSSADGGVLPSDIER	317	7	4.07	1341	1	1	0	0	2071063	0.0000	Missing	4176	0.0	y7	303591	759	100597568751794	442788603102021	0.0121	Green	24705	8294461	8294422	262879
D9Q4F8	D9Q4F8_CORP1	Corynomycolyl transferase OS Corynebact	Regular	160098000	0	418345350	168	19	26	67.18	523457	184919	223739	123098	0.5150	Green		0	21	Pass2	InSource	None	9395258	PTIPNLER	TVDPTIPNLER	105	8	7.00	1332	4	4	0	0	42267600	0.0000	Identified	1475	0.0	b2y1y5y8	179790	874	110518230443205	373013408892865	0.0075	Green	34206	9395303	9395258	210467
D9Q4F8	D9Q4F8_CORP1	Corynomycolyl transferase OS Corynebact	Regular	160098000	0	418345350	168	19	26	67.18	523457	184919	223739	123098	0.5150	Green		0	22	Pass2	InSource	None	7193624	GFPGWR	AAHVAQSIGFPGWR	68	6	11.05	1337	1	1	0	0	2102524	0.0000	Missing	2281	0.0	y6	226013	632	89037102753499	384024062840371	0.0074	Green	62121	7193642	7193607	240541
D9Q4F8	D9Q4F8_CORP1	Corynomycolyl transferase OS Corynebact	Regular	160098000	0	418345350	168	19	26	67.18	523457	184919	223739	123098	0.5150	Green		0	23	Pass2	InSource	None	7033807	VASPAMK	WVVASPAMK	115	7	10.10	1334	2	2	0	0	34278820	0.0000	Identified	2149	0.0	y4y7	195155	661	917403953113942	375492427545055	0.0070	Green	35570	7033854	7033820	205026
D9Q4F8	D9Q4F8_CORP1	Corynomycolyl transferase OS Corynebact	Regular	160098000	0	418345350	168	19	26	67.18	523457	184919	223739	123098	0.5150	Green		0	24	Pass2	InSource	None	3612445	ITK	WETFITK	202	3	10.10	1343	0	0	0	0	79720	0.0000		0	0.0		197205	352	602728059072242	192846615079567	0.0059	Green	34810	3612467	3612449	225467
D9Q4F8	D9Q4F8_CORP1	Corynomycolyl transferase OS Corynebact	Regular	160098000	0	418345350	168	19	26	67.18	523457	184919	223739	123098	0.5150	Green		0	25	Pass2	InSource	None	11185742	AQSIGFPGWR	AAHVAQSIGFPGWR	64	10	11.05	1337	0	0	0	0	1289756	0.0000	Missing	0	0.0		226013	1010	12170466260244	444099731596054	0.0049	Green	9574	11185779	11185727	221462
D9Q4F8	D9Q4F8_CORP1	Corynomycolyl transferase OS Corynebact	Regular	160098000	0	418345350	168	19	26	67.18	523457	184919	223739	123098	0.5150	Green		0	26	Pass2	InSource	None	8004149	IEDPAQK	LIEDPAQK	210	7	4.07	1330	1	1	0	0	2079375	0.0000	Missing	1024	0.0	y7	143696	730	98018535093507	427293084119898	0.0039	Green	2394	8004197	8004158	127723
D9Q4F8	D9Q4F8_CORP1	Corynomycolyl transferase OS Corynebact	Regular	160098000	0	418345350	168	19	26	67.18	523457	184919	223739	123098	0.5150	Green		0	27	Pass2	InSource	Carbamidomethyl+C(13)	15818054	PAGVALEQGTLHCTK	AAGRPFYELPAGVALEQGTLHCTK	333	15	7.16	1339	1	1	0	0	2831714	0.0000	Identified	785	0.0	y10*y15	246511	1421	152811375919693	628013212810191	0.0029	Green	28643	15818106	15818037	273769
D9Q4F8	D9Q4F8_CORP1	Corynomycolyl transferase OS Corynebact	Regular	160098000	0	418345350	168	19	26	67.18	523457	184919	223739	123098	0.5150	Green		0	28	Pass2	InSource	None	6283413	PNLER	TVDPTIPNLER	108	5	7.00	1332	1	1	0	0	1346492	0.0000	Identified	552	0.0	y5	179790	567	828225008705113	335433417998174	0.0019	Green	13091	6283473	6283443	210439
D9Q4F8	D9Q4F8_CORP1	Corynomycolyl transferase OS Corynebact	Regular	160098000	0	418345350	168	19	26	67.18	523457	184919	223739	123098	0.5150	Green		0	29	Pass2	NeutralLoss_H2O	None	11796633	QLRPAWDAIK	QLRPAWDAIK	379	10	10.12	1335	1	1	0	0	650973	0.0000	Missing	91	0.0	y1	186454	1123	130620940073403	439854536522151	0.0089	Green	37940	11796730	11796649	207340
D9Q4H6	D9Q4H6_CORP1	Lipoprotein LpqE OS Corynebacterium pse	Regular	54837700	0	196307249	45	7	13	67.02	172973	140569	73459	99337	0.1950	Green		1	1	Pass1	PepFrag1	None	13236288	FTAINQDNSSAR	FTAINQDNSSAR	77	12	7.00	2235	18	18	15	5	624369100	85345		49585	7.6	b2b2b3b3b4b5b6b6*b12b12*y1y2y3y4y5y5*y6y6*y6y7y7*y7y8y8*y8y9y9*y10y10*y11y12	168775	1177	134775393786409	524627803390137	0.5959	Green	34311	13236378	13236316	129214
D9Q4H6	D9Q4H6_CORP1	Lipoprotein LpqE OS Corynebacterium pse	Regular	54837700	0	196307249	45	7	13	67.02	172973	140569	73459	99337	0.1950	Green		0	2	Pass1	PepFrag1	Carbamidomethyl+C(3)	22271136	NICIEHVSTSIANTGLAAGGNK	NICIEHVSTSIANTGLAAGGNK	131	22	7.16	2236	14	14	6	2	123540300	78309		5853	6.2	b7b8b10b10b11b12b14b16*b22y4y5y6y8y9y10y10*y10y11y11*y22	210790	2014	192811357213716	79892691949978	0.1813	Green	55771	22271273	22271165	224116
D9Q4H6	D9Q4H6_CORP1	Lipoprotein LpqE OS Corynebacterium pse	Regular	54837700	0	196307249	45	7	13	67.02	172973	140569	73459	99337	0.1950	Green		0	3	Pass1	PepFrag1	Carbamidomethyl+C(13)	25482447	AVITGDTTINSDCSLVGDVPSEVAK	AVITGDTTINSDCSLVGDVPSEVAK	101	25	3.50	2234	2	2	1	0	7339264	66047	Missing	330	2.5	y9y10y25*	274075	2309	211207299065114	914125492207345	0.0136	Green	21642	25482637	25482528	243734
D9Q4H6	D9Q4H6_CORP1	Lipoprotein LpqE OS Corynebacterium pse	Regular	54837700	0	196307249	45	7	13	67.02	172973	140569	73459	99337	0.1950	Green		0	4	Pass2	PepFrag2	None	10615262	DVTVHFTDK	DVTVHFTDK	62	9	5.10	2237	2	2	0	0	3121099	62334		221	2.5	y6y9	136604	966	118143831644999	420741957917603	0.0355	Green	5774	10615329	10615277	170601
D9Q4H6	D9Q4H6_CORP1	Lipoprotein LpqE OS Corynebacterium pse	Regular	54837700	0	196307249	45	7	13	67.02	172973	140569	73459	99337	0.1950	Green		0	5	Pass2	PepFrag2	Carbamidomethyl+C(3)	60829687	NICIEHVSTSIANTGLAAGGNKEVVFSFDSGTITTTATISTPVVESGTQDREVGGHAAAH	NICIEHVSTSIANTGLAAGGNKEVVFSFDSGTITTTATISTPVVESGTQDREVGGHAAAH	131	60	4.76	2240	1	1	0	0	868584	56779	Missing	490	3.1	b14y60	272507	5557	379303251294292	111721300517717	0.0104	Yellow	34237	60829064	60829064	332605
D9Q4H6	D9Q4H6_CORP1	Lipoprotein LpqE OS Corynebacterium pse	Regular	54837700	0	196307249	45	7	13	67.02	172973	140569	73459	99337	0.1950	Green		0	6	Pass2	VarMod	Phosphoryl+STY(*)	13496824	HTLKSITVGGEK	HTLKSITVGGEK	89	12	9.88	2239	2	2	0	0	2189899	60795		389	2.0	b7y7y12	120173	1205	13690448171683	534954319982706	0.0146	Green	27734	13496811	13496748	255075
D9Q4H6	D9Q4H6_CORP1	Lipoprotein LpqE OS Corynebacterium pse	Regular	54837700	0	196307249	45	7	13	67.02	172973	140569	73459	99337	0.1950	Green		0	7	Pass2	VarMod	Oxidation+M(1)	12405548	MEDEQVKSMK	MEDEQVKSMK	0	10	4.44	2238	5	5	1	0	2809863	61878		930	1.4	b8y1y4y5y10	143254	1119	130310584226708	491700957672212	0.0064	Green	38462	12405563	12405505	185990
D9Q4H6	D9Q4H6_CORP1	Lipoprotein LpqE OS Corynebacterium pse	Regular	54837700	0	196307249	45	7	13	67.02	172973	140569	73459	99337	0.1950	Green		0	8	Pass2	InSource	None	6753461	FTAINQ	FTAINQDNSSAR	77	6	6.13	2235	1	1	0	0	603316	0.0000		15300	0.0	b6b6*b6	168775	629	887551163847606	346860968909028	0.1256	Green	2220	6753466	6753433	127165
D9Q4H6	D9Q4H6_CORP1	Lipoprotein LpqE OS Corynebacterium pse	Regular	54837700	0	196307249	45	7	13	67.02	172973	140569	73459	99337	0.1950	Green		0	9	Pass2	InSource	None	8844585	NTGLAAGGNK	NICIEHVSTSIANTGLAAGGNK	143	10	10.10	2236	0	0	0	0	1079307	0.0000		0	0.0		210790	822	106089933997782	350560148394033	0.0055	Green	36615	8844650	8844606	215056
D9Q4H6	D9Q4H6_CORP1	Lipoprotein LpqE OS Corynebacterium pse	Regular	54837700	0	196307249	45	7	13	67.02	172973	140569	73459	99337	0.1950	Green		0	10	Pass2	NeutralLoss_NH3	Carbamidomethyl+C(13)	25312182	AVITGDTTINSDCSLVGDVPSEVAK	AVITGDTTINSDCSLVGDVPSEVAK	101	25	3.50	2234	0	0	0	0	1198499	0.0000	Missing	361	0.0	y13y25*	274075	2309	211207299065114	978661745685542	0.0112	Green	56817	25312253	25312095	251105
D9Q4I2	D9Q4I2_CORP1	Carbonic anhydrase OS Corynebacterium p	Regular	3325137	1.66	225563018	9	6	16	20.10	58428	6086	2729	0.3638	0.0082	Green		1	1	Pass1	PepFrag1	None	14258312	ALVGQIAPSILESK	ALVGQIAPSILESK	135	14	7.00	8301	3	3	1	0	22034990	58649	Identified	155	2.2	b2y7y8	255709	1377	1496404231783	570379403105948	0.0497	Yellow	67361	14258311	14258250	257920
D9Q4I2	D9Q4I2_CORP1	Carbonic anhydrase OS Corynebacterium p	Regular	3325137	1.66	225563018	9	6	16	20.10	58428	6086	2729	0.3638	0.0082	Green		0	2	Pass1	PepFrag1	None	13166593	VIEGDGAPAGFQR	VIEGDGAPAGFQR	122	13	4.07	8300	3	3	0	0	26995820	59531	Identified	439	1.9	y6y11y13	193423	1194	136070041963757	526707082994967	0.0342	Green	18665	13166675	13166616	165311
D9Q4I2	D9Q4I2_CORP1	Carbonic anhydrase OS Corynebacterium p	Regular	3325137	1.66	225563018	9	6	16	20.10	58428	6086	2729	0.3638	0.0082	Green		0	3	Pass1	PepFrag1	None	16568201	FASGNPQRPNQDVAR	FASGNPQRPNQDVAR	26	15	10.89	8299	1	1	0	0	1509681	47007	Identified	63	1.6	b5	122702	1482	157153878346384	594440375583261	0.0202	Red	6523	16568314	16568225	167733
D9Q4I2	D9Q4I2_CORP1	Carbonic anhydrase OS Corynebacterium p	Regular	3325137	1.66	225563018	9	6	16	20.10	58428	6086	2729	0.3638	0.0082	Green		0	4	Pass2	PepFrag2	Carbamidomethyl+C(2);Carbamidomethyl+C(6);Carbamidomethyl+C(7)	13055022	TCVFTCCDSR	TCVFTCCDSR	52	10	5.87	8304	0	0	0	0	555409	42664		276	4.8	b5	139111	996	120577384683669	522243842882669	0.5879	Red	18598	13055428	13055370	155502
D9Q4I2	D9Q4I2_CORP1	Carbonic anhydrase OS Corynebacterium p	Regular	3325137	1.66	225563018	9	6	16	20.10	58428	6086	2729	0.3638	0.0082	Green		0	5	Pass2	PepFrag2	None	13085790	MSYGYNPHSPR	MSYGYNPHSPR	0	11	9.59	8303	1	1	0	0	665347	43449	Missing	668	2.7	b3	121231	1142	132090130770158	523474673376609	0.1099	Red	5331	13086036	13085978	156478
D9Q4I2	D9Q4I2_CORP1	Carbonic anhydrase OS Corynebacterium p	Regular	3325137	1.66	225563018	9	6	16	20.10	58428	6086	2729	0.3638	0.0082	Green		0	6	Pass2	VarMod	Carbamidomethyl+C(9);Phosphoryl+STY(*)	12105901	ILQTSPAICK	ILQTSPAICK	170	10	8.97	8302	1	1	0	0	686233	43583	Missing	186	1.8	b6y1y6	187232	1030	123306068434225	484275911027041	0.0401	Red	42908	12105936	12105882	262982
D9Q4I2	D9Q4I2_CORP1	Carbonic anhydrase OS Corynebacterium p	Regular	3325137	1.66	225563018	9	6	16	20.10	58428	6086	2729	0.3638	0.0082	Green		0	7	Pass2	InSource	None	11045069	EGDGAPAGFQR	VIEGDGAPAGFQR	124	11	4.07	8300	0	0	0	0	358973	0.0000	Missing	0	0.0		193423	965	118062282835673	441839107395644	0.1060	Green	5009	11045066	11045015	153223
D9Q4I2	D9Q4I2_CORP1	Carbonic anhydrase OS Corynebacterium p	Regular	3325137	1.66	225563018	9	6	16	20.10	58428	6086	2729	0.3638	0.0082	Green		0	8	Pass2	InSource	Phosphoryl+STY(4)	7023222	ILQTSP	ILQTSPAICK	170	6	6.13	8302	0	0	0	0	150093	0.0000	Missing	573	0.0	b6	187232	618	877173058433376	373797400205485	0.0170	Red	40232	7023237	7023204	265724
D9Q4I2	D9Q4I2_CORP1	Carbonic anhydrase OS Corynebacterium p	Regular	3325137	1.66	225563018	9	6	16	20.10	58428	6086	2729	0.3638	0.0082	Green		0	9	Pass2	InSource	None	6753573	PAGFQR	VIEGDGAPAGFQR	129	6	11.05	8300	0	0	0	0	214733	0.0000	Missing	0	0.0		193423	602	861966978132773	359445852846096	0.0158	Green	7266	6753572	6753541	175863
D9Q4I2	D9Q4I2_CORP1	Carbonic anhydrase OS Corynebacterium p	Regular	3325137	1.66	225563018	9	6	16	20.10	58428	6086	2729	0.3638	0.0082	Green		0	10	Pass2	NeutralLoss_NH3	None	12996328	VIEGDGAPAGFQR	VIEGDGAPAGFQR	122	13	4.07	8300	0	0	0	0	1022651	0.0000	Missing	369	0.0	y13*	193423	1194	136070041963757	519895902813104	0.0191	Green	30353	12996363	12996305	176979
D9Q4I6	D9Q4I6_CORP1	ATP dependent Clp protease ATP binding	Regular	13883020	0	978009856	93	38	72	33.33	467621	27837.68	104776	18288	0.1789	Green	250	1	1	Pass1	PepFrag1	None	12937161	NNPVLIGEPGVGK	NNPVLIGEPGVGK	223	13	7.00	4637	11	11	8	3	575317500	79024	Identified	2935	3.8	b2b2*b3b4y5y6y7y8y9y10y11y13	186792	1218	137887371560205	524843839985526	0.0298	Green	25704	12937214	12937155	195730
D9Q4I6	D9Q4I6_CORP1	ATP dependent Clp protease ATP binding	Regular	13883020	0	978009856	93	38	72	33.33	467621	27837.68	104776	18288	0.1789	Green		0	2	Pass1	PepFrag1	None	12356379	SNSLVLDQFGR	SNSLVLDQFGR	179	11	7.00	4605	4	4	0	0	28076850	65908		2613	3.2	b2b3b4b5y5y5y7	212728	1131	131240548709091	501282247021215	0.0229	Green	80114	12356455	12356399	231416
D9Q4I6	D9Q4I6_CORP1	ATP dependent Clp protease ATP binding	Regular	13883020	0	978009856	93	38	72	33.33	467621	27837.68	104776	18288	0.1789	Green		0	3	Pass1	PepFrag1	None	15317962	TIQREIEDALSEK	TIQREIEDALSEK	792	13	4.16	4613	2	2	0	0	5063451	58469		1945	3.2	b8y13	187475	1420	152739675565711	621429845803001	0.0193	Yellow	27892	15318069	15318003	194420
D9Q4I6	D9Q4I6_CORP1	ATP dependent Clp protease ATP binding	Regular	13883020	0	978009856	93	38	72	33.33	467621	27837.68	104776	18288	0.1789	Green		0	4	Pass1	PepFrag1	None	16588708	VSITDGALAAAAQLSDR	VSITDGALAAAAQLSDR	385	17	3.88	4604	6	6	1	0	11459030	62016		2253	3.1	b6b7y5y6y7*y8y13y17	249467	1543	161437188267508	672982346548438	0.0129	Green	66952	16588806	16588736	275295
D9Q4I6	D9Q4I6_CORP1	ATP dependent Clp protease ATP binding	Regular	13883020	0	978009856	93	38	72	33.33	467621	27837.68	104776	18288	0.1789	Green		0	5	Pass1	PepFrag1	None	12365743	EAAIDAQDFEK	EAAIDAQDFEK	449	11	3.59	4602	3	3	1	0	7551898	60205		232	2.4	y3y5y6	190565	1109	129533071882352	501662131535105	0.0097	Yellow	25155	12365753	12365697	233388
D9Q4I6	D9Q4I6_CORP1	ATP dependent Clp protease ATP binding	Regular	13883020	0	978009856	93	38	72	33.33	467621	27837.68	104776	18288	0.1789	Green		0	6	Pass1	PepFrag1	None	10335048	EIEDALSEK	EIEDALSEK	796	9	3.69	4600	3	3	1	0	32549610	66550		526	2.1	y2y3y4y7	160755	941	116096568442657	419279480615282	0.0087	Green	7137	10335150	10335101	159993
D9Q4I6	D9Q4I6_CORP1	ATP dependent Clp protease ATP binding	Regular	13883020	0	978009856	93	38	72	33.33	467621	27837.68	104776	18288	0.1789	Green		0	7	Pass1	PepFrag1	None	14937118	EKEAAIDAQDFEK	EKEAAIDAQDFEK	447	13	3.92	4606	4	4	1	0	4427043	57886		874	2.4	b3b3b4b9b10*y4y6y7y8	174360	1353	147896591540277	605979500286314	0.0085	Yellow	80494	14937121	14937056	232087
D9Q4I6	D9Q4I6_CORP1	ATP dependent Clp protease ATP binding	Regular	13883020	0	978009856	93	38	72	33.33	467621	27837.68	104776	18288	0.1789	Green		0	8	Pass1	PepFrag1	None	11295848	AVDLIDEAGAR	AVDLIDEAGAR	412	11	3.70	4601	4	4	1	0	63247330	69435		575	2.0	b3y6y7y9	196867	1041	124182420470512	458257882573108	0.0060	Green	11444	11295888	11295835	198657
D9Q4I6	D9Q4I6_CORP1	ATP dependent Clp protease ATP binding	Regular	13883020	0	978009856	93	38	72	33.33	467621	27837.68	104776	18288	0.1789	Green		0	9	Pass1	PepFrag1	None	21120284	LFGAPPGYVGYEEGGQLTEK	LFGAPPGYVGYEEGGQLTEK	607	20	3.96	4607	1	1	0	0	17502220	63856	Identified	125	2.0	y16	270928	1926	187153156408859	856822512897173	0.0033	Green	107780	21120286	21120204	248343
D9Q4I6	D9Q4I6_CORP1	ATP dependent Clp protease ATP binding	Regular	13883020	0	978009856	93	38	72	33.33	467621	27837.68	104776	18288	0.1789	Green		0	10	Pass1	PepFrag1	None	20698981	AVGMGFSSVGEHDADGQYSR	AVGMGFSSVGEHDADGQYSR	689	20	4.30	4603	4	4	0	0	37705340	67189		404	1.7	y5y7y18y20	200832	1826	180617634299276	757503082644012	0.0022	Green	31723	20699091	20698985	188996
D9Q4I6	D9Q4I6_CORP1	ATP dependent Clp protease ATP binding	Regular	13883020	0	978009856	93	38	72	33.33	467621	27837.68	104776	18288	0.1789	Green		0	11	Pass2	PepFrag2	None	10355027	DMGIELTEK	DMGIELTEK	762	9	3.83	4611	1	1	0	0	1691834	53708		8827	5.6	b5b9y9	182914	957	117408874821431	420089999466481	0.1277	Red	55287	10354995	10354946	187419
D9Q4I6	D9Q4I6_CORP1	ATP dependent Clp protease ATP binding	Regular	13883020	0	978009856	93	38	72	33.33	467621	27837.68	104776	18288	0.1789	Green	511 1533	0	12	Pass2	PepFrag2	None	5303297	ALAQK	ALAQK	757	5	10.10	4636	5	5	1	1	95510370	71225		24939	2.0	b3b4y1y2*y3y3*y5	50391	507	76871426515378	263313588793306	0.0889	Green	3779	5303331	5303304	130318
D9Q4I6	D9Q4I6_CORP1	ATP dependent Clp protease ATP binding	Regular	13883020	0	978009856	93	38	72	33.33	467621	27837.68	104776	18288	0.1789	Green		0	13	Pass2	PepFrag2	None	16628697	EIYNTLLQVLEDGR	EIYNTLLQVLEDGR	646	14	3.83	4610	3	3	1	0	7643090	60258		5402	4.1	b5*b14*y1y2y12*y14	283027	1550	161925072300479	674604663382008	0.0344	Yellow	90807	16628612	16628541	268778
D9Q4I6	D9Q4I6_CORP1	ATP dependent Clp protease ATP binding	Regular	13883020	0	978009856	93	38	72	33.33	467621	27837.68	104776	18288	0.1789	Green		0	14	Pass2	PepFrag2	None	54426250	AVFTFVPRPKPLPDFATESPEVVEAQQAVVDAADDPEMVPEADFDVEEAK	AVFTFVPRPKPLPDFATESPEVVEAQQAVVDAADDPEMVPEADFDVEEAK	833	50	3.54	4632	1	1	0	0	488188	48311	Missing	6565	5.5	b34y50	404998	5008	353890725393874	10155629015755	0.0220	Red	104682	54426389	54426389	299643
D9Q4I6	D9Q4I6_CORP1	ATP dependent Clp protease ATP binding	Regular	13883020	0	978009856	93	38	72	33.33	467621	27837.68	104776	18288	0.1789	Green		0	15	Pass2	PepFrag2	None	9725360	IIGQEDAVK	IIGQEDAVK	531	9	4.07	4633	2	2	0	0	1206144	52239		457	2.8	b7y9	159367	917	114114068971594	394545246480668	0.0183	Red	60681	9725216	9725170	250367
D9Q4I6	D9Q4I6_CORP1	ATP dependent Clp protease ATP binding	Regular	13883020	0	978009856	93	38	72	33.33	467621	27837.68	104776	18288	0.1789	Green		0	16	Pass2	PepFrag2	None	15788486	QLYSLDLGSLVAGSR	QLYSLDLGSLVAGSR	259	15	6.73	4608	1	1	0	0	948759	51196		99	2.8	b9*y7	272911	1477	15680020677814	640518381964657	0.0109	Red	66333	15788396	15788328	403708
D9Q4I6	D9Q4I6_CORP1	ATP dependent Clp protease ATP binding	Regular	13883020	0	978009856	93	38	72	33.33	467621	27837.68	104776	18288	0.1789	Green		0	17	Pass2	PepFrag2	None	10265942	LDPVIGREK	LDPVIGREK	200	9	7.03	4635	0	0	0	0	489545	48323	Missing	161	2.2	y8	141578	974	118795212511805	416475950038995	0.0096	Red	41286	10265752	10265704	172472
D9Q4I6	D9Q4I6_CORP1	ATP dependent Clp protease ATP binding	Regular	13883020	0	978009856	93	38	72	33.33	467621	27837.68	104776	18288	0.1789	Green		0	18	Pass2	PepFrag2	None	15468145	ALAQKDMGIELTEK	ALAQKDMGIELTEK	757	14	4.44	4612	2	2	0	0	4137547	57592		798	2.2	b8y14	220468	1464	155878787389721	62752257273711	0.0060	Yellow	28002	15468097	15468030	211640
D9Q4I6	D9Q4I6_CORP1	ATP dependent Clp protease ATP binding	Regular	13883020	0	978009856	93	38	72	33.33	467621	27837.68	104776	18288	0.1789	Green		0	19	Pass2	PepFrag2	None	12156382	HFRPEFLNR	HFRPEFLNR	720	9	10.89	4630	1	1	0	0	1217399	52279	Missing	201	1.8	b5	159969	1103	129065442828005	493168618596472	0.0058	Red	87293	12156361	12156305	311101
D9Q4I6	D9Q4I6_CORP1	ATP dependent Clp protease ATP binding	Regular	13883020	0	978009856	93	38	72	33.33	467621	27837.68	104776	18288	0.1789	Green		0	20	Pass2	PepFrag2	None	12977375	GFDPVLGARPLR	GFDPVLGARPLR	779	12	10.89	4634	0	0	0	0	563527	48934	Missing	211	1.5	b7	208539	1218	137887371560205	526475271795054	0.0025	Red	63850	12977257	12977198	237834
D9Q4I6	D9Q4I6_CORP1	ATP dependent Clp protease ATP binding	Regular	13883020	0	978009856	93	38	72	33.33	467621	27837.68	104776	18288	0.1789	Green		0	21	Pass2	PepFrag2	None	25062348	ILFGEVGAGEIVTVDVEGWDGESK	ILFGEVGAGEIVTVDVEGWDGESK	805	24	3.43	4631	1	1	0	0	1198846	52212		177	1.9	b21	372285	2316	211633949875664	101674691745651	0.0025	Red	73640	25062102	25062013	289253
D9Q4I6	D9Q4I6_CORP1	ATP dependent Clp protease ATP binding	Regular	13883020	0	978009856	93	38	72	33.33	467621	27837.68	104776	18288	0.1789	Green		0	22	Pass2	PepFrag2	None	17069476	RKPFSVVLFDEIEK	RKPFSVVLFDEIEK	629	14	7.22	4609	1	1	0	0	2149292	54748	Missing	46	1.3	b7	245704	1618	166626975886413	692486477823894	0.0016	Yellow	91157	17069399	17069328	316952
D9Q4I6	D9Q4I6_CORP1	ATP dependent Clp protease ATP binding	Regular	13883020	0	978009856	93	38	72	33.33	467621	27837.68	104776	18288	0.1789	Green		0	23	Pass2	MissedCleavage	None	27735458	NNPVLIGEPGVGKTAVVEGLALDIVNGK	NNPVLIGEPGVGKTAVVEGLALDIVNGK	223	28	4.44	4614	2	2	1	0	2033706	54508	Missing	11391	8.6	b5b6b6*	330013	2659	232044809897984	101501105999479	0.1289	Yellow	99918	27735800	27735695	277085
D9Q4I6	D9Q4I6_CORP1	ATP dependent Clp protease ATP binding	Regular	13883020	0	978009856	93	38	72	33.33	467621	27837.68	104776	18288	0.1789	Green		0	24	Pass2	MissedCleavage	None	14538386	RGFDPVLGARPLR	RGFDPVLGARPLR	778	13	12.10	4624	3	3	0	0	1815251	54014	Missing	18780	5.7	b5b13y13	188195	1366	148842435276704	589803466291313	0.0917	Red	105474	14538376	14538312	247157
D9Q4I6	D9Q4I6_CORP1	ATP dependent Clp protease ATP binding	Regular	13883020	0	978009856	93	38	72	33.33	467621	27837.68	104776	18288	0.1789	Green		0	25	Pass2	MissedCleavage	None	23902310	EIYNTLLQVLEDGRLTDGQGR	EIYNTLLQVLEDGRLTDGQGR	646	21	4.06	4622	0	0	0	0	2342000	55121		140	6.3	b7	289055	2216	205497308572031	975707575519142	0.0749	Yellow	97613	23902448	23902298	295280
D9Q4I6	D9Q4I6_CORP1	ATP dependent Clp protease ATP binding	Regular	13883020	0	978009856	93	38	72	33.33	467621	27837.68	104776	18288	0.1789	Green		0	26	Pass2	MissedCleavage	None	10725745	VDDRIAEVR	VDDRIAEVR	437	9	4.31	4618	2	2	0	0	7851096	60374		2419	4.1	b5y3y9	140715	988	1199308552104	435129571865284	0.0536	Yellow	9239	10725708	10725658	177265
D9Q4I6	D9Q4I6_CORP1	ATP dependent Clp protease ATP binding	Regular	13883020	0	978009856	93	38	72	33.33	467621	27837.68	104776	18288	0.1789	Green		0	27	Pass2	MissedCleavage	None	18219705	DKQLYSLDLGSLVAGSR	DKQLYSLDLGSLVAGSR	257	17	6.84	4615	2	2	0	0	5857791	59102		908	3.9	y5y17	250832	1703	172412758160236	666771104908425	0.0246	Yellow	92406	18219941	18219839	270860
D9Q4I6	D9Q4I6_CORP1	ATP dependent Clp protease ATP binding	Regular	13883020	0	978009856	93	38	72	33.33	467621	27837.68	104776	18288	0.1789	Green		0	28	Pass2	MissedCleavage	None	13857747	IIGQEDAVKAVSR	IIGQEDAVKAVSR	531	13	7.03	4620	4	4	0	1	49095510	68335		2700	3.4	b2b13y11y13	176900	1310	144746197850013	562190809728135	0.0213	Green	88528	13857850	13857788	223799
D9Q4I6	D9Q4I6_CORP1	ATP dependent Clp protease ATP binding	Regular	13883020	0	978009856	93	38	72	33.33	467621	27837.68	104776	18288	0.1789	Green		0	29	Pass2	MissedCleavage	None	26743148	FTASRLFGAPPGYVGYEEGGQLTEK	FTASRLFGAPPGYVGYEEGGQLTEK	602	25	4.56	4621	2	2	0	0	17465830	63847	Identified	458	3.6	b9y8y12y16*	282113	2442	21924182435519	97869630915964	0.0136	Green	99406	26743152	26743046	310338
D9Q4I6	D9Q4I6_CORP1	ATP dependent Clp protease ATP binding	Regular	13883020	0	978009856	93	38	72	33.33	467621	27837.68	104776	18288	0.1789	Green		0	30	Pass2	MissedCleavage	None	17299119	FLPDKAVDLIDEAGAR	FLPDKAVDLIDEAGAR	407	16	3.97	4617	1	1	0	0	2154451	54758	Missing	57	2.1	b7	272669	1616	166489636518861	701802814101033	0.0045	Yellow	67598	17299039	17298967	304206
D9Q4I6	D9Q4I6_CORP1	ATP dependent Clp protease ATP binding	Regular	13883020	0	978009856	93	38	72	33.33	467621	27837.68	104776	18288	0.1789	Green		0	31	Pass2	MissedCleavage	None	17048551	EAAIDAQDFEKAAGLR	EAAIDAQDFEKAAGLR	449	16	4.06	4619	3	3	0	0	5627202	58928		621	2.0	b5b10y16	222810	1563	162829198900762	691637600859294	0.0039	Yellow	46545	17048468	17048397	219787
D9Q4I6	D9Q4I6_CORP1	ATP dependent Clp protease ATP binding	Regular	13883020	0	978009856	93	38	72	33.33	467621	27837.68	104776	18288	0.1789	Green		0	32	Pass2	MissedCleavage	None	12346348	DMGIELTEKAK	DMGIELTEKAK	762	11	4.44	4623	2	2	0	0	5929504	59155		423	1.7	b6y11	170698	1159	13339777673557	500875298314865	0.0038	Yellow	43059	12346420	12346363	183967
D9Q4I6	D9Q4I6_CORP1	ATP dependent Clp protease ATP binding	Regular	13883020	0	978009856	93	38	72	33.33	467621	27837.68	104776	18288	0.1789	Green		0	33	Pass2	MissedCleavage	None	18980130	QLYSLDLGSLVAGSRYR	QLYSLDLGSLVAGSRYR	259	17	9.59	4616	1	1	0	0	5693320	58979		45	1.4	y6	266310	1766	176639068989514	694599746660579	0.0016	Yellow	30531	18980056	18979953	256302
D9Q4I6	D9Q4I6_CORP1	ATP dependent Clp protease ATP binding	Regular	13883020	0	978009856	93	38	72	33.33	467621	27837.68	104776	18288	0.1789	Green		0	34	Pass2	VarMod	Phosphoryl+STY(15)	20119749	DPRRPSGSFIFAGPSGVGK	DPRRPSGSFIFAGPSGVGK	554	19	11.32	4625	1	1	0	0	2370222	55173	Missing	2618	3.0	y10y19	185640	1769	176839056640306	816232109509628	0.0110	Yellow	31289	20119776	20119696	261562
D9Q4I6	D9Q4I6_CORP1	ATP dependent Clp protease ATP binding	Regular	13883020	0	978009856	93	38	72	33.33	467621	27837.68	104776	18288	0.1789	Green		0	35	Pass2	VarMod	Oxidation+M(12)	14327213	AVDLIDEAGARMR	AVDLIDEAGARMR	412	13	4.31	4626	3	3	0	0	3182010	56452		703	2.3	b8y10y12y13	215939	1313	144967100151334	581236424203104	0.0079	Yellow	64984	14327337	14327274	286633
D9Q4I6	D9Q4I6_CORP1	ATP dependent Clp protease ATP binding	Regular	13883020	0	978009856	93	38	72	33.33	467621	27837.68	104776	18288	0.1789	Green		0	36	Pass2	VarMod	Phosphoryl+STY(26)	36797680	QWRSGDLEEIAEVGEEQIAEVLGNWTGIPVFK	QWRSGDLEEIAEVGEEQIAEVLGNWTGIPVFK	480	32	3.80	4627	3	3	1	0	4135295	57590	Missing	1329	2.3	b8y9y10y10y25*	418900	3330	269601594574809	134665349394236	0.0030	Yellow	77704	36797779	36797704	302213
D9Q4I6	D9Q4I6_CORP1	ATP dependent Clp protease ATP binding	Regular	13883020	0	978009856	93	38	72	33.33	467621	27837.68	104776	18288	0.1789	Green		0	37	Pass2	VarMod	Phosphoryl+STY(*)	24471642	LFGAPPGYVGYEEGGQLTEKVR	LFGAPPGYVGYEEGGQLTEKVR	607	22	4.56	4628	2	2	0	0	4104780	57558	Identified	784	1.9	y15y17y22	265980	2179	203203470528104	895567958322523	0.0027	Yellow	14156	24471808	24471700	231536
D9Q4I6	D9Q4I6_CORP1	ATP dependent Clp protease ATP binding	Regular	13883020	0	978009856	93	38	72	33.33	467621	27837.68	104776	18288	0.1789	Green		0	38	Pass2	VarMod	Phosphoryl+STY(7);Phosphoryl+STY(12)	25992456	VVDFKNTVLIFTSNLGTQDISK	VVDFKNTVLIFTSNLGTQDISK	667	22	6.89	4629	0	0	0	0	1138545	51988		258	1.6	b6*b6y6b12-H3PO4	347600	2312	211390202131195	106102864483331	0.0016	Red	74105	25992619	25992465	310149
D9Q4I6	D9Q4I6_CORP1	ATP dependent Clp protease ATP binding	Regular	13883020	0	978009856	93	38	72	33.33	467621	27837.68	104776	18288	0.1789	Green		0	39	Pass2	InSource	None	7313682	IDEAGAR	AVDLIDEAGAR	416	7	4.07	4601	0	0	0	0	594239	0.0000		0	0.0		196867	654	910915586100609	363131099100117	0.0727	Green	58516	7313698	7313662	194783
D9Q4I6	D9Q4I6_CORP1	ATP dependent Clp protease ATP binding	Regular	13883020	0	978009856	93	38	72	33.33	467621	27837.68	104776	18288	0.1789	Green		0	40	Pass2	InSource	None	21440546	ILFGEVGAGEIVTVDVEGWDG	ILFGEVGAGEIVTVDVEGWDGESK	805	21	2.79	4631	1	1	0	0	478226	0.0000		49	0.0	b2	372285	1999	191852809588354	784641502775633	0.0076	Red	36093	21440603	21440496	284955
D9Q4I6	D9Q4I6_CORP1	ATP dependent Clp protease ATP binding	Regular	13883020	0	978009856	93	38	72	33.33	467621	27837.68	104776	18288	0.1789	Green		0	41	Pass2	InSource	None	3871874	EKE	EKEAAIDAQDFEK	447	3	4.26	4606	0	0	0	0	61774	0.0000		0	0.0		174360	353	603869049671114	192242138609911	0.0062	Yellow	37109	3871888	3871868	206425
D9Q4I6	D9Q4I6_CORP1	ATP dependent Clp protease ATP binding	Regular	13883020	0	978009856	93	38	72	33.33	467621	27837.68	104776	18288	0.1789	Green	250	0	42	Pass2	InSource	None	6433410	GEPGVGK	NNPVLIGEPGVGK	229	7	7.00	4658	0	0	0	0	450262	0.0000	Missing	0	0.0		186792	583	843733586415519	319424741730376	0.0042	Green	38218	6433466	6433433	196762
D9Q4I6	D9Q4I6_CORP1	ATP dependent Clp protease ATP binding	Regular	13883020	0	978009856	93	38	72	33.33	467621	27837.68	104776	18288	0.1789	Green		0	43	Pass2	InSource	None	7193359	AQDFEK	EKEAAIDAQDFEK	454	6	4.07	4606	1	1	0	0	1101153	0.0000		121	0.0	b6	174360	651	908127777451162	357156919218623	0.0042	Yellow	14609	7193391	7193355	237522
D9Q4I6	D9Q4I6_CORP1	ATP dependent Clp protease ATP binding	Regular	13883020	0	978009856	93	38	72	33.33	467621	27837.68	104776	18288	0.1789	Green		0	44	Pass2	NeutralLoss_NH3	None	14766853	EKEAAIDAQDFEK	EKEAAIDAQDFEK	447	13	3.92	4606	0	0	0	0	386773	0.0000		607	0.0	y13*	174360	1353	147896591540277	599072050325244	0.0032	Yellow	89186	14766992	14766927	255527
D9Q4L0	D9Q4L0_CORP1	D alanyl D alanine carboxypeptidase OS	Regular	4058410	2.21	413099374	25	12	26	30.20	243924	112958	51501	78788	0.3255	Green		1	1	Pass1	PepFrag1	None	13006856	AALDAIANAVRES	AALDAIANAVRES	381	13	4.07	6830	5	5	2	0	26636970	60338		10267	7.9	b12b13y4y6y12y13	204529	1205	13690448171683	533318543765522	0.4332	Green	50696	13006952	13006893	206454
D9Q4L0	D9Q4L0_CORP1	D alanyl D alanine carboxypeptidase OS	Regular	4058410	2.21	413099374	25	12	26	30.20	243924	112958	51501	78788	0.3255	Green		0	2	Pass1	PepFrag1	None	17789283	ELSAEHPVEATLDVLR	ELSAEHPVEATLDVLR	264	16	4.16	6828	1	1	0	0	5460531	53456	Missing	1450	2.8	y8y16	246982	1656	169225779204193	687978887759657	0.0201	Yellow	62094	17789408	17789307	235351
D9Q4L0	D9Q4L0_CORP1	D alanyl D alanine carboxypeptidase OS	Regular	4058410	2.21	413099374	25	12	26	30.20	243924	112958	51501	78788	0.3255	Green		0	3	Pass1	PepFrag1	None	9584952	LGGTSGDVPR	LGGTSGDVPR	193	10	7.00	6827	3	3	0	0	18286490	58705	Missing	269	1.8	b6y5y9	126844	868	110011845688626	393010655798173	0.0098	Yellow	2358	9585042	9584998	118848
D9Q4L0	D9Q4L0_CORP1	D alanyl D alanine carboxypeptidase OS	Regular	4058410	2.21	413099374	25	12	26	30.20	243924	112958	51501	78788	0.3255	Green		0	4	Pass1	PepFrag1	None	12186014	FNNTPGAGWVR	FNNTPGAGWVR	331	11	11.05	6824	2	2	1	0	48935180	62980	Identified	239	1.8	b7y7y8	196796	1089	127970997163843	499661688498284	0.0084	Green	57534	12186062	12186007	198818
D9Q4L0	D9Q4L0_CORP1	D alanyl D alanine carboxypeptidase OS	Regular	4058410	2.21	413099374	25	12	26	30.20	243924	112958	51501	78788	0.3255	Green		0	5	Pass1	PepFrag1	None	28554437	LLPGWDPADVDAGFVAPLEPVMLYGGR	LLPGWDPADVDAGFVAPLEPVMLYGGR	166	27	3.50	6825	2	2	0	0	7847316	55031	Identified	479	2.1	b9y11y23	461716	2657	231928438375427	110430811270043	0.0055	Yellow	92392	28554612	28554513	378689
D9Q4L0	D9Q4L0_CORP1	D alanyl D alanine carboxypeptidase OS	Regular	4058410	2.21	413099374	25	12	26	30.20	243924	112958	51501	78788	0.3255	Green		0	6	Pass2	PepFrag2	None	12566164	ATLDAMAHDRR	ATLDAMAHDRR	55	11	7.88	6826	3	3	0	0	4347962	52466		20601	5.9	b4b7b11y8y11	128099	1138	131781508793591	515248933107573	0.2296	Red	5492	12566324	12566267	147273
D9Q4L0	D9Q4L0_CORP1	D alanyl D alanine carboxypeptidase OS	Regular	4058410	2.21	413099374	25	12	26	30.20	243924	112958	51501	78788	0.3255	Green		0	7	Pass2	PepFrag2	None	18548803	SGHVYSFAMISNGSEIR	SGHVYSFAMISNGSEIR	361	17	7.76	6829	1	1	0	0	2150681	49409		11833	6.4	y16y17	238071	1679	170789079681194	717352401640497	0.1858	Red	97339	18548736	18548635	257202
D9Q4L0	D9Q4L0_CORP1	D alanyl D alanine carboxypeptidase OS	Regular	4058410	2.21	413099374	25	12	26	30.20	243924	112958	51501	78788	0.3255	Green		0	8	Pass2	PepFrag2	None	8304730	GITALEAR	GITALEAR	39	8	7.00	6834	2	2	0	0	13430420	57364		3322	2.4	y6y8	142544	780	102444670355323	46207530659103	0.0252	Yellow	9014	8304653	8304614	176782
D9Q4L0	D9Q4L0_CORP1	D alanyl D alanine carboxypeptidase OS	Regular	4058410	2.21	413099374	25	12	26	30.20	243924	112958	51501	78788	0.3255	Green		0	9	Pass2	PepFrag2	None	17019170	LLTAAAALYELGPQDR	LLTAAAALYELGPQDR	99	16	4.07	6835	2	2	0	0	2531402	50117	Identified	391	1.5	y4y16	293908	1598	165251020771958	69783499857854	0.0034	Red	26525	17018909	17018836	231684
D9Q4L0	D9Q4L0_CORP1	D alanyl D alanine carboxypeptidase OS	Regular	4058410	2.21	413099374	25	12	26	30.20	243924	112958	51501	78788	0.3255	Green		0	10	Pass2	MissedCleavage	None	33937471	TGTLTGVSALAGVVPSKSGHVYSFAMISNGSEIR	TGTLTGVSALAGVVPSKSGHVYSFAMISNGSEIR	344	34	9.72	6831	1	1	0	0	12422280	57026	Missing	255	2.1	y5y7y10y14*	302943	3170	260895031834057	142609254672566	0.0043	Yellow	70082	33937698	33937566	281551
D9Q4L0	D9Q4L0_CORP1	D alanyl D alanine carboxypeptidase OS	Regular	4058410	2.21	413099374	25	12	26	30.20	243924	112958	51501	78788	0.3255	Green		0	11	Pass2	VarMod	Phosphoryl+STY(32)	38748874	LLPGWDPADVDAGFVAPLEPVMLYGGRLGGTSGDVPR	LLPGWDPADVDAGFVAPLEPVMLYGGRLGGTSGDVPR	166	37	3.77	6833	0	0	0	0	1352475	47395	Missing	216	3.2	y13y10-H3PO4	455349	3525	280026445931236	162827335026487	0.0122	Red	70829	38749031	38748912	372047
D9Q4L0	D9Q4L0_CORP1	D alanyl D alanine carboxypeptidase OS	Regular	4058410	2.21	413099374	25	12	26	30.20	243924	112958	51501	78788	0.3255	Green		0	12	Pass2	VarMod	Phosphoryl+STY(*)	38748874	LLPGWDPADVDAGFVAPLEPVMLYGGRLGGTSGDVPR	LLPGWDPADVDAGFVAPLEPVMLYGGRLGGTSGDVPR	166	37	3.77	6832	1	1	0	0	6265175	54053	Identified	143	1.9	b10y18-H3PO4	455349	3525	280026445931236	162827335026487	0.0032	Yellow	70828	38748957	38748838	427309
D9Q4L0	D9Q4L0_CORP1	D alanyl D alanine carboxypeptidase OS	Regular	4058410	2.21	413099374	25	12	26	30.20	243924	112958	51501	78788	0.3255	Green		0	13	Pass2	InSource	None	6603675	TALEAR	GITALEAR	41	6	7.00	6834	2	2	0	0	2999771	0.0000		2036	0.0	b6y6	142544	608	867684861489933	367428569226655	0.0128	Yellow	18351	6603706	6603674	179066
D9Q4L0	D9Q4L0_CORP1	D alanyl D alanine carboxypeptidase OS	Regular	4058410	2.21	413099374	25	12	26	30.20	243924	112958	51501	78788	0.3255	Green		0	14	Pass2	NeutralLoss_H2O	None	12386059	ATLDAMAHDRR	ATLDAMAHDRR	55	11	7.88	6826	0	0	0	0	423135	0.0000		0	0.0		128099	1138	131781508793591	479015755557359	0.0465	Red	22698	12386093	12386009	166035
D9Q4L0	D9Q4L0_CORP1	D alanyl D alanine carboxypeptidase OS	Regular	5138757	2.2	413099374	23	14	26	39.85	112851	12125	40790	0.8033	0.0332	Green		1	1	Pass1	PepFrag1	None	24722576	NGIDVSGSTVVDNSGLSLGNQITPK	NGIDVSGSTVVDNSGLSLGNQITPK	281	25	3.88	6879	1	1	0	0	2356168	50831	Missing	3792	3.5	y15*y25	269827	2290	210047067382777	932161027185308	0.0522	Red	108044	24722753	24722646	222373
D9Q4L0	D9Q4L0_CORP1	D alanyl D alanine carboxypeptidase OS	Regular	5138757	2.2	413099374	23	14	26	39.85	112851	12125	40790	0.8033	0.0332	Green		0	2	Pass1	PepFrag1	None	10846109	AALDAIANAVR	AALDAIANAVR	381	11	7.00	6872	2	2	0	1	13448190	58395		384	2.1	b8y3y8*	190912	1023	122746765448256	448260583385098	0.0298	Yellow	44156	10846170	10846120	262487
D9Q4L0	D9Q4L0_CORP1	D alanyl D alanine carboxypeptidase OS	Regular	5138757	2.2	413099374	23	14	26	39.85	112851	12125	40790	0.8033	0.0332	Green		0	3	Pass1	PepFrag1	None	9584952	LGGTSGDVPR	LGGTSGDVPR	193	10	7.00	6877	1	1	0	0	9202306	56748	Missing	73	1.9	y9	121327	868	110011845688626	396138024937959	0.0255	Yellow	2406	9585051	9585006	117454
D9Q4L0	D9Q4L0_CORP1	D alanyl D alanine carboxypeptidase OS	Regular	5138757	2.2	413099374	23	14	26	39.85	112851	12125	40790	0.8033	0.0332	Green		0	4	Pass1	PepFrag1	None	17789283	ELSAEHPVEATLDVLR	ELSAEHPVEATLDVLR	264	16	4.16	6874	4	4	0	0	13990660	58567	Identified	575	2.3	b6b7y1y4y16	256690	1656	169225779204193	670742244813095	0.0251	Yellow	58157	17789404	17789305	254291
D9Q4L0	D9Q4L0_CORP1	D alanyl D alanine carboxypeptidase OS	Regular	5138757	2.2	413099374	23	14	26	39.85	112851	12125	40790	0.8033	0.0332	Green		0	5	Pass1	PepFrag1	None	12186014	FNNTPGAGWVR	FNNTPGAGWVR	331	11	11.05	6880	2	2	0	0	95981010	66930	Identified	488	1.8	y7y11	188280	1089	127970997163843	503637729661262	0.0187	Green	64967	12186065	12186010	198218
D9Q4L0	D9Q4L0_CORP1	D alanyl D alanine carboxypeptidase OS	Regular	5138757	2.2	413099374	23	14	26	39.85	112851	12125	40790	0.8033	0.0332	Green		0	6	Pass1	PepFrag1	None	28554437	LLPGWDPADVDAGFVAPLEPVMLYGGR	LLPGWDPADVDAGFVAPLEPVMLYGGR	166	27	3.50	6876	0	0	0	0	1005746	47133	Missing	48	2.2	b10	466581	2657	231928438375427	107664074531421	0.0129	Red	101831	28554606	28554500	379403
D9Q4L0	D9Q4L0_CORP1	D alanyl D alanine carboxypeptidase OS	Regular	5138757	2.2	413099374	23	14	26	39.85	112851	12125	40790	0.8033	0.0332	Green		0	7	Pass1	PepFrag1	None	18548803	SGHVYSFAMISNGSEIR	SGHVYSFAMISNGSEIR	361	17	7.76	6873	1	1	0	0	4748404	53874		824	1.8	b10b13*y17	242275	1679	170789079681194	766606441868238	0.0122	Red	50234	18548788	18548712	284727
D9Q4L0	D9Q4L0_CORP1	D alanyl D alanine carboxypeptidase OS	Regular	5138757	2.2	413099374	23	14	26	39.85	112851	12125	40790	0.8033	0.0332	Green		0	8	Pass1	PepFrag1	None	27323010	LGAGTVGYTDSNDGDVVAHTESPTLQK	LGAGTVGYTDSNDGDVVAHTESPTLQK	218	27	3.96	6871	1	1	0	0	3042383	51941	Missing	612	1.9	b12y27	214414	2483	221688984447583	103020997149102	0.0084	Red	36156	27323077	27322970	192155
D9Q4L0	D9Q4L0_CORP1	D alanyl D alanine carboxypeptidase OS	Regular	5138757	2.2	413099374	23	14	26	39.85	112851	12125	40790	0.8033	0.0332	Green		0	9	Pass1	PepFrag1	None	13006856	AALDAIANAVRES	AALDAIANAVRES	381	13	4.07	6881	1	1	0	0	6573283	55286		40	1.4	y11	206717	1205	13690448171683	537562408227824	0.0074	Yellow	45963	13006870	13006813	209104
D9Q4L0	D9Q4L0_CORP1	D alanyl D alanine carboxypeptidase OS	Regular	5138757	2.2	413099374	23	14	26	39.85	112851	12125	40790	0.8033	0.0332	Green		0	10	Pass2	PepFrag2	None	12566164	ATLDAMAHDRR	ATLDAMAHDRR	55	11	7.88	6875	4	4	0	0	5465881	54485		24428	6.3	b4b6b8b11y11	123003	1138	131781508793591	519349009247838	0.5738	Yellow	37670	12566308	12566252	145621
D9Q4L0	D9Q4L0_CORP1	D alanyl D alanine carboxypeptidase OS	Regular	5138757	2.2	413099374	23	14	26	39.85	112851	12125	40790	0.8033	0.0332	Green		0	11	Pass2	PepFrag2	None	19998592	ISMMMEDSDNVMAEAIGR	ISMMMEDSDNVMAEAIGR	246	18	3.59	6878	2	2	0	0	1741691	49518		8800	5.0	b6y18	320288	1821	180287769086764	754043900108372	0.1859	Red	51404	19998836	19998732	275189
D9Q4L0	D9Q4L0_CORP1	D alanyl D alanine carboxypeptidase OS	Regular	5138757	2.2	413099374	23	14	26	39.85	112851	12125	40790	0.8033	0.0332	Green		0	12	Pass2	PepFrag2	None	28884021	LGAGTVGYTDSNDGDVVAHTESPTLQKR	LGAGTVGYTDSNDGDVVAHTESPTLQKR	218	28	4.44	6884	2	2	0	1	2829336	51625	Missing	289	1.8	b10b27y1	180130	2631	230412940434811	108906766090186	0.0070	Red	77220	28883968	28883863	300220
D9Q4L0	D9Q4L0_CORP1	D alanyl D alanine carboxypeptidase OS	Regular	5138757	2.2	413099374	23	14	26	39.85	112851	12125	40790	0.8033	0.0332	Green		0	13	Pass2	MissedCleavage	None	22100771	SGHVYSFAMISNGSEIRQAR	SGHVYSFAMISNGSEIRQAR	361	20	9.84	6882	1	1	0	0	3692013	52781		72	1.5	y17	213541	2008	192428224701851	833306254453006	0.0068	Red	73232	22100858	22100752	247660
D9Q4L0	D9Q4L0_CORP1	D alanyl D alanine carboxypeptidase OS	Regular	5138757	2.2	413099374	23	14	26	39.85	112851	12125	40790	0.8033	0.0332	Green		0	14	Pass2	VarMod	Phosphoryl+STY(*)	38748874	LLPGWDPADVDAGFVAPLEPVMLYGGRLGGTSGDVPR	LLPGWDPADVDAGFVAPLEPVMLYGGRLGGTSGDVPR	166	37	3.77	6883	1	1	0	0	1270023	48147	Identified	365	3.5	b13y31	456079	3525	280026445931236	172598711346502	0.0342	Red	79369	38749130	38749001	368380
D9Q4L0	D9Q4L0_CORP1	D alanyl D alanine carboxypeptidase OS	Regular	3680670	1.65	413099374	24	14	26	33.25	53526	16464	18735	10960	0.0453	Yellow		1	1	Pass1	PepFrag1	None	18548803	SGHVYSFAMISNGSEIR	SGHVYSFAMISNGSEIR	361	17	7.76	7546	2	2	0	0	8702443	55056		4552	3.3	b13y10*y14y17	252247	1679	170789079681194	736430252688534	0.1412	Yellow	47882	18548884	18548807	269890
D9Q4L0	D9Q4L0_CORP1	D alanyl D alanine carboxypeptidase OS	Regular	3680670	1.65	413099374	24	14	26	33.25	53526	16464	18735	10960	0.0453	Yellow		0	2	Pass1	PepFrag1	None	24722576	NGIDVSGSTVVDNSGLSLGNQITPK	NGIDVSGSTVVDNSGLSLGNQITPK	281	25	3.88	7552	1	1	0	0	2949017	50356	Missing	4132	3.5	y24*y25	256354	2290	210047067382777	921817041047552	0.1104	Red	60949	24722726	24722617	221503
D9Q4L0	D9Q4L0_CORP1	D alanyl D alanine carboxypeptidase OS	Regular	3680670	1.65	413099374	24	14	26	33.25	53526	16464	18735	10960	0.0453	Yellow		0	3	Pass1	PepFrag1	None	17789283	ELSAEHPVEATLDVLR	ELSAEHPVEATLDVLR	264	16	4.16	7551	3	3	0	0	27280790	60018	Missing	427	2.3	y2y14y16	257745	1656	169225779204193	663299165473784	0.0560	Yellow	41422	17789364	17789262	233918
D9Q4L0	D9Q4L0_CORP1	D alanyl D alanine carboxypeptidase OS	Regular	3680670	1.65	413099374	24	14	26	33.25	53526	16464	18735	10960	0.0453	Yellow		0	4	Pass1	PepFrag1	None	12186014	FNNTPGAGWVR	FNNTPGAGWVR	331	11	11.05	7545	1	1	0	0	20680530	58815	Identified	238	1.9	y7	186127	1089	127970997163843	483812867022152	0.0442	Yellow	38141	12186140	12186084	197447
D9Q4L0	D9Q4L0_CORP1	D alanyl D alanine carboxypeptidase OS	Regular	3680670	1.65	413099374	24	14	26	33.25	53526	16464	18735	10960	0.0453	Yellow		0	5	Pass1	PepFrag1	None	17019170	LLTAAAALYELGPQDR	LLTAAAALYELGPQDR	99	16	4.07	7547	2	2	0	0	10793860	55991	Missing	334	1.8	y10y16	299705	1598	165251020771958	675700297105814	0.0264	Yellow	53700	17019276	17019204	286376
D9Q4L0	D9Q4L0_CORP1	D alanyl D alanine carboxypeptidase OS	Regular	3680670	1.65	413099374	24	14	26	33.25	53526	16464	18735	10960	0.0453	Yellow		0	6	Pass1	PepFrag1	None	24513566	LLNQVAASSVLALPVAGGTGTLENR	LLNQVAASSVLALPVAGGTGTLENR	306	25	7.00	7548	0	0	0	0	8365536	54884	Identified	44	1.9	y12*	345387	2332	212607541205642	914023773841252	0.0204	Yellow	57234	24513712	24513602	294004
D9Q4L0	D9Q4L0_CORP1	D alanyl D alanine carboxypeptidase OS	Regular	3680670	1.65	413099374	24	14	26	33.25	53526	16464	18735	10960	0.0453	Yellow		0	7	Pass1	PepFrag1	None	11005153	ATLDAMAHDR	ATLDAMAHDR	55	10	5.10	7549	1	1	0	0	7202417	54234		250	1.3	y9y10	148411	990	120092650661235	436929957695355	0.0170	Yellow	4120	11005185	11005134	150271
D9Q4L0	D9Q4L0_CORP1	D alanyl D alanine carboxypeptidase OS	Regular	3680670	1.65	413099374	24	14	26	33.25	53526	16464	18735	10960	0.0453	Yellow		0	8	Pass1	PepFrag1	None	10846109	AALDAIANAVR	AALDAIANAVR	381	11	7.00	7553	0	0	0	0	408752	41774		53	1.3	b9*	191789	1023	122746765448256	43061555012257	0.0161	Red	50694	10846108	10846057	249137
D9Q4L0	D9Q4L0_CORP1	D alanyl D alanine carboxypeptidase OS	Regular	3680670	1.65	413099374	24	14	26	33.25	53526	16464	18735	10960	0.0453	Yellow		0	9	Pass2	PepFrag2	None	28884021	LGAGTVGYTDSNDGDVVAHTESPTLQKR	LGAGTVGYTDSNDGDVVAHTESPTLQKR	218	28	4.44	7558	2	2	0	0	1445693	47260	Missing	1102	2.9	b14y24y28	176041	2631	230412940434811	107698251631964	0.0555	Red	61577	28884549	28884443	314377
D9Q4L0	D9Q4L0_CORP1	D alanyl D alanine carboxypeptidase OS	Regular	3680670	1.65	413099374	24	14	26	33.25	53526	16464	18735	10960	0.0453	Yellow		0	10	Pass2	PepFrag2	None	28554437	LLPGWDPADVDAGFVAPLEPVMLYGGR	LLPGWDPADVDAGFVAPLEPVMLYGGR	166	27	3.50	7550	2	2	0	0	2433290	49521	Missing	204	2.0	b8y9	462045	2657	231928438375427	106469349948427	0.0203	Red	58272	28554666	28554560	378653
D9Q4L0	D9Q4L0_CORP1	D alanyl D alanine carboxypeptidase OS	Regular	3680670	1.65	413099374	24	14	26	33.25	53526	16464	18735	10960	0.0453	Yellow		0	11	Pass2	MissedCleavage	None	19419447	NVDNTGLKATLDAMAHDR	NVDNTGLKATLDAMAHDR	47	18	5.19	7554	2	2	0	0	5174641	52798		1394	3.4	b5y18	183335	1778	17743834249572	732421609451022	0.1449	Red	6188	19419653	19419527	172504
D9Q4L0	D9Q4L0_CORP1	D alanyl D alanine carboxypeptidase OS	Regular	3680670	1.65	413099374	24	14	26	33.25	53526	16464	18735	10960	0.0453	Yellow		0	12	Pass2	MissedCleavage	None	26003526	KNGIDVSGSTVVDNSGLSLGNQITPK	KNGIDVSGSTVVDNSGLSLGNQITPK	280	26	6.89	7555	1	1	0	0	1360197	46995	Missing	390	1.7	b13b18b22*	221406	2425	21822313780505	969579101981077	0.0148	Red	57609	26003533	26003424	284765
D9Q4L0	D9Q4L0_CORP1	D alanyl D alanine carboxypeptidase OS	Regular	3680670	1.65	413099374	24	14	26	33.25	53526	16464	18735	10960	0.0453	Yellow		0	13	Pass2	VarMod	Phosphoryl+STY(2)	13365827	ATLDAMAHDRR	ATLDAMAHDRR	55	11	7.88	7556	1	1	0	0	4758616	52434		95	1.7	y5y7	138565	1138	131781508793591	530654163171142	0.0350	Red	61867	13365868	13365808	304117
D9Q4L0	D9Q4L0_CORP1	D alanyl D alanine carboxypeptidase OS	Regular	3680670	1.65	413099374	24	14	26	33.25	53526	16464	18735	10960	0.0453	Yellow		0	14	Pass2	VarMod	Phosphoryl+STY(*)	26873049	LGGTSGDVPRSHRPAFDVAEALAQR	LGGTSGDVPRSHRPAFDVAEALAQR	193	25	7.85	7557	5	5	1	0	4927319	52585	Missing	633	2.3	b3b4b5-H3PO4b19-H3PO4b25y10y25	191538	2391	216178592517885	100200053485945	0.0345	Red	61816	26873129	26873021	320601
D9Q4L0	D9Q4L0_CORP1	D alanyl D alanine carboxypeptidase OS	Regular	3680670	1.65	413099374	24	14	26	33.25	53526	16464	18735	10960	0.0453	Yellow		0	15	Pass2	NeutralLoss_H2O	None	19239341	NVDNTGLKATLDAMAHDR	NVDNTGLKATLDAMAHDR	47	18	5.19	7554	1	1	0	0	3629472	0.0000		4887	0.0	b18	183335	1778	17743834249572	763846213997631	0.1794	Red	5482	19239446	19239367	165358
D9Q4L0	D9Q4L0_CORP1	D alanyl D alanine carboxypeptidase OS	Regular	3680670	1.65	413099374	24	14	26	33.25	53526	16464	18735	10960	0.0453	Yellow		0	16	Pass2	NeutralLoss_H2O	None	10825048	ATLDAMAHDR	ATLDAMAHDR	55	10	5.10	7549	0	0	0	0	640522	0.0000		0	0.0		148411	990	120092650661235	429779348222225	0.0380	Yellow	2896	10825156	10825105	133859
D9Q4L0	D9Q4L0_CORP1	D alanyl D alanine carboxypeptidase OS	Regular	3680670	1.65	413099374	24	14	26	33.25	53526	16464	18735	10960	0.0453	Yellow		0	17	Pass2	NeutralLoss_NH3	None	12015749	FNNTPGAGWVR	FNNTPGAGWVR	331	11	11.05	7545	0	0	0	0	868149	0.0000	Missing	0	0.0		186127	1089	127970997163843	477052934425897	0.0461	Yellow	7662	12015736	12015680	191263
D9Q4L0	D9Q4L0_CORP1	D alanyl D alanine carboxypeptidase OS	Regular	3646773	1.4	413099374	19	9	26	21.57	76776	47817	10009	28585	0.1181	Green		1	1	Pass1	PepFrag1	None	13006856	AALDAIANAVRES	AALDAIANAVRES	381	13	4.07	8003	2	2	0	0	12251500	56501		128	5.7	y10y12	209034	1205	13690448171683	520317042712351	0.5592	Yellow	38419	13006973	13006915	206311
D9Q4L0	D9Q4L0_CORP1	D alanyl D alanine carboxypeptidase OS	Regular	3646773	1.4	413099374	19	9	26	21.57	76776	47817	10009	28585	0.1181	Green		0	2	Pass1	PepFrag1	None	17789283	ELSAEHPVEATLDVLR	ELSAEHPVEATLDVLR	264	16	4.16	7999	3	3	0	0	22618230	59164	Missing	206	2.2	y1y4y14	251738	1656	169225779204193	638250836974569	0.0352	Yellow	38891	17789428	17789336	254362
D9Q4L0	D9Q4L0_CORP1	D alanyl D alanine carboxypeptidase OS	Regular	3646773	1.4	413099374	19	9	26	21.57	76776	47817	10009	28585	0.1181	Green		0	3	Pass1	PepFrag1	None	12186014	FNNTPGAGWVR	FNNTPGAGWVR	331	11	11.05	8000	1	1	0	0	33843660	60914	Identified	119	1.8	y7	187810	1089	127970997163843	487480690771537	0.0284	Green	42946	12186064	12186009	198572
D9Q4L0	D9Q4L0_CORP1	D alanyl D alanine carboxypeptidase OS	Regular	3646773	1.4	413099374	19	9	26	21.57	76776	47817	10009	28585	0.1181	Green		0	4	Pass1	PepFrag1	None	17019170	LLTAAAALYELGPQDR	LLTAAAALYELGPQDR	99	16	4.07	8001	2	2	0	0	30805940	60505	Missing	205	1.8	y5y16	299018	1598	165251020771958	68082283469446	0.0190	Green	59197	17019241	17019171	286820
D9Q4L0	D9Q4L0_CORP1	D alanyl D alanine carboxypeptidase OS	Regular	3646773	1.4	413099374	19	9	26	21.57	76776	47817	10009	28585	0.1181	Green		0	5	Pass2	PepFrag2	None	19070233	ELSAEHPVEATLDVLRK	ELSAEHPVEATLDVLRK	264	17	4.63	8007	0	0	0	0	2295162	49227	Missing	161	1.6	b8	217270	1791	17830219574308	68420924752779	0.0137	Red	10379	19069875	19069780	216855
D9Q4L0	D9Q4L0_CORP1	D alanyl D alanine carboxypeptidase OS	Regular	3646773	1.4	413099374	19	9	26	21.57	76776	47817	10009	28585	0.1181	Green		0	6	Pass2	PepFrag2	None	10846109	AALDAIANAVR	AALDAIANAVR	381	11	7.00	8002	1	1	0	0	1043127	45802		87	1.4	b6b9*	197841	1023	122746765448256	4338800807898	0.0131	Red	56134	10846093	10846043	249640
D9Q4L0	D9Q4L0_CORP1	D alanyl D alanine carboxypeptidase OS	Regular	3646773	1.4	413099374	19	9	26	21.57	76776	47817	10009	28585	0.1181	Green		0	7	Pass2	MissedCleavage	None	19419447	NVDNTGLKATLDAMAHDR	NVDNTGLKATLDAMAHDR	47	18	5.19	8004	2	2	0	0	4242249	51895		1353	3.5	b7y18	184287	1778	17743834249572	709907380196803	0.1025	Red	6867	19419671	19419563	171044
D9Q4L0	D9Q4L0_CORP1	D alanyl D alanine carboxypeptidase OS	Regular	3646773	1.4	413099374	19	9	26	21.57	76776	47817	10009	28585	0.1181	Green		0	8	Pass2	VarMod	Phosphoryl+STY(31);Phosphoryl+STY(32)	34956365	LGNFGAMITDITTGEVVLSQNAEVALTPASSTK	LGNFGAMITDITTGEVVLSQNAEVALTPASSTK	66	33	3.83	8005	1	1	0	0	1132661	46160	Missing	895	2.7	b11y3-2(H3PO4)y8-H3PO4y11-H3PO4y27-H3PO4	398727	3130	258695689610176	125417810475785	0.0269	Red	52024	34956574	34956484	287672
D9Q4L0	D9Q4L0_CORP1	D alanyl D alanine carboxypeptidase OS	Regular	3646773	1.4	413099374	19	9	26	21.57	76776	47817	10009	28585	0.1181	Green		0	9	Pass2	VarMod	Oxidation+M(24)	31145605	DKLLPGWDPADVDAGFVAPLEPVMLYGGR	DKLLPGWDPADVDAGFVAPLEPVMLYGGR	164	29	3.77	8006	4	4	1	0	6470630	53729	Identified	1111	1.8	b8b12b13b29y8y17	426570	2883	244900344354165	111745415717843	0.0113	Yellow	51520	31145691	31145593	356356
D9Q4L0	D9Q4L0_CORP1	D alanyl D alanine carboxypeptidase OS	Regular	3646773	1.4	413099374	19	9	26	21.57	76776	47817	10009	28585	0.1181	Green		0	10	Pass2	NeutralLoss_H2O	None	19239341	NVDNTGLKATLDAMAHDR	NVDNTGLKATLDAMAHDR	47	18	5.19	8004	3	3	0	0	2266257	0.0000		5744	0.0	b1b7b18	184287	1778	17743834249572	769636992779151	0.1605	Red	6116	19239499	19239424	163847
D9Q4L0	D9Q4L0_CORP1	D alanyl D alanine carboxypeptidase OS	Regular	3646773	1.4	413099374	19	9	26	21.57	76776	47817	10009	28585	0.1181	Green		0	11	Pass2	NeutralLoss_NH3	None	12015749	FNNTPGAGWVR	FNNTPGAGWVR	331	11	11.05	8000	0	0	0	0	1020320	0.0000	Missing	0	0.0		187810	1089	127970997163843	480669510589674	0.0302	Green	8484	12015757	12015702	189622
D9Q4L0	D9Q4L0_CORP1	D alanyl D alanine carboxypeptidase OS	Regular	4267382	0.18	413099374	20	12	26	20.56	97035	36000	17811	25440	0.1051	Green		1	1	Pass1	PepFrag1	None	13006856	AALDAIANAVRES	AALDAIANAVRES	381	13	4.07	7001	4	4	1	0	27123380	60635		1489	5.1	b13y10y12y13	210949	1205	13690448171683	515534130981795	0.3273	Green	34409	13006985	13006924	205318
D9Q4L0	D9Q4L0_CORP1	D alanyl D alanine carboxypeptidase OS	Regular	4267382	0.18	413099374	20	12	26	20.56	97035	36000	17811	25440	0.1051	Green		0	2	Pass1	PepFrag1	None	17789283	ELSAEHPVEATLDVLR	ELSAEHPVEATLDVLR	264	16	4.16	6996	1	1	0	0	24562800	60204	Missing	111	2.1	y14	249148	1656	169225779204193	638150526462449	0.0237	Green	19226	17789399	17789298	253485
D9Q4L0	D9Q4L0_CORP1	D alanyl D alanine carboxypeptidase OS	Regular	4267382	0.18	413099374	20	12	26	20.56	97035	36000	17811	25440	0.1051	Green		0	3	Pass1	PepFrag1	None	12186014	FNNTPGAGWVR	FNNTPGAGWVR	331	11	11.05	7000	1	1	0	0	34355190	61662	Identified	160	1.7	y7	185105	1089	127970997163843	482999620725943	0.0200	Green	38349	12186064	12186006	198163
D9Q4L0	D9Q4L0_CORP1	D alanyl D alanine carboxypeptidase OS	Regular	4267382	0.18	413099374	20	12	26	20.56	97035	36000	17811	25440	0.1051	Green		0	4	Pass1	PepFrag1	None	17019170	LLTAAAALYELGPQDR	LLTAAAALYELGPQDR	99	16	4.07	6997	3	3	1	0	25262990	60326	Identified	338	1.7	b16y4y5	297503	1598	165251020771958	674564505146929	0.0130	Green	53152	17019248	17019173	286513
D9Q4L0	D9Q4L0_CORP1	D alanyl D alanine carboxypeptidase OS	Regular	4267382	0.18	413099374	20	12	26	20.56	97035	36000	17811	25440	0.1051	Green		0	5	Pass1	PepFrag1	None	24513566	LLNQVAASSVLALPVAGGTGTLENR	LLNQVAASSVLALPVAGGTGTLENR	306	25	7.00	6999	1	1	0	0	1530712	48151	Missing	72	1.8	y8	341763	2332	212607541205642	879369043166757	0.0094	Red	56610	24513730	24513620	293908
D9Q4L0	D9Q4L0_CORP1	D alanyl D alanine carboxypeptidase OS	Regular	4267382	0.18	413099374	20	12	26	20.56	97035	36000	17811	25440	0.1051	Green		0	6	Pass2	PepFrag2	None	18548803	SGHVYSFAMISNGSEIR	SGHVYSFAMISNGSEIR	361	17	7.76	7007	2	2	0	0	1479309	48002		9202	4.7	b17y6*y17	242736	1679	170789079681194	735192379088558	0.1956	Red	19574	18548649	18548569	173407
D9Q4L0	D9Q4L0_CORP1	D alanyl D alanine carboxypeptidase OS	Regular	4267382	0.18	413099374	20	12	26	20.56	97035	36000	17811	25440	0.1051	Green		0	7	Pass2	PepFrag2	None	16678612	SHRPAFDVAEALAQR	SHRPAFDVAEALAQR	203	15	7.85	7005	2	2	0	0	4306317	52643	Missing	1145	3.6	b15y7*y11y15	174049	1523	160039150121636	598307710506008	0.1044	Red	46908	16679174	16679075	207333
D9Q4L0	D9Q4L0_CORP1	D alanyl D alanine carboxypeptidase OS	Regular	4267382	0.18	413099374	20	12	26	20.56	97035	36000	17811	25440	0.1051	Green		0	8	Pass2	PepFrag2	None	19998592	ISMMMEDSDNVMAEAIGR	ISMMMEDSDNVMAEAIGR	246	18	3.59	6998	1	1	0	0	1012333	46355		754	2.1	y8y18	331157	1821	180287769086764	717404510527054	0.0215	Red	30897	19998866	19998760	274697
D9Q4L0	D9Q4L0_CORP1	D alanyl D alanine carboxypeptidase OS	Regular	4267382	0.18	413099374	20	12	26	20.56	97035	36000	17811	25440	0.1051	Green		0	9	Pass2	PepFrag2	None	15578846	TGTLTGVSALAGVVPSK	TGTLTGVSALAGVVPSK	344	17	10.10	7006	0	0	0	0	434835	42685	Missing	102	1.7	b1b7	221005	1491	157789486619747	558856085467649	0.0119	Red	61663	15578719	15578624	287689
D9Q4L0	D9Q4L0_CORP1	D alanyl D alanine carboxypeptidase OS	Regular	4267382	0.18	413099374	20	12	26	20.56	97035	36000	17811	25440	0.1051	Green		0	10	Pass2	MissedCleavage	None	19419447	NVDNTGLKATLDAMAHDR	NVDNTGLKATLDAMAHDR	47	18	5.19	7002	1	1	0	0	2122536	49570		119	4.1	b9*b11	185284	1778	17743834249572	769700846547004	0.1326	Red	30692	19419578	19419496	258913
D9Q4L0	D9Q4L0_CORP1	D alanyl D alanine carboxypeptidase OS	Regular	4267382	0.18	413099374	20	12	26	20.56	97035	36000	17811	25440	0.1051	Green		0	11	Pass2	VarMod	Phosphoryl+STY(31);Phosphoryl+STY(32)	34956365	LGNFGAMITDITTGEVVLSQNAEVALTPASSTK	LGNFGAMITDITTGEVVLSQNAEVALTPASSTK	66	33	3.83	7003	2	2	0	0	3820464	52123	Missing	773	2.4	b9*b12b18y3-2(H3PO4)y27y27y33-H3PO4	405029	3130	258695689610176	125398099221104	0.0153	Yellow	46031	34956499	34956410	287249
D9Q4L0	D9Q4L0_CORP1	D alanyl D alanine carboxypeptidase OS	Regular	4267382	0.18	413099374	20	12	26	20.56	97035	36000	17811	25440	0.1051	Green		0	12	Pass2	VarMod	Phosphoryl+STY(*);Phosphoryl+STY(*)	51785357	LGNFGAMITDITTGEVVLSQNAEVALTPASSTKLLTAAAALYELGPQDR	LGNFGAMITDITTGEVVLSQNAEVALTPASSTKLLTAAAALYELGPQDR	66	49	3.92	7004	1	1	0	0	1115862	46778	Missing	626	2.1	b10b11y30	517255	4728	340573834794274	735246115980913	0.0079	Red	10268	51785099	51785099	237331
D9Q4L0	D9Q4L0_CORP1	D alanyl D alanine carboxypeptidase OS	Regular	4267382	0.18	413099374	20	12	26	20.56	97035	36000	17811	25440	0.1051	Green		0	13	Pass2	InSource	None	11276055	NVDNTGLKATL	NVDNTGLKATLDAMAHDR	47	11	6.78	7002	1	1	0	0	1375828	0.0000		682	0.0	b11	185284	1072	126635700705817	446932869867517	0.0659	Red	26506	11276133	11276079	261581
D9Q4L0	D9Q4L0_CORP1	D alanyl D alanine carboxypeptidase OS	Regular	4267382	0.18	413099374	20	12	26	20.56	97035	36000	17811	25440	0.1051	Green		0	14	Pass2	InSource	None	6583155	NGSEIR	SGHVYSFAMISNGSEIR	372	6	7.00	7007	0	0	0	0	133052	0.0000		2238	0.0	y6*	242736	598	858144500315464	338113985791151	0.0385	Red	13409	6583210	6583177	180311
D9Q4L0	D9Q4L0_CORP1	D alanyl D alanine carboxypeptidase OS	Regular	4267382	0.18	413099374	20	12	26	20.56	97035	36000	17811	25440	0.1051	Green		0	15	Pass2	NeutralLoss_H2O	None	16498507	SHRPAFDVAEALAQR	SHRPAFDVAEALAQR	203	15	7.85	7005	0	0	0	0	573500	0.0000	Missing	0	0.0		174049	1523	160039150121636	653927711175427	0.0127	Red	18674	16498490	16498416	206992
D9Q4L1	D9Q4L1_CORP1	Inorganic pyrophosphatase OS Corynebact	Regular	112582100	0	180403814	49	6	14	43.67	106855	73293	33066	43815	0.0790	Green		1	1	Pass1	PepFrag1	None	18739079	WDHIQDITDVSEFLR	WDHIQDITDVSEFLR	100	15	3.96	1781	17	17	12	4	963217300	90352		15730	6.4	b3b5b6b6*b7b8b8b9b9b10b15y1y2y3y4y5y5y6y7y8y15	302395	1703	172412758160236	672327987682391	0.4672	Green	66139	18739172	18739078	302264
D9Q4L1	D9Q4L1_CORP1	Inorganic pyrophosphatase OS Corynebact	Regular	112582100	0	180403814	49	6	14	43.67	106855	73293	33066	43815	0.0790	Green		0	2	Pass1	PepFrag1	Carbamidomethyl+C(3)	11025925	LLCVIDDVR	LLCVIDDVR	91	9	3.88	1782	9	9	6	1	307485500	85393		2559	3.3	b2b3y1y2y3y4y7y8y9	228193	998	120738746218848	441073315973131	0.1301	Green	66452	11026000	11025949	233299
D9Q4L1	D9Q4L1_CORP1	Inorganic pyrophosphatase OS Corynebact	Regular	112582100	0	180403814	49	6	14	43.67	106855	73293	33066	43815	0.0790	Green		0	3	Pass1	PepFrag1	None	9385054	IHAEAIER	IHAEAIER	147	8	5.30	1779	5	5	3	1	24237780	74360		2238	2.8	b2y5y6y7y8	128592	866	109842791715871	37543305956184	0.0886	Green	1486	9385105	9385060	113683
D9Q4L1	D9Q4L1_CORP1	Inorganic pyrophosphatase OS Corynebact	Regular	112582100	0	180403814	49	6	14	43.67	106855	73293	33066	43815	0.0790	Green		0	4	Pass1	PepFrag1	None	17318184	DLEPNKEVTGSGWGDK	DLEPNKEVTGSGWGDK	126	16	4.06	1780	2	2	0	0	23652050	74253	Identified	1598	2.7	y13y16	161176	1558	162481755656956	621348568647711	0.0422	Green	7487	17318333	17318242	178045
D9Q4L1	D9Q4L1_CORP1	Inorganic pyrophosphatase OS Corynebact	Regular	112582100	0	180403814	49	6	14	43.67	106855	73293	33066	43815	0.0790	Green		0	5	Pass2	MissedCleavage	Carbamidomethyl+C(13)	21219791	MTDEAGGDDKLLCVIDDVR	MTDEAGGDDKLLCVIDDVR	81	19	3.63	1783	9	9	3	0	70134180	78974		4293	4.4	b19y2y5y6y7y14y15y17y19	258414	1895	185139510182774	761331951365043	0.1369	Green	12551	21219935	21219836	269773
D9Q4L1	D9Q4L1_CORP1	Inorganic pyrophosphatase OS Corynebact	Regular	112582100	0	180403814	49	6	14	43.67	106855	73293	33066	43815	0.0790	Green		0	6	Pass2	VarMod	Phosphoryl+STY(*)	32554783	NEIEHFFVHYKDLEPNKEVTGSGWGDK	NEIEHFFVHYKDLEPNKEVTGSGWGDK	115	27	4.79	1784	3	3	0	0	5627162	68018	Missing	1441	2.9	b8-H3PO4b10b13b25-H3PO4y27	226036	2883	244900344354165	116801318839847	0.0308	Green	64779	32554943	32554848	343021
D9Q4L1	D9Q4L1_CORP1	Inorganic pyrophosphatase OS Corynebact	Regular	112582100	0	180403814	49	6	14	43.67	106855	73293	33066	43815	0.0790	Green		0	7	Pass2	InSource	None	6513461	SEFLR	WDHIQDITDVSEFLR	110	5	7.00	1781	1	1	0	0	3470920	0.0000		1286	0.0	y5	302395	589	849512611727381	346666337954107	0.0174	Green	40039	6513499	6513469	302271
D9Q4L1	D9Q4L1_CORP1	Inorganic pyrophosphatase OS Corynebact	Regular	112582100	0	180403814	49	6	14	43.67	106855	73293	33066	43815	0.0790	Green		0	8	Pass2	InSource	None	12235691	WDHIQDITDV	WDHIQDITDVSEFLR	100	10	3.59	1781	1	1	0	0	2074350	0.0000		91	0.0	b9	302395	1114	129922118866635	489467932841536	0.0166	Green	42983	12235786	12235731	302285
D9Q4L1	D9Q4L1_CORP1	Inorganic pyrophosphatase OS Corynebact	Regular	112582100	0	180403814	49	6	14	43.67	106855	73293	33066	43815	0.0790	Green		0	9	Pass2	InSource	None	9664891	TDVSEFLR	WDHIQDITDVSEFLR	107	8	4.07	1781	1	1	0	0	4077556	0.0000		686	0.0	y8	302395	878	110855176593474	3866274528294	0.0162	Green	41452	9664943	9664897	302305
D9Q4L1	D9Q4L1_CORP1	Inorganic pyrophosphatase OS Corynebact	Regular	112582100	0	180403814	49	6	14	43.67	106855	73293	33066	43815	0.0790	Green		0	10	Pass2	NeutralLoss_H2O	Carbamidomethyl+C(13)	21039686	MTDEAGGDDKLLCVIDDVR	MTDEAGGDDKLLCVIDDVR	81	19	3.63	1783	1	1	0	0	2146255	0.0000		3144	0.0	b19	258414	1895	185139510182774	841656693000998	0.0540	Green	12738	21039852	21039774	279841
D9Q4L5	D9Q4L5_CORP1	Secretory lipase OS Corynebacterium pse	Regular	77280860	0	442073878	83	11	19	56.39	199179	127735	62336	85032	0.3759	Green		1	1	Pass1	PepFrag1	None	13937322	LTSLISDDVFQR	LTSLISDDVFQR	314	12	3.88	1982	14	14	10	5	1213040000	89719		21757	7.1	b2b2b3b3b4b4b5b5b6b8b12y3y4y6y7y8y9y10y10y11	270142	1295	143639145588327	553343808221987	0.4193	Green	60227	13937395	13937332	261456
D9Q4L5	D9Q4L5_CORP1	Secretory lipase OS Corynebacterium pse	Regular	77280860	0	442073878	83	11	19	56.39	199179	127735	62336	85032	0.3759	Green		0	2	Pass1	PepFrag1	None	10846109	AQGAALLDLGR	AQGAALLDLGR	172	11	7.00	1975	12	12	7	2	354132100	84372		5001	4.3	b2b2*b3b3*b4b11y2y3y4y5y6y7y9y11	204924	1022	122666761035102	43061555012257	0.1131	Green	47505	10846188	10846138	229761
D9Q4L5	D9Q4L5_CORP1	Secretory lipase OS Corynebacterium pse	Regular	77280860	0	442073878	83	11	19	56.39	199179	127735	62336	85032	0.3759	Green		0	3	Pass1	PepFrag1	None	34318169	AISEQQIGLTAPDIPVFVAQGLNDGIIPAEQAR	AISEQQIGLTAPDIPVFVAQGLNDGIIPAEQAR	326	33	3.59	1980	13	13	3	3	149981700	80641	Identified	10182	6.3	b7b11b11*b14b26b27b33y3y4y6y7y14y22y33	411624	3228	264067721537518	127960260488646	0.1088	Green	59227	34318248	34318158	352902
D9Q4L5	D9Q4L5_CORP1	Secretory lipase OS Corynebacterium pse	Regular	77280860	0	442073878	83	11	19	56.39	199179	127735	62336	85032	0.3759	Green		0	4	Pass1	PepFrag1	None	13247545	DVPMPVLDVLVK	DVPMPVLDVLVK	62	12	3.88	1977	7	7	2	1	149678000	80632	Identified	6012	4.1	b2b3y5y7y8y10y12	276695	1289	143195129239694	525958077961187	0.0956	Green	51655	13247619	13247559	332717
D9Q4L5	D9Q4L5_CORP1	Secretory lipase OS Corynebacterium pse	Regular	77280860	0	442073878	83	11	19	56.39	199179	127735	62336	85032	0.3759	Green		0	5	Pass1	PepFrag1	None	11895960	GQVWLDQTSR	GQVWLDQTSR	280	10	7.00	1974	10	10	6	4	223679400	82377		4792	3.7	b2b2*b3b4b6y4y5y6y7y7y8y10	182780	1073	126714442012085	472297046069993	0.0861	Green	15922	11896039	11895984	189297
D9Q4L5	D9Q4L5_CORP1	Secretory lipase OS Corynebacterium pse	Regular	77280860	0	442073878	83	11	19	56.39	199179	127735	62336	85032	0.3759	Green		0	6	Pass1	PepFrag1	Carbamidomethyl+C(21)	23611980	GPGPRPVALLAPGTQGAGDSCAPSK	GPGPRPVALLAPGTQGAGDSCAPSK	104	25	8.97	1976	11	11	3	2	113051600	79413	Identified	6058	4.7	b9b10b11b25y3y6y8y10y14y14y15y25	151715	2124	199769558192466	880406845736269	0.0671	Green	48681	23612120	23612010	197865
D9Q4L5	D9Q4L5_CORP1	Secretory lipase OS Corynebacterium pse	Regular	77280860	0	442073878	83	11	19	56.39	199179	127735	62336	85032	0.3759	Green		0	7	Pass1	PepFrag1	None	37308395	AITTLNLPDVNNHTPIIPWGYSQGGGASAAAAEMHR	AITTLNLPDVNNHTPIIPWGYSQGGGASAAAAEMHR	183	36	6.02	1981	6	6	0	1	40996560	75008	Identified	2827	3.5	b7b19y19y29y31y34y36	308929	3428	274865464541691	140711907917563	0.0207	Green	59500	37308502	37308357	288691
D9Q4L5	D9Q4L5_CORP1	Secretory lipase OS Corynebacterium pse	Regular	77280860	0	442073878	83	11	19	56.39	199179	127735	62336	85032	0.3759	Green		0	8	Pass1	PepFrag1	None	25381830	GWTVAVTDYQGLGTPGNHTYMNR	GWTVAVTDYQGLGTPGNHTYMNR	148	23	7.70	1978	2	2	0	0	10126190	68935	Missing	331	1.9	b8y23	243881	2287	209863580085038	946398279861313	0.0057	Green	57460	25381919	25381810	249336
D9Q4L5	D9Q4L5_CORP1	Secretory lipase OS Corynebacterium pse	Regular	77280860	0	442073878	83	11	19	56.39	199179	127735	62336	85032	0.3759	Green		0	9	Pass1	PepFrag1	Carbamidomethyl+C(2)	26433368	DCLPESLLTMPLPDTSILTVSGQR	DCLPESLLTMPLPDTSILTVSGQR	290	24	3.70	1979	1	1	0	0	4259665	65174	Identified	157	1.7	b10b14	363769	2428	218403078562217	985606402470684	0.0041	Green	57739	26433522	26433413	352058
D9Q4L5	D9Q4L5_CORP1	Secretory lipase OS Corynebacterium pse	Regular	77280860	0	442073878	83	11	19	56.39	199179	127735	62336	85032	0.3759	Green		0	10	Pass2	VarMod	Oxidation+M(2)	52365837	IMVNGWLSQGADVTYWEDPSPALDKLSGHIHVLASSFLPAVEWAEQR	IMVNGWLSQGADVTYWEDPSPALDKLSGHIHVLASSFLPAVEWAEQR	359	47	4.36	1984	1	1	0	0	1853397	61560	Identified	1006	3.4	b13*y8*y9*y44	505578	4827	345311599170694	751038663902313	0.0145	Green	9811	52365748	52365748	226046
D9Q4L5	D9Q4L5_CORP1	Secretory lipase OS Corynebacterium pse	Regular	77280860	0	442073878	83	11	19	56.39	199179	127735	62336	85032	0.3759	Green		0	11	Pass2	VarMod	Phosphoryl+STY(3)	27462443	GWTVAVTDYQGLGTPGNHTYMNRK	GWTVAVTDYQGLGTPGNHTYMNRK	148	24	9.52	1983	1	1	0	0	1015565	58948	Missing	2852	2.6	b19-H3PO4y6y9y24	213844	2422	218043122830185	102397693313991	0.0129	Yellow	45252	27462660	27462552	268486
D9Q4L5	D9Q4L5_CORP1	Secretory lipase OS Corynebacterium pse	Regular	77280860	0	442073878	83	11	19	56.39	199179	127735	62336	85032	0.3759	Green		0	12	Pass2	InSource	None	11106591	PMPVLDVLVK	DVPMPVLDVLVK	64	10	6.78	1977	2	2	0	0	21689250	0.0000	Identified	880	0.0	y8y10	276695	1093	128284172023191	440957284561203	0.0312	Green	50795	11106692	11106640	332652
D9Q4L5	D9Q4L5_CORP1	Secretory lipase OS Corynebacterium pse	Regular	77280860	0	442073878	83	11	19	56.39	199179	127735	62336	85032	0.3759	Green		0	13	Pass2	InSource	None	9054476	WLDQTSR	GQVWLDQTSR	283	7	7.00	1974	0	0	0	0	508477	0.0000		0	0.0		182780	806	10470875490125	483363688124925	0.0104	Green	25025	9054541	9054498	192467
D9Q4L5	D9Q4L5_CORP1	Secretory lipase OS Corynebacterium pse	Regular	77280860	0	442073878	83	11	19	56.39	199179	127735	62336	85032	0.3759	Green		0	14	Pass2	InSource	None	11796004	SLISDDVFQR	LTSLISDDVFQR	316	10	3.88	1982	3	3	0	0	6219750	0.0000		437	0.0	b10y5y10	270142	1078	127107782285253	468328569138028	0.0053	Green	51049	11796078	11796024	261470
D9Q4L5	D9Q4L5_CORP1	Secretory lipase OS Corynebacterium pse	Regular	77280860	0	442073878	83	11	19	56.39	199179	127735	62336	85032	0.3759	Green		0	15	Pass2	InSource	None	8874370	WLDQTSR	GQVWLDQTSR	283	7	7.00	1974	0	0	0	0	639652	0.0000		44	0.0	b7*	182780	806	10470875490125	473748936919906	0.0051	Green	14063	8874425	8874383	189531
D9Q4L8	D9Q4L8_CORP1	Putative uncharacterized protein	Regular	97676700	0	62100288	22	4	10	92.59	109498	41959.5	52233	27565	0.0171	Green		1	1	Pass1	PepFrag1	None	13506001	DYFSVGWDSFK	DYFSVGWDSFK	23	11	3.88	1871	13	13	9	2	474721300	86662		7285	4.5	b2b3b4b5b11y1y2y3y4y5y6y7y8y9y11	255675	1190	135765974672534	547920927027492	0.2446	Green	105648	13506084	13506023	298750
D9Q4L8	D9Q4L8_CORP1	Putative uncharacterized protein	Regular	97676700	0	62100288	22	4	10	92.59	109498	41959.5	52233	27565	0.0171	Green		0	2	Pass1	PepFrag1	None	18899545	DIFVNIGNFFSFAKDR	DIFVNIGNFFSFAKDR	34	16	7.00	1870	1	1	0	0	2744479	64283		77	1.7	b3	331486	1738	174767020500638	766729991936235	0.0108	Green	69005	18899514	18899438	318320
D9Q4L8	D9Q4L8_CORP1	Putative uncharacterized protein	Regular	97676700	0	62100288	22	4	10	92.59	109498	41959.5	52233	27565	0.0171	Green		0	3	Pass2	PepFrag2	None	16188264	DIFVNIGNFFSFAK	DIFVNIGNFFSFAK	34	14	6.78	1872	0	0	0	0	621125	57830		232	1.7	b11*y5y11	350260	1499	158353398868753	656736859747035	0.0131	Yellow	45988	16188189	16188120	282629
D9Q4L8	D9Q4L8_CORP1	Putative uncharacterized protein	Regular	97676700	0	62100288	22	4	10	92.59	109498	41959.5	52233	27565	0.0171	Green		0	4	Pass2	VarMod	Phosphoryl+STY(25);Phosphoryl+STY(27)	59668144	MFTAIHDFLLSVLDLDLLSSEPKDYFSVGWDSFKDIFVNIGNFFSFAKDR	MFTAIHDFLLSVLDLDLLSSEPKDYFSVGWDSFKDIFVNIGNFFSFAKDR	0	50	4.13	1873	7	7	0	0	8243878	69059	Missing	43656	11.0	b9b50y7y12y12*y25y37y50	673262	5399	372079022743956	243569176754366	0.6125	Green	55094	59668379	59668386	341350
D9Q4L8	D9Q4L8_CORP1	Putative uncharacterized protein	Regular	97676700	0	62100288	22	4	10	92.59	109498	41959.5	52233	27565	0.0171	Green		0	5	Pass2	InSource	None	7393410	GWDSFK	DYFSVGWDSFK	28	6	6.78	1871	1	1	0	0	958284	0.0000		229	0.0	y6	255675	645	902539276707172	367089629328669	0.0122	Green	58580	7393473	7393436	284179
D9Q4L8	D9Q4L8_CORP1	Putative uncharacterized protein	Regular	97676700	0	62100288	22	4	10	92.59	109498	41959.5	52233	27565	0.0171	Green		0	6	Pass2	NeutralLoss_NH3	None	18729279	DIFVNIGNFFSFAKDR	DIFVNIGNFFSFAKDR	34	16	7.00	1870	0	0	0	0	1272816	0.0000		754	0.0	b16*y16*	331486	1738	174767020500638	685419555276966	0.1068	Green	48156	18729467	18729364	326115
D9Q4M0	D9Q4M0_CORP1	Cell wall channel OS Corynebacterium ps	Regular	40085880	0	54303095	14	3	3	46.94	34063	49384.5	15850	32443	0.0176	Green		1	1	Pass1	PepFrag1	None	6994036	LNPIDK	LNPIDK	40	6	6.78	2921	5	5	1	1	251100300	80028	Identified	13772	3.3	b2b3y2y4y6	109490	660	916478450919319	34726034076828	0.5903	Green	2381	6994076	6994041	117732
D9Q4M0	D9Q4M0_CORP1	Cell wall channel OS Corynebacterium ps	Regular	40085880	0	54303095	14	3	3	46.94	34063	49384.5	15850	32443	0.0176	Green		0	2	Pass1	PepFrag1	None	15428275	AVQAVVETALEWAR	AVQAVVETALEWAR	26	14	4.26	2920	7	7	2	1	32686190	71174		1865	3.8	b4b5b6y4y8y9y11y12y14	263527	1443	15438455663826	625905077493769	0.3763	Green	89764	15428392	15428325	316091
D9Q4M0	D9Q4M0_CORP1	Cell wall channel OS Corynebacterium ps	Regular	40085880	0	54303095	14	3	3	46.94	34063	49384.5	15850	32443	0.0176	Green		0	3	Pass2	MissedCleavage	None	10736354	LNPIDKVFK	LNPIDKVFK	40	9	9.88	2922	2	2	0	0	11305080	66563	Identified	213	1.3	y7y9	179811	1035	123704795038989	435559928306984	0.0335	Green	86176	10736366	10736316	205986
D9Q4M1	D9Q4M1_CORP1	60 kDa chaperonin OS Corynebacterium ps	Regular	161805000	0	571552120	279	34	39	87.36	1390574	313614	502017	218745	12502	Green		1	1	Pass1	PepFrag1	None	16448340	SWGAPTITNDGVSIAR	SWGAPTITNDGVSIAR	41	16	7.00	1267	17	17	9	5	1223221000	92965	Identified	78659	9.3	b2b3b4b4b5b7b7b16b16*y2y4y6y8y9y10y11y12y12y13y14y16	231614	1503	15863497868823	674429323076779	0.0946	Green	97092	16448435	16448364	237716
D9Q4M1	D9Q4M1_CORP1	60 kDa chaperonin OS Corynebacterium ps	Regular	161805000	0	571552120	279	34	39	87.36	1390574	313614	502017	218745	12502	Green		0	2	Pass1	PepFrag1	None	11026103	VTESLLQNAK	VTESLLQNAK	125	10	7.00	1261	16	16	13	5	1253851000	93072		31056	7.0	b2b2b3b3b4b5b5b6b6b10y1y2y3y3*y4y4*y5y5*y6y7y7*y7y8y8y9y9y10	175681	1040	124102880085705	452101968501102	0.0692	Green	72358	11026142	11026091	170042
D9Q4M1	D9Q4M1_CORP1	60 kDa chaperonin OS Corynebacterium ps	Regular	161805000	0	571552120	279	34	39	87.36	1390574	313614	502017	218745	12502	Green		0	3	Pass1	PepFrag1	None	17589888	LEAVLEDPYILLVSGK	LEAVLEDPYILLVSGK	213	16	3.83	1260	19	19	13	7	532045400	89349	Identified	43318	7.9	b2b3b4b5b6b7b12b16y3y4y5y6y9y10y11y12y13y14y16	346453	1693	1717371584954	721236067406678	0.0617	Green	61910	17590005	17589930	336507
D9Q4M1	D9Q4M1_CORP1	60 kDa chaperonin OS Corynebacterium ps	Regular	161805000	0	571552120	279	34	39	87.36	1390574	313614	502017	218745	12502	Green		0	4	Pass1	PepFrag1	None	16847297	AEIENSDSEYDREK	AEIENSDSEYDREK	353	14	3.82	1253	10	10	5	1	173733700	84489		27372	7.2	b2b14y3y7y8y9y10y11y12y13y14	133319	1475	156658626443963	651548708919744	0.0535	Green	32294	16847405	16847306	115122
D9Q4M1	D9Q4M1_CORP1	60 kDa chaperonin OS Corynebacterium ps	Regular	161805000	0	571552120	279	34	39	87.36	1390574	313614	502017	218745	12502	Green		0	5	Pass1	PepFrag1	None	24142409	VVVTKDETTIVEGAGSPEQIEGR	VVVTKDETTIVEGAGSPEQIEGR	325	23	4.00	1254	23	23	14	7	534981600	89373	Identified	22800	8.4	b2b7b8b9b10b10b11b12b13b15b16b16b21b23y2y3y4y5y6y7y8y9y9y10y11y11y12y12y13y23	211540	2245	207286267308435	933678317005387	0.0509	Green	32301	24142605	24142500	199767
D9Q4M1	D9Q4M1_CORP1	60 kDa chaperonin OS Corynebacterium ps	Regular	161805000	0	571552120	279	34	39	87.36	1390574	313614	502017	218745	12502	Green		0	6	Pass1	PepFrag1	None	12645943	EIELEDPYEK	EIELEDPYEK	57	10	3.58	1255	13	13	9	3	491332900	89004	Identified	21609	6.0	b2b2b3b3b4b4b5b10y1y2y3y4y4y5y6y6y7y8y8y10	191543	1141	132013009102978	518520106010692	0.0452	Green	32306	12646049	12645992	209092
D9Q4M1	D9Q4M1_CORP1	60 kDa chaperonin OS Corynebacterium ps	Regular	161805000	0	571552120	279	34	39	87.36	1390574	313614	502017	218745	12502	Green		0	7	Pass1	PepFrag1	None	11585936	NVAAGSNPMGIK	NVAAGSNPMGIK	104	12	10.10	1257	9	9	3	2	344900900	87467	Identified	8060	5.4	b2b3y1y3y5y8y9y10y12	159984	1073	126714442012085	475056736556171	0.0282	Green	32752	11585988	11585936	167312
D9Q4M1	D9Q4M1_CORP1	60 kDa chaperonin OS Corynebacterium ps	Regular	161805000	0	571552120	279	34	39	87.36	1390574	313614	502017	218745	12502	Green		0	8	Pass1	PepFrag1	None	14959094	ISNIKDLLPLLEK	ISNIKDLLPLLEK	229	13	7.00	1263	12	12	8	1	333164100	87317	Identified	6757	5.4	b3b4b6b7b8y2y2y3y4y5y11y12y13	278099	1473	156516982104189	578524770802544	0.0270	Green	81657	14959230	14959137	303242
D9Q4M1	D9Q4M1_CORP1	60 kDa chaperonin OS Corynebacterium ps	Regular	161805000	0	571552120	279	34	39	87.36	1390574	313614	502017	218745	12502	Green		0	9	Pass1	PepFrag1	None	10015626	GLNTLADAVK	GLNTLADAVK	17	10	6.78	1259	10	10	5	2	219406300	85502		8835	4.9	b2b3*b4b5b10*y1y2y3y4y4y5y6y8y8*y8y10	176125	950	116835647850589	410669510260095	0.0264	Green	37232	10015719	10015672	200986
D9Q4M1	D9Q4M1_CORP1	60 kDa chaperonin OS Corynebacterium ps	Regular	161805000	0	571552120	279	34	39	87.36	1390574	313614	502017	218745	12502	Green		0	10	Pass1	PepFrag1	None	10635419	IIAFDEEAR	IIAFDEEAR	3	9	3.83	1252	10	10	6	2	263434800	86297		8676	4.5	b2b3b8y2y3y4y5y6y7y8y8y9	208306	974	118795212511805	436082794218328	0.0233	Green	21193	10635495	10635447	198013
D9Q4M1	D9Q4M1_CORP1	60 kDa chaperonin OS Corynebacterium ps	Regular	161805000	0	571552120	279	34	39	87.36	1390574	313614	502017	218745	12502	Green		0	11	Pass1	PepFrag1	None	34738122	AAVEEGIVAGGGVALLQAAHVLDGDLGLTGDEATGVK	AAVEEGIVAGGGVALLQAAHVLDGDLGLTGDEATGVK	407	37	3.75	1268	13	13	3	2	127530000	83146		7078	7.2	b7b8b10b14b14b28b36y8y9y10y11y24y28y29y37	378482	3275	266624776093941	145973684815567	0.0201	Green	97555	34738338	34738208	375860
D9Q4M1	D9Q4M1_CORP1	60 kDa chaperonin OS Corynebacterium ps	Regular	161805000	0	571552120	279	34	39	87.36	1390574	313614	502017	218745	12502	Green		0	12	Pass1	PepFrag1	None	8275349	LAGGVAVIK	LAGGVAVIK	374	9	10.10	1258	4	4	2	1	85734980	81422		9804	4.1	b2y7y8y9	168910	823	106175958681553	339313152705683	0.0178	Green	35811	8275397	8275358	172654
D9Q4M1	D9Q4M1_CORP1	60 kDa chaperonin OS Corynebacterium ps	Regular	161805000	0	571552120	279	34	39	87.36	1390574	313614	502017	218745	12502	Green		0	13	Pass1	PepFrag1	None	18878930	DETTIVEGAGSPEQIEGR	DETTIVEGAGSPEQIEGR	330	18	3.58	1256	10	10	4	2	223281400	85578	Identified	9471	5.0	b4b5b5b6b7b8b11y3y7y7y9y10y11y12y12y13y18	192936	1702	172345257813397	774090527084538	0.0158	Green	32392	18879023	18878944	195862
D9Q4M1	D9Q4M1_CORP1	60 kDa chaperonin OS Corynebacterium ps	Regular	161805000	0	571552120	279	34	39	87.36	1390574	313614	502017	218745	12502	Green		0	14	Pass1	PepFrag1	None	8284825	EALSAPLK	EALSAPLK	447	8	7.00	1274	4	4	0	0	115920300	82732	Identified	13597	3.6	b8y3y5y8	146073	789	103231198547078	46096779325125	0.0143	Green	7033	8284887	8284848	160408
D9Q4M1	D9Q4M1_CORP1	60 kDa chaperonin OS Corynebacterium ps	Regular	161805000	0	571552120	279	34	39	87.36	1390574	313614	502017	218745	12502	Green		0	15	Pass1	PepFrag1	None	12196430	IIAFDEEARR	IIAFDEEARR	3	10	4.44	1269	3	3	2	0	36563360	77720		7465	3.8	y8y9y10	187979	1122	130543385705066	500088746209509	0.0131	Green	39055	12196500	12196445	178044
D9Q4M1	D9Q4M1_CORP1	60 kDa chaperonin OS Corynebacterium ps	Regular	161805000	0	571552120	279	34	39	87.36	1390574	313614	502017	218745	12502	Green		0	16	Pass1	PepFrag1	None	8154621	GIEQAVAK	GIEQAVAK	117	8	7.00	1271	3	3	0	1	38889910	77988		8672	3.1	b2y6y8	115021	769	101479237201927	453723240482654	0.0094	Green	2800	8154676	8154638	122739
D9Q4M1	D9Q4M1_CORP1	60 kDa chaperonin OS Corynebacterium ps	Regular	161805000	0	571552120	279	34	39	87.36	1390574	313614	502017	218745	12502	Green		0	17	Pass1	PepFrag1	None	26543519	EVETEEQIAATAGISAADPAIGAQIAK	EVETEEQIAATAGISAADPAIGAQIAK	135	27	3.58	1272	3	3	0	0	19587630	75010	Missing	296	4.5	b8b12*y10y13	271916	2472	221033760144175	102653832931567	0.0078	Green	97944	26543653	26543550	264465
D9Q4M1	D9Q4M1_CORP1	60 kDa chaperonin OS Corynebacterium ps	Regular	161805000	0	571552120	279	34	39	87.36	1390574	313614	502017	218745	12502	Green		0	18	Pass1	PepFrag1	None	28375693	VMQAGKPLLIIAEDVEGEALSTLVVNK	VMQAGKPLLIIAEDVEGEALSTLVVNK	242	27	4.16	1264	8	8	2	0	26599530	76339	Missing	1817	4.5	b20y2y3y4y6y9y11y27	386710	2739	236676055366098	109739540239362	0.0077	Green	92312	28375855	28375755	406588
D9Q4M1	D9Q4M1_CORP1	60 kDa chaperonin OS Corynebacterium ps	Regular	161805000	0	571552120	279	34	39	87.36	1390574	313614	502017	218745	12502	Green		0	19	Pass1	PepFrag1	None	20750615	TDDVAGDGTTTATVLAQALVR	TDDVAGDGTTTATVLAQALVR	79	21	3.59	1262	6	6	2	0	21704510	75455		3118	3.9	b3y5y6y7y9y21	259572	1927	187217932097617	802504800756377	0.0068	Green	74128	20750775	20750670	289706
D9Q4M1	D9Q4M1_CORP1	60 kDa chaperonin OS Corynebacterium ps	Regular	161805000	0	571552120	279	34	39	87.36	1390574	313614	502017	218745	12502	Green		0	20	Pass1	PepFrag1	None	7294505	IGAELVK	IGAELVK	67	7	7.00	1270	2	2	0	0	9733193	71972		6198	2.6	b4y7	140522	712	964005762446893	405866360305594	0.0064	Green	18810	7294548	7294513	153564
D9Q4M1	D9Q4M1_CORP1	60 kDa chaperonin OS Corynebacterium ps	Regular	161805000	0	571552120	279	34	39	87.36	1390574	313614	502017	218745	12502	Green		0	21	Pass1	PepFrag1	None	45473086	QIALNAGLEPGVVANNVSNLPAGEGLNAATGEYVDLMAAGINDPVK	QIALNAGLEPGVVANNVSNLPAGEGLNAATGEYVDLMAAGINDPVK	455	46	3.50	1266	8	8	2	0	31952450	77135	Identified	3446	4.9	b9b17b36y5y7y8y9y25y26y46y46*	426568	4252	317313443022293	191083269636454	0.0056	Green	96113	45473189	45473100	347573
D9Q4M1	D9Q4M1_CORP1	60 kDa chaperonin OS Corynebacterium ps	Regular	161805000	0	571552120	279	34	39	87.36	1390574	313614	502017	218745	12502	Green		0	22	Pass1	PepFrag1	None	41179919	SALQNAASIAALFLTTEAVVADKPEPAAPAMPGADEMGGMGF	SALQNAASIAALFLTTEAVVADKPEPAAPAMPGADEMGGMGF	504	42	3.50	1265	2	2	0	0	9546802	71889	Identified	302	3.2	b10b13b28	456811	3823	295594148662678	173042875107975	0.0020	Green	95687	41180034	41179924	430604
D9Q4M1	D9Q4M1_CORP1	60 kDa chaperonin OS Corynebacterium ps	Regular	161805000	0	571552120	279	34	39	87.36	1390574	313614	502017	218745	12502	Green		0	23	Pass1	PepFrag1	None	12746587	VGAATEVELTER	VGAATEVELTER	383	12	3.96	1251	2	2	0	0	8190950	71223		215	1.9	b6b8b8y8	184478	1177	134775393786409	522646771623016	0.0017	Green	10319	12746621	12746564	189099
D9Q4M1	D9Q4M1_CORP1	60 kDa chaperonin OS Corynebacterium ps	Regular	161805000	0	571552120	279	34	39	87.36	1390574	313614	502017	218745	12502	Green		0	24	Pass2	PepFrag2	None	25303107	TDDVAGDGTTTATVLAQALVREGLR	TDDVAGDGTTTATVLAQALVREGLR	79	25	3.97	1284	2	2	0	0	2566993	66184		2439	2.9	b1b14b22y25	262815	2356	2140637643333	106326640036425	0.0026	Green	73335	25302590	25302455	224949
D9Q4M1	D9Q4M1_CORP1	60 kDa chaperonin OS Corynebacterium ps	Regular	161805000	0	571552120	279	34	39	87.36	1390574	313614	502017	218745	12502	Green		0	25	Pass2	PepFrag2	None	25412025	ESVITVEESNTFGVDLEVTEGMR	ESVITVEESNTFGVDLEVTEGMR	174	23	3.50	1273	1	1	0	0	1322604	63304		234	2.2	y6y9y14	323037	2328	212364352678106	106784324379811	0.0013	Green	90816	25411956	25411821	269884
D9Q4M1	D9Q4M1_CORP1	60 kDa chaperonin OS Corynebacterium ps	Regular	161805000	0	571552120	279	34	39	87.36	1390574	313614	502017	218745	12502	Green		0	26	Pass2	PepFrag2	None	15096679	GYISGYFATDMER	GYISGYFATDMER	200	13	4.07	1282	1	1	0	0	2406923	65905		52	1.6	y4	246819	1342	147093893865454	619007307305574	0.0009	Green	41364	15097052	15096986	250046
D9Q4M1	D9Q4M1_CORP1	60 kDa chaperonin OS Corynebacterium ps	Regular	161805000	0	571552120	279	34	39	87.36	1390574	313614	502017	218745	12502	Green		0	27	Pass2	PepFrag2	None	37608044	AMYAVGNGTLNKESVITVEESNTFGVDLEVTEGMR	AMYAVGNGTLNKESVITVEESNTFGVDLEVTEGMR	162	35	3.89	1283	1	1	0	0	1667308	64310		266	1.9	y7y11y14	354779	3472	277212480241773	158033435815339	0.0006	Green	95242	37607358	37607235	307770
D9Q4M1	D9Q4M1_CORP1	60 kDa chaperonin OS Corynebacterium ps	Regular	161805000	0	571552120	279	34	39	87.36	1390574	313614	502017	218745	12502	Green		0	28	Pass2	MissedCleavage	None	22031565	KTDDVAGDGTTTATVLAQALVR	KTDDVAGDGTTTATVLAQALVR	78	22	4.17	1277	18	18	12	3	119865900	82877		23460	9.7	b5b6b7b11b11b12b12b13b14b14b20b22b22y1y2y3y4y5y5*y6y6*y7y8y9y22	225473	2062	195862852341298	852043969910442	0.0775	Green	97153	22031725	22031620	271316
D9Q4M1	D9Q4M1_CORP1	60 kDa chaperonin OS Corynebacterium ps	Regular	161805000	0	571552120	279	34	39	87.36	1390574	313614	502017	218745	12502	Green		0	29	Pass2	MissedCleavage	None	19750270	EIELEDPYEKIGAELVK	EIELEDPYEKIGAELVK	57	17	3.89	1276	14	14	8	2	178820700	84614	Identified	17363	6.9	b2b2b3b3b4b5b17y1y2y6y7y8y11y12y13y13y14y15y15y17	260994	1853	182393733728158	763817679833489	0.0398	Green	28113	19750407	19750303	274213
D9Q4M1	D9Q4M1_CORP1	60 kDa chaperonin OS Corynebacterium ps	Regular	161805000	0	571552120	279	34	39	87.36	1390574	313614	502017	218745	12502	Green		0	30	Pass2	MissedCleavage	None	9715633	RGIEQAVAK	RGIEQAVAK	116	9	10.12	1278	4	4	1	0	35194480	77555		3518	3.2	b4b5b7y6y9	100432	917	114114068971594	398368920421542	0.0089	Green	1525	9715721	9715676	110537
D9Q4M1	D9Q4M1_CORP1	60 kDa chaperonin OS Corynebacterium ps	Regular	161805000	0	571552120	279	34	39	87.36	1390574	313614	502017	218745	12502	Green		0	31	Pass2	MissedCleavage	None	29313928	ESVITVEESNTFGVDLEVTEGMRFDK	ESVITVEESNTFGVDLEVTEGMRFDK	174	26	3.74	1279	1	1	0	0	1862181	64790		45	2.5	y7	329706	2689	233786898240192	123180581622199	0.0016	Green	69045	29314171	29314034	395354
D9Q4M1	D9Q4M1_CORP1	60 kDa chaperonin OS Corynebacterium ps	Regular	161805000	0	571552120	279	34	39	87.36	1390574	313614	502017	218745	12502	Green		0	32	Pass2	MissedCleavage	None	24982481	DETTIVEGAGSPEQIEGRVNQIR	DETTIVEGAGSPEQIEGRVNQIR	330	23	4.00	1280	0	0	0	0	3207834	67152	Missing	159	1.8	b10y18*	202032	2289	209985913857997	966167083845899	0.0008	Green	47682	24982614	24982509	204953
D9Q4M1	D9Q4M1_CORP1	60 kDa chaperonin OS Corynebacterium ps	Regular	161805000	0	571552120	279	34	39	87.36	1390574	313614	502017	218745	12502	Green		0	33	Pass2	MissedCleavage	None	14288057	GLEKGLNTLADAVK	GLEKGLNTLADAVK	13	14	7.00	1275	1	1	0	0	2406255	65903		101	1.4	y13	200748	1366	148842435276704	585851481406143	0.0007	Green	59275	14288093	14288029	238443
D9Q4M1	D9Q4M1_CORP1	60 kDa chaperonin OS Corynebacterium ps	Regular	161805000	0	571552120	279	34	39	87.36	1390574	313614	502017	218745	12502	Green		0	34	Pass2	VarMod	Oxidation+M(6)	34538145	AQLQDMAILTGGQVISEEVGLSLETADIPLLGR	AQLQDMAILTGGQVISEEVGLSLETADIPLLGR	289	33	3.50	1281	1	1	0	0	1538993	63962	Missing	771	3.0	b12b12b15b31*	471830	3264	266027418983645	133572075972056	0.0021	Green	94384	34538208	34538130	353096
D9Q4M1	D9Q4M1_CORP1	60 kDa chaperonin OS Corynebacterium ps	Regular	161805000	0	571552120	279	34	39	87.36	1390574	313614	502017	218745	12502	Green		0	35	Pass2	InSource	None	12295757	EGAGSPEQIEGR	VVVTKDETTIVEGAGSPEQIEGR	336	12	3.96	1254	4	4	0	1	4823227	0.0000	Missing	108290	0.0	b8b8b11y1y12	211540	1087	127814265973187	504161442600442	0.2070	Green	72221	12295765	12295709	187937
D9Q4M1	D9Q4M1_CORP1	60 kDa chaperonin OS Corynebacterium ps	Regular	161805000	0	571552120	279	34	39	87.36	1390574	313614	502017	218745	12502	Green		0	36	Pass2	InSource	None	14846500	IENSDSEYDREK	AEIENSDSEYDREK	355	12	3.92	1253	1	1	0	0	1320599	0.0000		3614	0.0	y6y12	133319	1299	143934775552625	60874924725675	0.0063	Green	1972	14846640	14846574	115132
D9Q4M1	D9Q4M1_CORP1	60 kDa chaperonin OS Corynebacterium ps	Regular	161805000	0	571552120	279	34	39	87.36	1390574	313614	502017	218745	12502	Green		0	37	Pass2	InSource	None	13286441	VEGAGSPEQIEGR	VVVTKDETTIVEGAGSPEQIEGR	335	13	3.96	1254	2	2	0	0	4369442	0.0000	Missing	1796	0.0	b10*b13y4y13	211540	1192	135918050833169	544782345998922	0.0044	Green	23491	13286504	13286445	189234
D9Q4M1	D9Q4M1_CORP1	60 kDa chaperonin OS Corynebacterium ps	Regular	161805000	0	571552120	279	34	39	87.36	1390574	313614	502017	218745	12502	Green		0	38	Pass2	InSource	None	13828253	SNIKDLLPLLEK	ISNIKDLLPLLEK	230	12	7.00	1263	2	2	0	0	1939461	0.0000	Missing	2481	0.0	b2y12	278099	1349	147604954071204	566998222466129	0.0041	Green	80806	13828357	13828295	303112
D9Q4M1	D9Q4M1_CORP1	60 kDa chaperonin OS Corynebacterium ps	Regular	161805000	0	571552120	279	34	39	87.36	1390574	313614	502017	218745	12502	Green		0	39	Pass2	InSource	None	3751987	EAR	IIAFDEEAR	9	3	7.00	1252	1	1	0	0	115560	0.0000		189	0.0	b2	208306	324	57032574220774	208760581562367	0.0036	Green	52344	3752004	3751984	193840
D9Q4M1	D9Q4M1_CORP1	60 kDa chaperonin OS Corynebacterium ps	Regular	161805000	0	571552120	279	34	39	87.36	1390574	313614	502017	218745	12502	Green		0	40	Pass2	InSource	None	5153188	SAPLK	EALSAPLK	450	5	10.10	1274	3	3	0	0	124346800	0.0000	Identified	1576	0.0	y1y3y5	146073	489	750410450581855	286723431328607	0.0034	Green	7041	5153215	5153189	160456
D9Q4M1	D9Q4M1_CORP1	60 kDa chaperonin OS Corynebacterium ps	Regular	161805000	0	571552120	279	34	39	87.36	1390574	313614	502017	218745	12502	Green		0	41	Pass2	InSource	None	5993763	PLLEK	ISNIKDLLPLLEK	237	5	7.00	1263	2	2	0	0	2828304	0.0000	Identified	1215	0.0	b2y5	278099	582	842768492104427	333493043340905	0.0032	Green	74879	5993794	5993764	303316
D9Q4M1	D9Q4M1_CORP1	60 kDa chaperonin OS Corynebacterium ps	Regular	161805000	0	571552120	279	34	39	87.36	1390574	313614	502017	218745	12502	Green		0	42	Pass2	InSource	None	6163665	LADAVK	GLNTLADAVK	21	6	6.78	1259	1	1	0	0	1781271	0.0000		1551	0.0	y6	176125	589	849512611727381	342946372746435	0.0024	Green	34317	6163683	6163653	201116
D9Q4M1	D9Q4M1_CORP1	60 kDa chaperonin OS Corynebacterium ps	Regular	161805000	0	571552120	279	34	39	87.36	1390574	313614	502017	218745	12502	Green		0	43	Pass2	InSource	None	13715659	ENSDSEYDREK	AEIENSDSEYDREK	356	11	3.92	1253	2	2	0	0	3963160	0.0000		1008	0.0	y7y11	133319	1175	134622673773012	562381523638489	0.0020	Green	1970	13715767	13715706	115120
D9Q4M1	D9Q4M1_CORP1	60 kDa chaperonin OS Corynebacterium ps	Regular	161805000	0	571552120	279	34	39	87.36	1390574	313614	502017	218745	12502	Green		0	44	Pass2	InSource	None	9454822	AAGSNPMGIK	NVAAGSNPMGIK	106	10	10.10	1257	1	1	0	0	2904535	0.0000	Missing	342	0.0	y10	159984	872	110349564655678	38767494808945	0.0019	Green	36759	9454861	9454817	163045
D9Q4M1	D9Q4M1_CORP1	60 kDa chaperonin OS Corynebacterium ps	Regular	161805000	0	571552120	279	34	39	87.36	1390574	313614	502017	218745	12502	Green		0	45	Pass2	InSource	None	10035418	TESLLQNAK	VTESLLQNAK	126	9	7.00	1261	1	1	0	0	1968717	0.0000		60	0.0	b9	175681	935	115602539558	558370812210624	0.0018	Green	37246	10035471	10035427	169948
D9Q4M1	D9Q4M1_CORP1	60 kDa chaperonin OS Corynebacterium ps	Regular	161805000	0	571552120	279	34	39	87.36	1390574	313614	502017	218745	12502	Green		0	46	Pass2	InSource	None	7734516	SLLQNAK	VTESLLQNAK	128	7	10.10	1261	1	1	0	0	3134294	0.0000		1469	0.0	y7	175681	733	982868954262199	430348556229414	0.0016	Green	35365	7734545	7734509	169966
D9Q4M1	D9Q4M1_CORP1	60 kDa chaperonin OS Corynebacterium ps	Regular	161805000	0	571552120	279	34	39	87.36	1390574	313614	502017	218745	12502	Green		0	47	Pass2	InSource	None	5693406	QALVR	KTDDVAGDGTTTATVLAQALVR	95	5	11.05	1277	0	0	0	0	164937	0.0000		0	0.0		225473	558	819437371857429	316781166534312	0.0014	Green	74772	5693431	5693402	280764
D9Q4M1	D9Q4M1_CORP1	60 kDa chaperonin OS Corynebacterium ps	Regular	161805000	0	571552120	279	34	39	87.36	1390574	313614	502017	218745	12502	Green		0	48	Pass2	InSource	None	17329004	ELEDPYEKIGAELVK	EIELEDPYEKIGAELVK	59	15	4.00	1276	0	0	0	0	1391683	0.0000	Missing	0	0.0		260994	1620	166764258677485	710539063321604	0.0011	Green	26742	17329046	17328972	274128
D9Q4M1	D9Q4M1_CORP1	60 kDa chaperonin OS Corynebacterium ps	Regular	161805000	0	571552120	279	34	39	87.36	1390574	313614	502017	218745	12502	Green		0	49	Pass2	InSource	None	8975404	ISNIKDLL	ISNIKDLLPLLEK	229	8	6.78	1263	1	1	0	0	3456107	0.0000		242	0.0	b8	278099	891	111946736358225	368017414906996	0.0010	Green	77228	8975446	8975404	303355
D9Q4M1	D9Q4M1_CORP1	60 kDa chaperonin OS Corynebacterium ps	Regular	161805000	0	571552120	279	34	39	87.36	1390574	313614	502017	218745	12502	Green		0	50	Pass2	InSource	None	13147012	APTITNDGVSIAR	SWGAPTITNDGVSIAR	44	13	7.00	1267	0	0	0	0	801561	0.0000	Missing	0	0.0		231614	1219	137962833251742	539065363575275	0.0009	Green	58370	13147124	13147065	252884
D9Q4M1	D9Q4M1_CORP1	60 kDa chaperonin OS Corynebacterium ps	Regular	161805000	0	571552120	279	34	39	87.36	1390574	313614	502017	218745	12502	Green		0	51	Pass2	InSource	None	19219726	VEGAGSPEQIEGRVNQIR	DETTIVEGAGSPEQIEGRVNQIR	335	18	4.56	1280	0	0	0	0	876270	0.0000	Missing	0	0.0		202032	1779	177504867322824	743299540439315	0.0009	Green	12989	19219717	19219615	220091
D9Q4M1	D9Q4M1_CORP1	60 kDa chaperonin OS Corynebacterium ps	Regular	161805000	0	571552120	279	34	39	87.36	1390574	313614	502017	218745	12502	Green		0	52	Pass2	InSource	None	7703567	DETTIVE	DETTIVEGAGSPEQIEGR	330	7	2.94	1256	1	1	0	0	1132884	0.0000		127	0.0	y6	192936	724	974807087926016	428626551600178	0.0008	Green	35338	7703643	7703607	182351
D9Q4M1	D9Q4M1_CORP1	60 kDa chaperonin OS Corynebacterium ps	Regular	161805000	0	571552120	279	34	39	87.36	1390574	313614	502017	218745	12502	Green		0	53	Pass2	InSource	None	6693202	KTDDVAG	KTDDVAGDGTTTATVLAQALVR	78	7	3.88	1277	0	0	0	0	494711	0.0000		0	0.0		225473	630	88849161552188	372409861337776	0.0008	Green	53181	6693236	6693204	258216
D9Q4M1	D9Q4M1_CORP1	60 kDa chaperonin OS Corynebacterium ps	Regular	161805000	0	571552120	279	34	39	87.36	1390574	313614	502017	218745	12502	Green		0	54	Pass2	InSource	None	11466113	TITNDGVSIAR	SWGAPTITNDGVSIAR	46	11	7.00	1267	0	0	0	0	1125399	0.0000		0	0.0		231614	1062	125846935747444	470143671778531	0.0007	Green	21828	11466203	11466151	232965
D9Q4M1	D9Q4M1_CORP1	60 kDa chaperonin OS Corynebacterium ps	Regular	161805000	0	571552120	279	34	39	87.36	1390574	313614	502017	218745	12502	Green		0	55	Pass2	InSource	None	7803410	EDPYEK	EIELEDPYEK	61	6	3.83	1255	2	2	0	0	35355230	0.0000	Identified	555	0.0	y4y6	191543	675	930312413789457	434181845970836	0.0006	Green	12129	7803454	7803418	209391
D9Q4M1	D9Q4M1_CORP1	60 kDa chaperonin OS Corynebacterium ps	Regular	161805000	0	571552120	279	34	39	87.36	1390574	313614	502017	218745	12502	Green		0	56	Pass2	InSource	None	7663366	FDEEAR	IIAFDEEAR	6	6	3.83	1252	0	0	0	0	287449	0.0000		0	0.0		208306	659	915552481181079	426389786574975	0.0006	Green	19041	7663438	7663402	198078
D9Q4M1	D9Q4M1_CORP1	60 kDa chaperonin OS Corynebacterium ps	Regular	161805000	0	571552120	279	34	39	87.36	1390574	313614	502017	218745	12502	Green		0	57	Pass2	InSource	None	8934251	LEDPYEK	EIELEDPYEK	60	7	3.83	1255	0	0	0	0	586807	0.0000	Missing	0	0.0		191543	799	104101619793603	497101833529995	0.0006	Green	12117	8934286	8934246	209125
D9Q4M1	D9Q4M1_CORP1	60 kDa chaperonin OS Corynebacterium ps	Regular	161805000	0	571552120	279	34	39	87.36	1390574	313614	502017	218745	12502	Green		0	58	Pass2	InSource	None	8033716	EVTEGMR	AMYAVGNGTLNKESVITVEESNTFGVDLEVTEGMR	190	7	4.26	1283	1	1	0	0	736385	0.0000		290	0.0	b7	354779	736	98554889895041	446996068230995	0.0006	Green	35611	8033788	8033751	292700
D9Q4M1	D9Q4M1_CORP1	60 kDa chaperonin OS Corynebacterium ps	Regular	161805000	0	571552120	279	34	39	87.36	1390574	313614	502017	218745	12502	Green		0	59	Pass2	NeutralLoss_H2O	None	19570165	EIELEDPYEKIGAELVK	EIELEDPYEKIGAELVK	57	17	3.89	1276	1	1	0	0	4557401	0.0000	Missing	110	0.0	y9	260994	1853	182393733728158	756852312970821	0.0023	Green	28026	19570272	19570168	274228
D9Q4M1	D9Q4M1_CORP1	60 kDa chaperonin OS Corynebacterium ps	Regular	161805000	0	571552120	279	34	39	87.36	1390574	313614	502017	218745	12502	Green		0	60	Pass2	NeutralLoss_H2O	None	8104720	EALSAPLK	EALSAPLK	447	8	7.00	1274	1	1	0	0	16012830	0.0000	Identified	73	0.0	y3	146073	789	103231198547078	332316857577675	0.0007	Green	7032	8104769	8104731	160392
D9Q4N2	D9Q4N2_CORP1	Putative uncharacterized protein	Regular	7087540	0.28	190584485	13	4	10	49.73	21747	20277	16061	14143	0.0270	Green		1	1	Pass1	PepFrag1	None	23811831	ADNLPSGTEDPNSVVLVLAQEVN	ADNLPSGTEDPNSVVLVLAQEVN	160	23	2.83	5527	5	5	1	1	49557360	65456	Missing	1472	3.6	b16*b21b22y1y6y23	321100	2195	20419698117885	920893595540424	0.3108	Green	51121	23811936	23811831	323373
D9Q4N2	D9Q4N2_CORP1	Putative uncharacterized protein	Regular	7087540	0.28	190584485	13	4	10	49.73	21747	20277	16061	14143	0.0270	Green		0	2	Pass2	PepFrag2	None	12725815	TTEPSPNNEQR	TTEPSPNNEQR	1	11	4.26	5530	1	1	0	0	3731118	54223	Identified	909	1.7	y8y9y11	90520	1111	129688760694086	521795063889709	0.0870	Yellow	33040	12725778	12725721	163785
D9Q4N2	D9Q4N2_CORP1	Putative uncharacterized protein	Regular	7087540	0.28	190584485	13	4	10	49.73	21747	20277	16061	14143	0.0270	Green		0	3	Pass2	PepFrag2	None	19070345	VHVLNNSTIQGLAAGVADK	VHVLNNSTIQGLAAGVADK	90	19	7.82	5528	2	2	0	0	6113591	56368		244	1.5	b7b10*y19	234049	1800	178899023871932	737522401139865	0.0352	Yellow	44317	19070288	19070186	245659
D9Q4N2	D9Q4N2_CORP1	Putative uncharacterized protein	Regular	7087540	0.28	190584485	13	4	10	49.73	21747	20277	16061	14143	0.0270	Green		0	4	Pass2	MissedCleavage	None	40919734	LKQDSWELGEVGNFPDGVVPQNTVYYTPGNAAAEQAAR	LKQDSWELGEVGNFPDGVVPQNTVYYTPGNAAAEQAAR	109	38	3.92	5529	5	5	0	0	29462020	63198	Identified	13436	5.4	b6b6b8*b10*b12b19b24b29y8y10*y12*y34y38y38*	303763	3726	290572739493338	171949544753559	0.5671	Green	50295	40919826	40919715	311203
D9Q4P2	D9Q4P2_CORP1	Acetate kinase OS Corynebacterium pseud	Regular	200124500	0	429117288	163	20	29	67.50	344151	123982	111433	74117	0.3180	Green		1	1	Pass1	PepFrag1	None	15578635	VFVVPTNEELAIAR	VFVVPTNEELAIAR	377	14	4.26	1165	8	8	3	2	251455200	87018	Identified	20466	5.9	b2b3b4b12y6y10y11y14	282340	1477	15680020677814	623196695022778	0.1274	Green	66173	15578693	15578627	260315
D9Q4P2	D9Q4P2_CORP1	Acetate kinase OS Corynebacterium pseud	Regular	200124500	0	429117288	163	20	29	67.50	344151	123982	111433	74117	0.3180	Green		0	2	Pass1	PepFrag1	None	17908953	TAGMSIDEIDDLLNKR	TAGMSIDEIDDLLNKR	256	16	3.97	1166	14	14	8	2	162643200	85125		9642	6.0	b2b3y1y3y5y6y7y8y10y12y13y14y15y16	248863	1662	169634290687124	642544398538846	0.1166	Green	66184	17909111	17909019	281131
D9Q4P2	D9Q4P2_CORP1	Acetate kinase OS Corynebacterium pseud	Regular	200124500	0	429117288	163	20	29	67.50	344151	123982	111433	74117	0.3180	Green		0	3	Pass1	PepFrag1	None	13767056	ADALADLENFGIK	ADALADLENFGIK	340	13	3.70	1161	17	17	13	6	611738700	90879		10394	5.6	b2b3b4b5b6b7y1y3y4y5y6y7y8y9y10y11y13	265822	1278	142379305459987	550727572214698	0.1162	Green	52793	13767139	13767079	295257
D9Q4P2	D9Q4P2_CORP1	Acetate kinase OS Corynebacterium pseud	Regular	200124500	0	429117288	163	20	29	67.50	344151	123982	111433	74117	0.3180	Green		0	4	Pass1	PepFrag1	None	16028275	SGDIDPGIIFHLYR	SGDIDPGIIFHLYR	242	14	5.10	1163	17	17	14	4	1178280000	93725	Identified	9104	5.7	b2b3b4b5y1y3y4y5y6y7y8y9y10y11y12y13y14	274697	1479	156941723222252	575068692383177	0.1144	Green	58689	16028381	16028293	298527
D9Q4P2	D9Q4P2_CORP1	Acetate kinase OS Corynebacterium pseud	Regular	200124500	0	429117288	163	20	29	67.50	344151	123982	111433	74117	0.3180	Green		0	5	Pass1	PepFrag1	None	20300593	YVVEAPIADHTAGLDLAFK	YVVEAPIADHTAGLDLAFK	53	19	4.30	1168	10	10	3	2	85029610	82309	Identified	9334	6.1	b2b4y2y10y12y14y15y16y16y17y19	317357	1901	185530100047603	728352602615233	0.1028	Green	66213	20300689	20300592	272582
D9Q4P2	D9Q4P2_CORP1	Acetate kinase OS Corynebacterium pseud	Regular	200124500	0	429117288	163	20	29	67.50	344151	123982	111433	74117	0.3180	Green		0	6	Pass1	PepFrag1	None	25223249	VVHGGQVFSQPELITDEVVEAIR	VVHGGQVFSQPELITDEVVEAIR	92	23	4.16	1167	23	23	14	7	1281610000	94091	Identified	14867	6.5	b6b7b8b9b10b10b12b13b13b14b15b17b18b19b20b21y1y4y5y7y8y9y10y11y13y23	316085	2363	214487563233538	904969577895479	0.1012	Green	66212	25223325	25223223	327543
D9Q4P2	D9Q4P2_CORP1	Acetate kinase OS Corynebacterium pseud	Regular	200124500	0	429117288	163	20	29	67.50	344151	123982	111433	74117	0.3180	Green		0	7	Pass1	PepFrag1	None	28954523	FQLVDPTQHATDAPFASGLVEQIGEPK	FQLVDPTQHATDAPFASGLVEQIGEPK	15	27	4.06	1169	19	19	9	7	448517700	89531	Identified	14477	6.6	b2b3b4b7*b9*b9b12b13b19b24b25b26*y2y3y4y7y8y10y14y23y24y25y27	312756	2673	232858595342201	103884167674202	0.0881	Green	66252	28954626	28954525	291744
D9Q4P2	D9Q4P2_CORP1	Acetate kinase OS Corynebacterium pseud	Regular	200124500	0	429117288	163	20	29	67.50	344151	123982	111433	74117	0.3180	Green		0	8	Pass1	PepFrag1	None	21522237	GLIPLAPLHNPANISGIEVAR	GLIPLAPLHNPANISGIEVAR	115	21	7.88	1164	10	10	4	1	101472700	83077	Identified	8499	5.3	b2b3y4y7y8y9y11y12y15y18y18*y21	309356	2056	195482720503809	772183215104354	0.0638	Green	61532	21522394	21522294	283123
D9Q4P2	D9Q4P2_CORP1	Acetate kinase OS Corynebacterium pseud	Regular	200124500	0	429117288	163	20	29	67.50	344151	123982	111433	74117	0.3180	Green		0	9	Pass1	PepFrag1	None	15947820	ELHQLIAEGNEDAR	ELHQLIAEGNEDAR	285	14	4.16	1157	12	12	8	3	204538200	86121		4196	4.0	b3b3b4b5b6b7y2y3y6y7y8y9y14	196285	1448	154740979683982	57218209829974	0.0445	Green	6782	15947899	15947812	170455
D9Q4P2	D9Q4P2_CORP1	Acetate kinase OS Corynebacterium pseud	Regular	200124500	0	429117288	163	20	29	67.50	344151	123982	111433	74117	0.3180	Green		0	10	Pass1	PepFrag1	None	6193297	TIAESV	TIAESV	394	6	3.31	1171	2	2	0	1	17182160	75364		105	2.0	b2y4	120981	571	832115681203443	329626271398295	0.0153	Green	4237	6193305	6193276	144709
D9Q4P2	D9Q4P2_CORP1	Acetate kinase OS Corynebacterium pseud	Regular	200124500	0	429117288	163	20	29	67.50	344151	123982	111433	74117	0.3180	Green		0	11	Pass1	PepFrag1	None	10905626	EISTPDSTIK	EISTPDSTIK	367	10	4.07	1156	4	4	1	1	20083990	76042	Missing	637	2.2	b5b9y1y2y8	143324	1005	121302664910793	436260960729624	0.0125	Green	4744	10905675	10905624	150110
D9Q4P2	D9Q4P2_CORP1	Acetate kinase OS Corynebacterium pseud	Regular	200124500	0	429117288	163	20	29	67.50	344151	123982	111433	74117	0.3180	Green		0	12	Pass1	PepFrag1	None	9644847	GISGVNDFR	GISGVNDFR	276	9	7.00	1158	2	2	0	0	21432100	76324		462	2.0	y2y7	157415	868	110011845688626	385825620440815	0.0107	Green	16230	9644920	9644875	175204
D9Q4P2	D9Q4P2_CORP1	Acetate kinase OS Corynebacterium pseud	Regular	200124500	0	429117288	163	20	29	67.50	344151	123982	111433	74117	0.3180	Green		0	13	Pass1	PepFrag1	None	22190617	QGNPIDTSMGMTPLAGLAMGTR	QGNPIDTSMGMTPLAGLAMGTR	220	22	7.00	1160	2	2	1	0	4601967	69642	Missing	128	1.8	b7b8	298365	2051	1951656614265	796163621029315	0.0032	Green	48559	22190652	22190552	287688
D9Q4P2	D9Q4P2_CORP1	Acetate kinase OS Corynebacterium pseud	Regular	200124500	0	429117288	163	20	29	67.50	344151	123982	111433	74117	0.3180	Green		0	14	Pass1	PepFrag1	None	13878155	ALVLVLNSGSSSIK	ALVLVLNSGSSSIK	1	14	10.10	1162	4	4	2	0	27706160	77439		361	1.5	y9y10y11y14	263367	1344	147240001547576	555171891169838	0.0032	Green	57429	13878236	13878175	247588
D9Q4P2	D9Q4P2_CORP1	Acetate kinase OS Corynebacterium pseud	Regular	200124500	0	429117288	163	20	29	67.50	344151	123982	111433	74117	0.3180	Green		0	15	Pass1	PepFrag1	None	18639083	IDAITFTAGVGENDDAVR	IDAITFTAGVGENDDAVR	322	18	3.50	1159	1	1	0	0	12561730	74004		123	1.6	y8y11	269233	1702	172345257813397	745624681706979	0.0028	Green	21726	18639132	18639059	251038
D9Q4P2	D9Q4P2_CORP1	Acetate kinase OS Corynebacterium pseud	Regular	200124500	0	429117288	163	20	29	67.50	344151	123982	111433	74117	0.3180	Green		0	16	Pass2	PepFrag2	None	15607864	ADGAREISTPDSTIK	ADGAREISTPDSTIK	362	15	4.31	1175	2	2	0	0	1468907	64683	Missing	1734	2.8	y7y15	142257	1426	15316962574575	624365939648373	0.0154	Green	20221	15607660	15607594	245486
D9Q4P2	D9Q4P2_CORP1	Acetate kinase OS Corynebacterium pseud	Regular	200124500	0	429117288	163	20	29	67.50	344151	123982	111433	74117	0.3180	Green		0	17	Pass2	PepFrag2	None	11245695	DVELEAVGHR	DVELEAVGHR	82	10	4.42	1170	3	3	1	0	4748561	69779		516	1.3	y1y6y7	145005	1024	122826743797091	449864807888565	0.0030	Green	17340	11245770	11245718	165587
D9Q4P2	D9Q4P2_CORP1	Acetate kinase OS Corynebacterium pseud	Regular	200124500	0	429117288	163	20	29	67.50	344151	123982	111433	74117	0.3180	Green		0	18	Pass2	MissedCleavage	None	30885408	FIGSYMISLGRIDAITFTAGVGENDDAVR	FIGSYMISLGRIDAITFTAGVGENDDAVR	311	29	3.97	1173	3	3	0	0	5923561	70739		460	2.6	b9b11b18y13	412079	2864	243823171846406	110811872169614	0.0063	Green	64460	30885428	30885330	354282
D9Q4P2	D9Q4P2_CORP1	Acetate kinase OS Corynebacterium pseud	Regular	200124500	0	429117288	163	20	29	67.50	344151	123982	111433	74117	0.3180	Green		0	19	Pass2	MissedCleavage	None	32215961	IDAITFTAGVGENDDAVRADALADLENFGIK	IDAITFTAGVGENDDAVRADALADLENFGIK	322	31	3.57	1174	1	1	0	0	3500944	68455		719	2.2	y8*y31	389997	2980	2503631902516	115585680911099	0.0040	Green	67836	32215803	32215708	358082
D9Q4P2	D9Q4P2_CORP1	Acetate kinase OS Corynebacterium pseud	Regular	200124500	0	429117288	163	20	29	67.50	344151	123982	111433	74117	0.3180	Green		0	20	Pass2	MissedCleavage	None	20700614	ELHQLIAEGNEDARLAYK	ELHQLIAEGNEDARLAYK	285	18	4.63	1172	1	1	0	0	3997708	69031		70	1.5	b16	228168	1915	186439882145959	742704720721492	0.0023	Green	47872	20700811	20700713	241263
D9Q4P2	D9Q4P2_CORP1	Acetate kinase OS Corynebacterium pseud	Regular	200124500	0	429117288	163	20	29	67.50	344151	123982	111433	74117	0.3180	Green		0	21	Pass2	InSource	None	7943791	SGVNDFR	GISGVNDFR	278	7	7.00	1158	2	2	0	0	1254151	0.0000		3337	0.0	y1y7y7*	157415	696	949509091123665	422792934216579	0.0175	Green	25413	7943834	7943797	176380
D9Q4P2	D9Q4P2_CORP1	Acetate kinase OS Corynebacterium pseud	Regular	200124500	0	429117288	163	20	29	67.50	344151	123982	111433	74117	0.3180	Green		0	22	Pass2	InSource	None	11156360	PGIIFHLYR	SGDIDPGIIFHLYR	247	9	9.84	1163	4	4	1	0	32888860	0.0000	Identified	1108	0.0	b2y5y6y9	274697	1052	125055691135092	446291139385546	0.0098	Green	56271	11156440	11156388	298607
D9Q4P2	D9Q4P2_CORP1	Acetate kinase OS Corynebacterium pseud	Regular	200124500	0	429117288	163	20	29	67.50	344151	123982	111433	74117	0.3180	Green		0	23	Pass2	InSource	None	8133737	QGNPIDTS	QGNPIDTSMGMTPLAGLAMGTR	220	8	3.10	1160	1	1	0	0	1639825	0.0000	Missing	507	0.0	b8	298365	729	97929	432902431679579	0.0073	Green	55148	8133796	8133758	273211
D9Q4P2	D9Q4P2_CORP1	Acetate kinase OS Corynebacterium pseud	Regular	200124500	0	429117288	163	20	29	67.50	344151	123982	111433	74117	0.3180	Green		0	24	Pass2	NeutralLoss_H2O	None	11065589	DVELEAVGHR	DVELEAVGHR	82	10	4.42	1170	1	1	0	0	2411813	0.0000		187	0.0	b10	145005	1024	122826743797091	442659989077413	0.0118	Green	42268	11065682	11065631	150547
D9Q4P4	D9Q4P4_CORP1	Ferredoxin ferredoxin NADP reductase OS	Regular	11460860	0	495118607	61	22	37	57.56	213446	42228	42933	27978	0.1385	Green		1	1	Pass1	PepFrag1	None	10765986	DDAAIIAFLK	DDAAIIAFLK	394	10	3.88	4981	2	2	0	0	3417210	55929		911	4.6	b6b8y10	243912	1025	12290669611554	444949168788286	0.1446	Yellow	87617	10765980	10765930	241003
D9Q4P4	D9Q4P4_CORP1	Ferredoxin ferredoxin NADP reductase OS	Regular	11460860	0	495118607	61	22	37	57.56	213446	42228	42933	27978	0.1385	Green		0	2	Pass1	PepFrag1	None	18840437	LLGNIDVGKDITIDELR	LLGNIDVGKDITIDELR	73	17	3.97	4973	4	4	0	0	9766962	60490		895	3.2	b17*y2y6y8y15	313989	1799	178832758837603	710375834907274	0.0313	Yellow	70753	18840566	18840466	271693
D9Q4P4	D9Q4P4_CORP1	Ferredoxin ferredoxin NADP reductase OS	Regular	11460860	0	495118607	61	22	37	57.56	213446	42228	42933	27978	0.1385	Green		0	3	Pass1	PepFrag1	None	13816899	FTDWPVQAVYR	FTDWPVQAVYR	302	11	6.73	4975	6	6	3	2	151207300	72388	Identified	2155	2.4	b3b3b4b8y7y8y9y11	246576	1252	140441627443006	571040828168274	0.0220	Green	89932	13816949	13816889	258502
D9Q4P4	D9Q4P4_CORP1	Ferredoxin ferredoxin NADP reductase OS	Regular	11460860	0	495118607	61	22	37	57.56	213446	42228	42933	27978	0.1385	Green		0	4	Pass1	PepFrag1	None	20610750	TGDELLVTEIPDNVYAALK	TGDELLVTEIPDNVYAALK	163	19	3.59	4974	2	2	0	0	92173060	70238	Identified	2671	2.8	y9y19	324745	1936	187800410046005	851824986664088	0.0198	Green	72090	20610851	20610770	330757
D9Q4P4	D9Q4P4_CORP1	Ferredoxin ferredoxin NADP reductase OS	Regular	11460860	0	495118607	61	22	37	57.56	213446	42228	42933	27978	0.1385	Green		0	5	Pass1	PepFrag1	None	11346041	YLEIPGSDLK	YLEIPGSDLK	106	10	4.07	4972	3	3	0	0	53147630	67847	Identified	333	2.0	y3y6y8	214076	1059	125609824146261	46892234574726	0.0157	Green	44580	11346109	11346058	230937
D9Q4P4	D9Q4P4_CORP1	Ferredoxin ferredoxin NADP reductase OS	Regular	11460860	0	495118607	61	22	37	57.56	213446	42228	42933	27978	0.1385	Green		0	6	Pass1	PepFrag1	None	18280579	VAIIGAGPAGIYASDLLVK	VAIIGAGPAGIYASDLLVK	6	19	6.78	4977	2	2	0	0	10877130	60957	Missing	1596	2.5	y13y19	349576	1772	177038931271738	755520951194431	0.0142	Yellow	94030	18280638	18280563	310175
D9Q4P4	D9Q4P4_CORP1	Ferredoxin ferredoxin NADP reductase OS	Regular	11460860	0	495118607	61	22	37	57.56	213446	42228	42933	27978	0.1385	Green		0	7	Pass1	PepFrag1	None	22139411	SSYGAGEFVGFYDGNPDFER	SSYGAGEFVGFYDGNPDFER	116	20	3.59	4979	4	4	0	0	5297233	57833	Identified	385	2.3	b1y5y8y20	283318	1931	187476922890483	834763149110922	0.0107	Yellow	34515	22139608	22139502	225220
D9Q4P4	D9Q4P4_CORP1	Ferredoxin ferredoxin NADP reductase OS	Regular	11460860	0	495118607	61	22	37	57.56	213446	42228	42933	27978	0.1385	Green		0	8	Pass1	PepFrag1	None	30284269	ELDHSPTIEVVVSPEDIDYDEASIEAR	ELDHSPTIEVVVSPEDIDYDEASIEAR	208	27	3.53	4978	3	3	0	0	7365347	59264	Missing	426	2.2	b8y10y27	306527	2753	237481860027885	114186383080943	0.0073	Yellow	102439	30284260	30284157	271725
D9Q4P4	D9Q4P4_CORP1	Ferredoxin ferredoxin NADP reductase OS	Regular	11460860	0	495118607	61	22	37	57.56	213446	42228	42933	27978	0.1385	Green		0	9	Pass1	PepFrag1	None	15828911	QVAVIGVGNVGLDVSR	QVAVIGVGNVGLDVSR	143	16	7.00	4976	3	3	0	0	12444590	61542		415	1.7	y9y11y16	252863	1506	158845999649865	654195600969106	0.0056	Green	91630	15829022	15828955	360005
D9Q4P4	D9Q4P4_CORP1	Ferredoxin ferredoxin NADP reductase OS	Regular	11460860	0	495118607	61	22	37	57.56	213446	42228	42933	27978	0.1385	Green		0	10	Pass1	PepFrag1	None	9555571	GPVGLIGNTK	GPVGLIGNTK	359	10	10.10	4971	1	1	0	0	18462160	63255	Missing	73	1.3	y7	143784	911	113615753267925	394923721329293	0.0044	Green	42994	9555615	9555570	175049
D9Q4P4	D9Q4P4_CORP1	Ferredoxin ferredoxin NADP reductase OS	Regular	11460860	0	495118607	61	22	37	57.56	213446	42228	42933	27978	0.1385	Green		0	11	Pass2	PepFrag2	None	17898755	QYYDAIIFSTGAVADR	QYYDAIIFSTGAVADR	90	16	3.88	4991	1	1	0	0	1809534	53168		278	1.9	b9b16	279557	1629	167381333593627	739740518004943	0.0077	Red	31546	17898326	17898252	280335
D9Q4P4	D9Q4P4_CORP1	Ferredoxin ferredoxin NADP reductase OS	Regular	11460860	0	495118607	61	22	37	57.56	213446	42228	42933	27978	0.1385	Green		0	12	Pass2	PepFrag2	None	20901240	LTAATERDDAAIIAFLKDR	LTAATERDDAAIIAFLKDR	387	19	4.45	4992	1	1	0	0	1657820	52788		54	1.8	y12	269446	1965	18967117617994	788078131108602	0.0056	Red	17529	20901602	20901498	291965
D9Q4P4	D9Q4P4_CORP1	Ferredoxin ferredoxin NADP reductase OS	Regular	11460860	0	495118607	61	22	37	57.56	213446	42228	42933	27978	0.1385	Green		0	13	Pass2	PepFrag2	None	13996713	NNQAEEVHVFGR	NNQAEEVHVFGR	182	12	5.30	4980	2	2	0	0	1566008	52540		538	1.5	b8y10y12*	141577	1250	140292022495946	57847238511594	0.0056	Red	11420	13996868	13996807	193436
D9Q4P4	D9Q4P4_CORP1	Ferredoxin ferredoxin NADP reductase OS	Regular	11460860	0	495118607	61	22	37	57.56	213446	42228	42933	27978	0.1385	Green		0	14	Pass2	PepFrag2	None	16127312	IVEWDEMVSHAAPE	IVEWDEMVSHAAPE	436	14	3.68	4982	3	3	1	0	2620070	54775	Missing	687	1.4	b5b6y14	275649	1454	155168146288118	666528244494166	0.0042	Yellow	30255	16127516	16127448	252416
D9Q4P4	D9Q4P4_CORP1	Ferredoxin ferredoxin NADP reductase OS	Regular	11460860	0	495118607	61	22	37	57.56	213446	42228	42933	27978	0.1385	Green		0	15	Pass2	MissedCleavage	None	14497584	SEVDVKIDLFER	SEVDVKIDLFER	25	12	4.06	4983	2	2	0	0	12164840	61443		11276	5.9	y5y12	227274	1349	147604954071204	599172955972204	0.2335	Green	67008	14497692	14497629	231003
D9Q4P4	D9Q4P4_CORP1	Ferredoxin ferredoxin NADP reductase OS	Regular	11460860	0	495118607	61	22	37	57.56	213446	42228	42933	27978	0.1385	Green		0	16	Pass2	MissedCleavage	None	17818969	NTGKFTDWPVQAVYR	NTGKFTDWPVQAVYR	298	15	9.72	4986	3	3	0	0	6966334	59022	Identified	3826	3.9	b6b12b15y7y15	214974	1624	167038654902363	736443030921605	0.0599	Yellow	93489	17819194	17819121	294978
D9Q4P4	D9Q4P4_CORP1	Ferredoxin ferredoxin NADP reductase OS	Regular	11460860	0	495118607	61	22	37	57.56	213446	42228	42933	27978	0.1385	Green		0	17	Pass2	MissedCleavage	None	22821313	DRGIAVTTWDGWHILDAAER	DRGIAVTTWDGWHILDAAER	404	20	4.44	4987	4	4	1	0	13647420	61943		3753	4.1	y1y5y19y20	291010	2082	197127304890847	860474161587082	0.0526	Green	52959	22821427	22821320	271934
D9Q4P4	D9Q4P4_CORP1	Ferredoxin ferredoxin NADP reductase OS	Regular	11460860	0	495118607	61	22	37	57.56	213446	42228	42933	27978	0.1385	Green		0	18	Pass2	MissedCleavage	None	14317664	GPAQVKFSPMELK	GPAQVKFSPMELK	195	13	9.88	4984	2	2	0	0	2715589	54931	Missing	1504	3.1	y8y13	196804	1349	147604954071204	59173703962479	0.0365	Yellow	58046	14317616	14317554	213638
D9Q4P4	D9Q4P4_CORP1	Ferredoxin ferredoxin NADP reductase OS	Regular	11460860	0	495118607	61	22	37	57.56	213446	42228	42933	27978	0.1385	Green		0	19	Pass2	MissedCleavage	None	17408261	KIVEWDEMVSHAAPE	KIVEWDEMVSHAAPE	435	15	4.16	4988	3	3	0	0	8028329	59638	Missing	2087	2.6	b7b15y4y11y15	244247	1589	164629969982005	719468816117622	0.0198	Yellow	82041	17408467	17408395	264672
D9Q4P4	D9Q4P4_CORP1	Ferredoxin ferredoxin NADP reductase OS	Regular	11460860	0	495118607	61	22	37	57.56	213446	42228	42933	27978	0.1385	Green		0	20	Pass2	MissedCleavage	None	14816979	TEYDGQGGVRNTGK	TEYDGQGGVRNTGK	288	14	6.95	4985	2	2	0	0	21183960	63852		547	1.6	b1y8y14	89082	1317	145261375030427	612373293216391	0.0058	Green	2596	14816936	14816872	119258
D9Q4P4	D9Q4P4_CORP1	Ferredoxin ferredoxin NADP reductase OS	Regular	11460860	0	495118607	61	22	37	57.56	213446	42228	42933	27978	0.1385	Green		0	21	Pass2	VarMod	Oxidation+M(9)	20129117	SDAKETTEMLVADWTDGK	SDAKETTEMLVADWTDGK	369	18	3.86	4989	3	3	0	0	3579599	56131		1898	2.6	y10y13y18	228050	1811	179627131410996	758965337314693	0.0159	Yellow	71721	20129126	20129022	319137
D9Q4P4	D9Q4P4_CORP1	Ferredoxin ferredoxin NADP reductase OS	Regular	11460860	0	495118607	61	22	37	57.56	213446	42228	42933	27978	0.1385	Green		0	22	Pass2	VarMod	Phosphoryl+STY(*)	28743570	GIAVTTWDGWHILDAAERALGEAEGR	GIAVTTWDGWHILDAAERALGEAEGR	406	26	4.28	4990	2	2	0	0	12747450	61646		686	1.8	y14y20	332213	2563	226425518879375	108377199589753	0.0042	Green	101895	28743645	28743539	299691
D9Q4P4	D9Q4P4_CORP1	Ferredoxin ferredoxin NADP reductase OS	Regular	11460860	0	495118607	61	22	37	57.56	213446	42228	42933	27978	0.1385	Green		0	23	Pass2	InSource	None	7723512	IVEWDE	IVEWDEMVSHAAPE	436	6	2.94	4982	1	1	0	0	1517203	0.0000		989	0.0	b6b6	275649	701	954051121015843	430752349830019	0.0077	Yellow	41428	7723557	7723522	257465
D9Q4P4	D9Q4P4_CORP1	Ferredoxin ferredoxin NADP reductase OS	Regular	11460860	0	495118607	61	22	37	57.56	213446	42228	42933	27978	0.1385	Green		0	24	Pass2	InSource	None	13276430	NTGKFTDWPVQA	NTGKFTDWPVQAVYR	298	12	6.78	4986	0	0	0	0	708139	0.0000	Missing	334	0.0	b10y6	214974	1230	138791555082546	548703677407939	0.0070	Yellow	65965	13276462	13276403	295137
D9Q4P4	D9Q4P4_CORP1	Ferredoxin ferredoxin NADP reductase OS	Regular	11460860	0	495118607	61	22	37	57.56	213446	42228	42933	27978	0.1385	Green		0	25	Pass2	NeutralLoss_NH3	None	13826448	NNQAEEVHVFGR	NNQAEEVHVFGR	182	12	5.30	4980	0	0	0	0	425176	0.0000		3239	0.0	y12*	141577	1250	140292022495946	571435455473295	0.2306	Red	9952	13826429	13826368	179775
D9Q4P4	D9Q4P4_CORP1	Ferredoxin ferredoxin NADP reductase OS	Regular	11460860	0	495118607	61	22	37	57.56	213446	42228	42933	27978	0.1385	Green		0	26	Pass2	NeutralLoss_NH3	None	21969145	SSYGAGEFVGFYDGNPDFER	SSYGAGEFVGFYDGNPDFER	116	20	3.59	4979	2	2	1	0	1248718	0.0000	Missing	1377	0.0	b10b11y20*	283318	1931	187476922890483	828343314349114	0.0280	Yellow	81797	21969362	21969256	239391
D9Q4Q2	D9Q4Q2_CORP1	Putative uncharacterized protein OS Cor	Regular	1654118000	0	89780748	153	11	6	100.00	2921300	1420387	2098349	933108	0.8378	Green		1	1	Pass1	PepFrag1	None	14927126	GLGSSISGDTGVEEGK	GLGSSISGDTGVEEGK	40	16	3.83	3	31	31	29	14	6500168000	110315		664558	18.9	b2b3b4b4b5b5b6b6b7b7b8b8b9b9b10b10b11b11b12b12b13b13b14b14b15b15b16b16y1y2y3y4y4y5y5y6y7y7y8y8y9y9y10y10y11y11y12y13y13y14y14y15y16	171760	1349	147604954071204	605574108606747	0.3141	Green	104915	14927193	14927128	168105
D9Q4Q2	D9Q4Q2_CORP1	Putative uncharacterized protein OS Cor	Regular	1654118000	0	89780748	153	11	6	100.00	2921300	1420387	2098349	933108	0.8378	Green		0	2	Pass1	PepFrag1	None	12476743	NLATINDFIAR	NLATINDFIAR	29	11	7.00	4	18	18	14	6	1482411000	103895		398206	12.0	b1*b2b2*b3b3*b4b4b5b5b6*b7b8b8*b8b9*b11b11*y1y2y3y4y5y6y6*y6y7y7*y8y8y9y9y10y10y11	243896	1165	13385776963791	50616525258573	0.1338	Green	105322	12476810	12476753	257182
D9Q4Q2	D9Q4Q2_CORP1	Putative uncharacterized protein OS Cor	Regular	1654118000	0	89780748	153	11	6	100.00	2921300	1420387	2098349	933108	0.8378	Green		0	3	Pass1	PepFrag1	None	9295131	FFEIVFK	FFEIVFK	22	7	7.00	1	10	10	8	3	531360300	99440		37722	6.0	b2b3b4y1y2y3y4y5y5y6y7	248154	878	110855176593474	377091406286302	0.0383	Green	84967	9295192	9295148	292575
D9Q4Q2	D9Q4Q2_CORP1	Putative uncharacterized protein OS Cor	Regular	1654118000	0	89780748	153	11	6	100.00	2921300	1420387	2098349	933108	0.8378	Green		0	4	Pass1	PepFrag1	None	26172834	SVFHFFHQWLTTGSSAPATAPAEK	SVFHFFHQWLTTGSSAPATAPAEK	59	24	7.97	2	24	24	16	6	675935600	100485	Identified	30282	8.8	b2b4b5b5b6b7b8b8*b9b10b11b11b12b12b13b14b15b16b16*b20*b20b24y1y2y4y5y6y7y8y8y9y10y11y12y13y13y14y15y23y24y24*	281248	2385	215816787236467	957825024915806	0.0256	Green	99050	26173007	26172900	318021
D9Q4Q2	D9Q4Q2_CORP1	Putative uncharacterized protein OS Cor	Regular	1654118000	0	89780748	153	11	6	100.00	2921300	1420387	2098349	933108	0.8378	Green		0	5	Pass1	PepFrag1	None	18268701	MHDAILAAAETAAQNDGK	MHDAILAAAETAAQNDGK	0	18	4.30	0	6	6	0	0	19379650	85059		948	3.0	b6b8b10y4y7y9y18	207862	1669	170110266639535	668564182807845	0.0018	Green	68549	18268822	18268720	230802
D9Q4Q2	D9Q4Q2_CORP1	Putative uncharacterized protein OS Cor	Regular	1654118000	0	89780748	153	11	6	100.00	2921300	1420387	2098349	933108	0.8378	Green		0	6	Pass2	MissedCleavage	None	18248974	GLGSSISGDTGVEEGKGFK	GLGSSISGDTGVEEGKGFK	40	19	4.44	7	31	31	25	11	6553514000	110350		937148	22.3	b2b3b4b4b5b5b6b6b7b7b8b9b10b10b11b12b13b16b18b19b19y1y2y3y4y5y6y6y7y7y8y9y9y10y10y11y11y12y12y13y13y14y14y15y15y16y16y17y17y18y19	187605	1667	169974341527303	740337186747533	0.4181	Green	104911	18249062	18248987	184761
D9Q4Q2	D9Q4Q2_CORP1	Putative uncharacterized protein OS Cor	Regular	1654118000	0	89780748	153	11	6	100.00	2921300	1420387	2098349	933108	0.8378	Green		0	7	Pass2	MissedCleavage	None	27593576	SVFHFFHQWLTTGSSAPATAPAEKAA	SVFHFFHQWLTTGSSAPATAPAEKAA	59	26	7.97	9	3	3	0	0	6160917	80082	Missing	2008	4.4	b5b10*b26y5y26	288604	2519	223826624829354	10098187261413	0.0036	Green	99859	27593565	27593460	318261
D9Q4Q2	D9Q4Q2_CORP1	Putative uncharacterized protein OS Cor	Regular	1654118000	0	89780748	153	11	6	100.00	2921300	1420387	2098349	933108	0.8378	Green		0	8	Pass2	MissedCleavage	None	22881340	MHDAILAAAETAAQNDGKGLYK	MHDAILAAAETAAQNDGKGLYK	0	22	5.28	5	1	1	0	0	2637128	76397		176	2.2	b6y13	226532	2117	199330400584846	934030899695767	0.0006	Green	32848	22881593	22881444	206123
D9Q4Q2	D9Q4Q2_CORP1	Putative uncharacterized protein OS Cor	Regular	1654118000	0	89780748	153	11	6	100.00	2921300	1420387	2098349	933108	0.8378	Green		0	9	Pass2	MissedCleavage	None	29494682	GFKSVFHFFHQWLTTGSSAPATAPAEK	GFKSVFHFFHQWLTTGSSAPATAPAEK	56	27	9.88	8	2	2	0	0	6522529	80330	Missing	680	1.7	b8y11y27	283797	2703	234597653917323	10793918961051	0.0003	Green	53298	29494764	29494662	336100
D9Q4Q2	D9Q4Q2_CORP1	Putative uncharacterized protein OS Cor	Regular	1654118000	0	89780748	153	11	6	100.00	2921300	1420387	2098349	933108	0.8378	Green		0	10	Pass2	MissedCleavage	None	27213690	NLATINDFIARGLGSSISGDTGVEEGK	NLATINDFIARGLGSSISGDTGVEEGK	29	27	4.06	6	4	4	0	1	6892230	80569		233	1.7	b10y7y12y17	295674	2514	223530342261732	995916342564231	0.0003	Green	74702	27213736	27213630	342265
D9Q4Q2	D9Q4Q2_CORP1	Putative uncharacterized protein OS Cor	Regular	1654118000	0	89780748	153	11	6	100.00	2921300	1420387	2098349	933108	0.8378	Green		0	11	Pass2	VarMod	Phosphoryl+STY(10)	17757960	HDAILAAAETAAQNDGK	HDAILAAAETAAQNDGK	1	17	4.30	10	4	4	1	0	8275415	81364		3408	5.5	b1b3b3b4b4y1	184083	1545	161576658851364	649872996147124	0.0099	Green	47170	17758099	17757998	190768
D9Q4Q2	D9Q4Q2_CORP1	Putative uncharacterized protein OS Cor	Regular	1654118000	0	89780748	153	11	6	100.00	2921300	1420387	2098349	933108	0.8378	Green		0	12	Pass2	InSource	None	10205473	ATINDFIAR	NLATINDFIAR	31	9	7.00	4	5	5	3	0	125246800	0.0000		1994	0.0	b9b9*y4y5y6y6*y7	243896	945	116425337760286	506711160700678	0.0278	Green	106902	10205532	10205485	256984
D9Q4Q2	D9Q4Q2_CORP1	Putative uncharacterized protein OS Cor	Regular	1654118000	0	89780748	153	11	6	100.00	2921300	1420387	2098349	933108	0.8378	Green		0	13	Pass2	InSource	None	6353763	EIVFK	FFEIVFK	24	5	7.00	1	6	6	2	2	153768600	0.0000		12009	0.0	b2b3b5y2y3y5	248154	608	867684861489933	315470205422239	0.0077	Green	82564	6353808	6353776	292623
D9Q4Q2	D9Q4Q2_CORP1	Putative uncharacterized protein OS Cor	Regular	1654118000	0	89780748	153	11	6	100.00	2921300	1420387	2098349	933108	0.8378	Green		0	14	Pass2	InSource	None	8484625	INDFIAR	NLATINDFIAR	33	7	7.00	4	0	0	0	0	680370	0.0000		0	0.0		243896	785	10288200168687	421269469518415	0.0063	Green	84191	8484671	8484630	256890
D9Q4Q2	D9Q4Q2_CORP1	Putative uncharacterized protein OS Cor	Regular	1654118000	0	89780748	153	11	6	100.00	2921300	1420387	2098349	933108	0.8378	Green		0	15	Pass2	InSource	None	15107384	SISGDTGVEEGKGFK	GLGSSISGDTGVEEGKGFK	44	15	4.44	7	1	1	0	0	2870908	0.0000		3008	0.0	b9y15	187605	1374	149423001520314	612886950206207	0.0036	Green	27688	15107494	15107429	188425
D9Q4Q2	D9Q4Q2_CORP1	Putative uncharacterized protein OS Cor	Regular	1654118000	0	89780748	153	11	6	100.00	2921300	1420387	2098349	933108	0.8378	Green		0	16	Pass2	InSource	None	11605430	GLGSSISGDTGVE	GLGSSISGDTGVEEGK	40	13	3.01	3	1	1	0	0	5221854	0.0000		1866	0.0	b13	171760	1057	12545162534914	470817219754397	0.0016	Green	42474	11605473	11605420	169083
D9Q4Q2	D9Q4Q2_CORP1	Putative uncharacterized protein OS Cor	Regular	1654118000	0	89780748	153	11	6	100.00	2921300	1420387	2098349	933108	0.8378	Green		0	17	Pass2	InSource	None	12895856	GLGSSISGDTGVEE	GLGSSISGDTGVEEGK	40	14	2.94	3	1	1	0	0	2287254	0.0000		959	0.0	b14y4	171760	1166	13393435826569	523168124725249	0.0012	Green	10033	12895957	12895898	184328
D9Q4Q2	D9Q4Q2_CORP1	Putative uncharacterized protein OS Cor	Regular	1654118000	0	89780748	153	11	6	100.00	2921300	1420387	2098349	933108	0.8378	Green		0	18	Pass2	InSource	None	7473613	SVFHFF	SVFHFFHQWLTTGSSAPATAPAEK	59	6	7.85	2	0	0	0	0	566137	0.0000		0	0.0		281248	701	954051121015843	371071803142753	0.0011	Green	15921	7473648	7473612	270813
D9Q4Q2	D9Q4Q2_CORP1	Putative uncharacterized protein OS Cor	Regular	1654118000	0	89780748	153	11	6	100.00	2921300	1420387	2098349	933108	0.8378	Green		0	19	Pass2	InSource	None	11425324	GLGSSISGDTGVE	GLGSSISGDTGVEEGK	40	13	3.01	3	2	2	0	0	10876700	0.0000		1619	0.0	b4b4b6b6b7b13	171760	1057	12545162534914	463510567443374	0.0009	Green	42303	11425392	11425339	165998
D9Q4Q2	D9Q4Q2_CORP1	Putative uncharacterized protein OS Cor	Regular	1654118000	0	89780748	153	11	6	100.00	2921300	1420387	2098349	933108	0.8378	Green		0	20	Pass2	InSource	None	16547919	GSSISGDTGVEEGKGFK	GLGSSISGDTGVEEGKGFK	42	17	4.44	7	0	0	0	0	1325772	0.0000		0	0.0		187605	1495	158071568477359	671327582055657	0.0008	Green	28845	16548043	16547973	195576
D9Q4Q2	D9Q4Q2_CORP1	Putative uncharacterized protein OS Cor	Regular	1654118000	0	89780748	153	11	6	100.00	2921300	1420387	2098349	933108	0.8378	Green		0	21	Pass2	InSource	None	10115106	SSAPATAPAEK	SVFHFFHQWLTTGSSAPATAPAEK	72	11	7.00	2	0	0	0	0	909108	0.0000	Missing	0	0.0		281248	931	115272599814041	502224345777849	0.0006	Green	61078	10115185	10115138	298288
D9Q4Q2	D9Q4Q2_CORP1	Putative uncharacterized protein OS Cor	Regular	1654118000	0	89780748	153	11	6	100.00	2921300	1420387	2098349	933108	0.8378	Green		0	22	Pass2	InSource	None	5063337	IVFK	FFEIVFK	25	4	10.10	1	2	2	0	0	2303584	0.0000		517	0.0	y2y4	248154	499	760606439495207	251399364226322	0.0005	Green	82058	5063374	5063348	292809
D9Q4Q2	D9Q4Q2_CORP1	Putative uncharacterized protein OS Cor	Regular	1654118000	0	89780748	153	11	6	100.00	2921300	1420387	2098349	933108	0.8378	Green		0	23	Pass2	InSource	None	7193570	TGVEEGK	GLGSSISGDTGVEEGK	49	7	4.26	3	0	0	0	0	457514	0.0000		0	0.0		171760	647	904404028107225	357167410303341	0.0003	Green	8257	7193646	7193610	168721
D9Q4Q2	D9Q4Q2_CORP1	Putative uncharacterized protein OS Cor	Regular	1654118000	0	89780748	153	11	6	100.00	2921300	1420387	2098349	933108	0.8378	Green		0	24	Pass2	InSource	None	6023144	GLGSSIS	GLGSSISGDTGVEEGK	40	7	6.13	3	1	1	0	0	4345270	0.0000		768	0.0	b7y2y3y5	171760	563	824325176210551	29905467977852	0.0003	Green	20176	6023195	6023165	184132
D9Q4Q2	D9Q4Q2_CORP1	Putative uncharacterized protein OS Cor	Regular	1654118000	0	89780748	153	11	6	100.00	2921300	1420387	2098349	933108	0.8378	Green		0	25	Pass2	NeutralLoss_H2O	None	25992728	SVFHFFHQWLTTGSSAPATAPAEK	SVFHFFHQWLTTGSSAPATAPAEK	59	24	7.97	2	0	0	0	0	1447371	0.0000	Missing	240	0.0	b8y15y20*	281248	2385	215816787236467	951233851186522	0.0007	Green	98959	25992928	25992821	318629
D9Q4Q8	D9Q4Q8_CORP1	Cytochrome c nitrate reductase small s	Regular	12115010	0	182344544	6	2	8	10.56	20183	56397	7797	37049	0.0676	Green		1	1	Pass1	PepFrag1	None	15948013	FTTGWFPDNIQIR	FTTGWFPDNIQIR	103	13	7.00	4847	6	6	2	2	146981000	72506	Identified	7656	4.2	b3b5b6y7y8y11y13	296015	1454	155168146288118	646990167028196	0.9314	Green	90219	15948128	15948059	295678
D9Q4Q8	D9Q4Q8_CORP1	Cytochrome c nitrate reductase small s	Regular	12115010	0	182344544	6	2	8	10.56	20183	56397	7797	37049	0.0676	Green		0	2	Pass2	PepFrag2	None	20239984	FTTGWFPDNIQIRDASR	FTTGWFPDNIQIRDASR	103	17	6.95	4848	0	0	0	0	2339114	54524	Identified	141	1.8	y11*	279584	1833	181078940254982	821109898344757	0.0686	Yellow	31348	20239814	20239734	214130
D9Q4R2	D9Q4R2_CORP1	Putative uncharacterized protein OS Cor	Regular	452397800	0	420665087	309	26	33	66.40	1729907	641806	802450	453550	19079	Green		1	1	Pass1	PepFrag1	None	17749222	AADLAYVEISDPNVLGK	AADLAYVEISDPNVLGK	122	17	3.70	421	24	24	18	10	1792223000	99089	Identified	120276	11.9	b3b4b5b5b6b6b7b7b8b8b9b10b10b11b14b15b17y2y3y4y6y7y8y9y10y10y11y12y13y17	278638	1657	16929389866965	703500510344871	0.1422	Green	46535	17749302	17749224	262021
D9Q4R2	D9Q4R2_CORP1	Putative uncharacterized protein OS Cor	Regular	452397800	0	420665087	309	26	33	66.40	1729907	641806	802450	453550	19079	Green		0	2	Pass1	PepFrag1	None	19579138	DGAEVYDEYQQTIGTLR	DGAEVYDEYQQTIGTLR	82	17	3.59	425	28	28	23	11	1969086000	99498		102724	11.1	b2b3b4b4b5b5b6b7b8b8b9b9b10b11b13b13b14b17y1y2y3y4y5y6y7y7y8y8*y8y9y10y11y11*y12y12y13y14y17	233600	1760	176238753604585	776030281206415	0.1182	Green	59537	19579256	19579173	262462
D9Q4R2	D9Q4R2_CORP1	Putative uncharacterized protein OS Cor	Regular	452397800	0	420665087	309	26	33	66.40	1729907	641806	802450	453550	19079	Green		0	3	Pass1	PepFrag1	None	11626215	GYIGQLLGADR	GYIGQLLGADR	200	11	6.73	428	18	18	15	6	1368114000	97916		70472	9.3	b2b3b4b5b6b7b7*b11b11*y1y2y3y4y5y6y7y8y8*y9y9*y10y11	206356	1077	127029162964175	460811655708786	0.1105	Green	59621	11626260	11626204	251203
D9Q4R2	D9Q4R2_CORP1	Putative uncharacterized protein OS Cor	Regular	452397800	0	420665087	309	26	33	66.40	1729907	641806	802450	453550	19079	Green		0	4	Pass1	PepFrag1	None	22241145	NPLNLREPLPYHDLDFDR	NPLNLREPLPYHDLDFDR	234	18	4.44	426	21	21	14	4	784972700	95504	Identified	58774	10.1	b2*b3b4b6b7*b9b11b18b18*y2y3y4y5y6y6y7y8y9y10y13y14y15y16y17y18y18*	270262	2030	193831188844127	859924222550911	0.0856	Green	59568	22241282	22241127	265980
D9Q4R2	D9Q4R2_CORP1	Putative uncharacterized protein OS Cor	Regular	452397800	0	420665087	309	26	33	66.40	1729907	641806	802450	453550	19079	Green		0	5	Pass1	PepFrag1	Carbamidomethyl+C(3)	34636799	IACSPITNISGPVVLTGDIGSDHGDSGGPAWVEGK	IACSPITNISGPVVLTGDIGSDHGDSGGPAWVEGK	165	35	3.96	427	25	25	13	4	283387400	91079	Identified	94608	12.3	b3b4b6b8b10b11b14b16b35y1y4y5y9y15y16y17y18y19y20y20y21y22y23y24y24y25y26y29y35	298606	3133	258860963975681	124251726227205	0.0758	Green	59584	34636899	34636808	284051
D9Q4R2	D9Q4R2_CORP1	Putative uncharacterized protein OS Cor	Regular	452397800	0	420665087	309	26	33	66.40	1729907	641806	802450	453550	19079	Green		0	6	Pass1	PepFrag1	None	11725483	HVYPDEWAR	HVYPDEWAR	99	9	5.22	422	12	12	10	3	323098200	91649	Identified	70384	7.3	b1b2b3y1y2y3y4y4y5y6y7y7y8y9	153001	1032	12346563632802	464746213323309	0.0712	Green	46576	11725554	11725498	176729
D9Q4R2	D9Q4R2_CORP1	Putative uncharacterized protein OS Cor	Regular	452397800	0	420665087	309	26	33	66.40	1729907	641806	802450	453550	19079	Green		0	7	Pass1	PepFrag1	None	15167067	EPLPYHDLDFDR	EPLPYHDLDFDR	240	12	3.96	417	13	13	11	0	878117000	95991	Identified	61812	8.1	b2b7b9b10b12y1y2y3y4y5y6y7y8y9y9y10y11y12	225132	1352	147823709147629	54408441720774	0.0707	Green	18018	15167175	15167081	228596
D9Q4R2	D9Q4R2_CORP1	Putative uncharacterized protein OS Cor	Regular	452397800	0	420665087	309	26	33	66.40	1729907	641806	802450	453550	19079	Green		0	8	Pass1	PepFrag1	None	12476049	AMAGDLDTQLGR	AMAGDLDTQLGR	284	12	3.88	423	17	17	13	6	1367988000	97916		43158	7.6	b2b3b5b5b6b7b10y2y3y4y4*y5y6y7y8y8*y9y9y10y10y11y12	205308	1139	131858698141081	49449529586191	0.0583	Green	46594	12476115	12476056	188443
D9Q4R2	D9Q4R2_CORP1	Putative uncharacterized protein OS Cor	Regular	452397800	0	420665087	309	26	33	66.40	1729907	641806	802450	453550	19079	Green		0	9	Pass1	PepFrag1	Carbamidomethyl+C(18)	25621566	NYFSQNSVAEPEVGDVLCAYGSR	NYFSQNSVAEPEVGDVLCAYGSR	139	23	3.83	424	21	21	10	6	1049801000	96766	Identified	36686	8.6	b3b7b7b8b9b9*b9b10b10b12b16b17b23y3y5y6y7y9y9y10y11y13y14y15y21y23	258455	2244	207224707795713	919116057353561	0.0429	Green	46628	25621704	25621594	276709
D9Q4R2	D9Q4R2_CORP1	Putative uncharacterized protein OS Cor	Regular	452397800	0	420665087	309	26	33	66.40	1729907	641806	802450	453550	19079	Green		0	10	Pass1	PepFrag1	None	17398559	HPEVTTTENSDQILR	HPEVTTTENSDQILR	254	15	4.42	418	16	16	9	2	301272300	91345	Identified	23675	6.4	b2b3b4b5b6b6b7b8b10b15y1y2y3y4y4*y5y6y7y7*y8*y9*y14y15y15*	164151	1580	164007745545786	689601785705881	0.0292	Green	22738	17398688	17398612	165006
D9Q4R2	D9Q4R2_CORP1	Putative uncharacterized protein OS Cor	Regular	452397800	0	420665087	309	26	33	66.40	1729907	641806	802450	453550	19079	Green		0	11	Pass1	PepFrag1	None	6144236	LLIQK	LLIQK	49	5	10.10	430	4	4	1	1	83106510	85752		10826	2.0	b2y2y2*y3y5	138963	621	88000951441499	315570892518136	0.0128	Green	24233	6144278	6144247	140115
D9Q4R2	D9Q4R2_CORP1	Putative uncharacterized protein OS Cor	Regular	452397800	0	420665087	309	26	33	66.40	1729907	641806	802450	453550	19079	Green		0	12	Pass1	PepFrag1	Carbamidomethyl+C(8)	20960077	TANLLGVCTVGYVDTENNR	TANLLGVCTVGYVDTENNR	54	19	4.07	429	6	6	1	0	64408350	84645		9318	4.9	b11b19*y6y7y9y12y17y19	233838	1868	183376726366764	830764605929369	0.0113	Green	59978	20960152	20960065	248548
D9Q4R2	D9Q4R2_CORP1	Putative uncharacterized protein OS Cor	Regular	452397800	0	420665087	309	26	33	66.40	1729907	641806	802450	453550	19079	Green		0	13	Pass1	PepFrag1	None	11925593	ADSQGSSGGWLK	ADSQGSSGGWLK	359	12	6.78	419	8	8	4	1	130781800	87721		3404	4.1	b2y1y6y7y8y9y10y12	152779	1057	12545162534914	472677670151014	0.0107	Green	23265	11925667	11925610	171694
D9Q4R2	D9Q4R2_CORP1	Putative uncharacterized protein OS Cor	Regular	452397800	0	420665087	309	26	33	66.40	1729907	641806	802450	453550	19079	Green		0	14	Pass1	PepFrag1	None	7884261	IGTNDLR	IGTNDLR	227	7	7.00	431	4	4	2	0	227970400	90134		6019	3.1	y2y5y6y6y7	124140	724	974807087926016	312497174010298	0.0090	Green	2223	7884303	7884263	127187
D9Q4R2	D9Q4R2_CORP1	Putative uncharacterized protein OS Cor	Regular	452397800	0	420665087	309	26	33	66.40	1729907	641806	802450	453550	19079	Green		0	15	Pass1	PepFrag1	Carbamidomethyl+C(7)	10734833	VWTDAHCGK	VWTDAHCGK	73	9	7.16	416	4	4	0	1	18968030	79335		2126	3.3	b2y5y7y9	112345	906	113199653973662	425481232938404	0.0081	Green	15275	10734916	10734864	104716
D9Q4R2	D9Q4R2_CORP1	Putative uncharacterized protein OS Cor	Regular	452397800	0	420665087	309	26	33	66.40	1729907	641806	802450	453550	19079	Green		0	16	Pass1	PepFrag1	None	17998155	ANQLENEVNGESNPER	ANQLENEVNGESNPER	307	16	3.79	414	9	9	4	0	106156000	86815	Identified	7028	4.0	b3y1y3y4y5y10y11y12y16y16*	143620	1589	164629969982005	713367111639806	0.0076	Green	4577	17998248	17998170	157777
D9Q4R2	D9Q4R2_CORP1	Putative uncharacterized protein OS Cor	Regular	452397800	0	420665087	309	26	33	66.40	1729907	641806	802450	453550	19079	Green		0	17	Pass1	PepFrag1	Carbamidomethyl+C(7)	30123793	VWTDAHCGKDGAEVYDEYQQTIGTLR	VWTDAHCGKDGAEVYDEYQQTIGTLR	73	26	4.20	420	3	3	0	0	14104160	78049		2238	4.4	b17b22*y6y8*y26	228305	2666	232451880680401	116469626230136	0.0061	Green	33323	30123962	30123808	256591
D9Q4R2	D9Q4R2_CORP1	Putative uncharacterized protein OS Cor	Regular	452397800	0	420665087	309	26	33	66.40	1729907	641806	802450	453550	19079	Green		0	18	Pass1	PepFrag1	None	19559166	ANQLENEVNGESNPERR	ANQLENEVNGESNPERR	307	17	4.26	413	3	3	1	0	24063180	80369	Missing	2394	3.4	b6y13y14y17	119036	1737	174699976471414	70164108624816	0.0045	Green	4029	19559298	19559192	151070
D9Q4R2	D9Q4R2_CORP1	Putative uncharacterized protein OS Cor	Regular	452397800	0	420665087	309	26	33	66.40	1729907	641806	802450	453550	19079	Green		0	19	Pass1	PepFrag1	None	9955156	GEVSTTVFR	GEVSTTVFR	217	9	7.00	415	4	4	2	1	68891690	84937		474	2.2	b2y5y6y7	155225	909	113449405129335	394578294357191	0.0026	Green	14794	9955234	9955185	173798
D9Q4R2	D9Q4R2_CORP1	Putative uncharacterized protein OS Cor	Regular	452397800	0	420665087	309	26	33	66.40	1729907	641806	802450	453550	19079	Green		0	20	Pass2	PepFrag2	None	19969934	HPEVTTTENSDQILREK	HPEVTTTENSDQILREK	254	17	4.63	438	1	1	0	0	850131	65850	Missing	1065	2.0	b6y3y17	139718	1824	180485724389224	791519721174704	0.0010	Green	20150	19969760	19969676	234073
D9Q4R2	D9Q4R2_CORP1	Putative uncharacterized protein OS Cor	Regular	452397800	0	420665087	309	26	33	66.40	1729907	641806	802450	453550	19079	Green		0	21	Pass2	MissedCleavage	None	13256696	SDKGEVSTTVFR	SDKGEVSTTVFR	214	12	7.03	434	11	11	7	2	108327400	86903		34174	6.6	b3b3b5b9y3y4y5y6y7y8y9y9y10y12	143566	1208	137131614891343	525436687287511	0.0397	Green	22724	13256776	13256713	161235
D9Q4R2	D9Q4R2_CORP1	Putative uncharacterized protein OS Cor	Regular	452397800	0	420665087	309	26	33	66.40	1729907	641806	802450	453550	19079	Green		0	22	Pass2	MissedCleavage	None	9165211	KIGTNDLR	KIGTNDLR	226	8	10.12	435	5	5	2	1	125538000	87543		4363	3.4	b5*b6y2y6y7y8	106507	859	109250074906901	363268342469701	0.0097	Green	1269	9165285	9165240	115057
D9Q4R2	D9Q4R2_CORP1	Putative uncharacterized protein OS Cor	Regular	452397800	0	420665087	309	26	33	66.40	1729907	641806	802450	453550	19079	Green		0	23	Pass2	MissedCleavage	None	20090410	LRHPEVTTTENSDQILR	LRHPEVTTTENSDQILR	252	17	5.35	437	9	9	3	1	62837880	84537	Identified	4967	3.8	b3b7b9b10b17y4y5y6y7y8*y10y17	178979	1852	18232810676542	720698295971401	0.0060	Green	34508	20090496	20090390	181792
D9Q4R2	D9Q4R2_CORP1	Putative uncharacterized protein OS Cor	Regular	452397800	0	420665087	309	26	33	66.40	1729907	641806	802450	453550	19079	Green		0	24	Pass2	MissedCleavage	None	17858919	EPLPYHDLDFDRLR	EPLPYHDLDFDRLR	240	14	4.44	436	4	4	0	0	68054450	84884	Identified	3661	3.4	b9b14y8y11y14	242608	1624	167038654902363	640648545588391	0.0055	Green	29956	17859072	17858970	248994
D9Q4R2	D9Q4R2_CORP1	Putative uncharacterized protein OS Cor	Regular	452397800	0	420665087	309	26	33	66.40	1729907	641806	802450	453550	19079	Green		0	25	Pass2	MissedCleavage	None	16038703	GYIGQLLGADRVWR	GYIGQLLGADRVWR	200	14	9.84	433	3	3	1	0	12109580	77387		1095	2.4	b6b7y14	259865	1493	157930559037942	575352417319018	0.0021	Green	29121	16038770	16038674	254925
D9Q4R2	D9Q4R2_CORP1	Putative uncharacterized protein OS Cor	Regular	452397800	0	420665087	309	26	33	66.40	1729907	641806	802450	453550	19079	Green		0	26	Pass2	MissedCleavage	Carbamidomethyl+C(18)	29473639	NYFSQNSVAEPEVGDVLCAYGSRTQR	NYFSQNSVAEPEVGDVLCAYGSRTQR	139	26	4.44	432	0	0	0	0	1459751	68198	Missing	96	2.6	y9*	222996	2599	228540840649769	113955895715563	0.0014	Green	8789	29473979	29473823	210836
D9Q4R2	D9Q4R2_CORP1	Putative uncharacterized protein OS Cor	Regular	452397800	0	420665087	309	26	33	66.40	1729907	641806	802450	453550	19079	Green		0	27	Pass2	InSource	None	12906113	LPYHDLDFDR	EPLPYHDLDFDR	242	10	4.16	417	5	5	0	0	10874860	0.0000	Missing	3975	0.0	y1y3y6y8y10	225132	1153	132936989368312	511541153708245	0.0083	Green	34490	12906207	12906146	228064
D9Q4R2	D9Q4R2_CORP1	Putative uncharacterized protein OS Cor	Regular	452397800	0	420665087	309	26	33	66.40	1729907	641806	802450	453550	19079	Green		0	28	Pass2	InSource	None	13876641	PLPYHDLDFDR	EPLPYHDLDFDR	241	11	4.16	417	1	1	0	0	3739343	0.0000	Identified	855	0.0	y11	225132	1243	139767775551546	497793288741901	0.0068	Green	17270	13876764	13876675	228668
D9Q4R2	D9Q4R2_CORP1	Putative uncharacterized protein OS Cor	Regular	452397800	0	420665087	309	26	33	66.40	1729907	641806	802450	453550	19079	Green		0	29	Pass2	InSource	None	9425367	IGQLLGADR	GYIGQLLGADR	202	9	7.00	428	2	2	1	0	9257346	0.0000		159	0.0	y4y5	206356	888	111695311775979	373579793978548	0.0059	Green	60244	9425414	9425367	251557
D9Q4R2	D9Q4R2_CORP1	Putative uncharacterized protein OS Cor	Regular	452397800	0	420665087	309	26	33	66.40	1729907	641806	802450	453550	19079	Green		0	30	Pass2	InSource	None	6443726	LLGADR	GYIGQLLGADR	205	6	7.00	428	1	1	0	0	1815562	0.0000		4617	0.0	y6	206356	602	861966978132773	330952856864852	0.0042	Green	35804	6443757	6443725	259991
D9Q4R2	D9Q4R2_CORP1	Putative uncharacterized protein OS Cor	Regular	452397800	0	420665087	309	26	33	66.40	1729907	641806	802450	453550	19079	Green		0	31	Pass2	InSource	None	5312885	LGADR	GYIGQLLGADR	206	5	7.00	428	2	2	0	0	1236665	0.0000		2202	0.0	y1y5	206356	478	739114232613842	272872339506166	0.0029	Green	35552	5312925	5312898	259994
D9Q4R2	D9Q4R2_CORP1	Putative uncharacterized protein OS Cor	Regular	452397800	0	420665087	309	26	33	66.40	1729907	641806	802450	453550	19079	Green		0	32	Pass2	InSource	None	6233511	TTVFR	SDKGEVSTTVFR	221	5	11.05	434	1	1	0	0	2811661	0.0000		2593	0.0	y5	143566	574	835027725791024	320156131670774	0.0024	Green	4851	6233540	6233509	160909
D9Q4R2	D9Q4R2_CORP1	Putative uncharacterized protein OS Cor	Regular	452397800	0	420665087	309	26	33	66.40	1729907	641806	802450	453550	19079	Green		0	33	Pass2	InSource	None	4182045	GADR	GYIGQLLGADR	207	4	7.00	428	1	1	0	0	1226334	0.0000		783	0.0	y4	206356	354	605008963354182	21479182214748	0.0021	Green	35433	4182057	4182036	259982
D9Q4R2	D9Q4R2_CORP1	Putative uncharacterized protein OS Cor	Regular	452397800	0	420665087	309	26	33	66.40	1729907	641806	802450	453550	19079	Green		0	34	Pass2	InSource	None	7103832	STTVFR	SDKGEVSTTVFR	220	6	11.05	434	2	2	0	0	3045190	0.0000		1918	0.0	b6y6	143566	647	904404028107225	364856198454859	0.0019	Green	4859	7103875	7103840	160972
D9Q4R2	D9Q4R2_CORP1	Putative uncharacterized protein OS Cor	Regular	452397800	0	420665087	309	26	33	66.40	1729907	641806	802450	453550	19079	Green		0	35	Pass2	InSource	None	4212558	VFR	SDKGEVSTTVFR	223	3	11.05	434	1	1	0	0	1883741	0.0000		849	0.0	y3	143566	388	643152730724756	216358988049655	0.0016	Green	4855	4212593	4212572	160937
D9Q4R2	D9Q4R2_CORP1	Putative uncharacterized protein OS Cor	Regular	452397800	0	420665087	309	26	33	66.40	1729907	641806	802450	453550	19079	Green		0	36	Pass2	InSource	None	8334040	AADLAYVE	AADLAYVEISDPNVLGK	122	8	3.01	421	1	1	0	0	2754319	0.0000		519	0.0	b8	278638	771	101655111151538	428040269676934	0.0015	Green	25035	8334088	8334047	262129
D9Q4R2	D9Q4R2_CORP1	Putative uncharacterized protein OS Cor	Regular	452397800	0	420665087	309	26	33	66.40	1729907	641806	802450	453550	19079	Green		0	37	Pass2	InSource	None	5172253	SDKGE	SDKGEVSTTVFR	214	5	4.07	434	2	2	1	0	3647640	0.0000		452	0.0	b4b5	143566	456	716258071901743	265649376780534	0.0015	Green	4843	5172287	5172262	160861
D9Q4R2	D9Q4R2_CORP1	Putative uncharacterized protein OS Cor	Regular	452397800	0	420665087	309	26	33	66.40	1729907	641806	802450	453550	19079	Green		0	38	Pass2	InSource	None	9425255	ISDPNVLGK	AADLAYVEISDPNVLGK	130	9	6.78	421	1	1	0	0	3740878	0.0000	Missing	1027	0.0	y9	278638	886	111527538080077	48408560065851	0.0014	Green	25508	9425296	9425250	262084
D9Q4R2	D9Q4R2_CORP1	Putative uncharacterized protein OS Cor	Regular	452397800	0	420665087	309	26	33	66.40	1729907	641806	802450	453550	19079	Green		0	39	Pass2	InSource	None	6273824	PNVLGK	AADLAYVEISDPNVLGK	133	6	10.10	421	3	3	1	0	8158262	0.0000	Identified	1019	0.0	b2b3y6	278638	598	858144500315464	322226627189123	0.0012	Green	24272	6273869	6273838	262054
D9Q4R2	D9Q4R2_CORP1	Putative uncharacterized protein OS Cor	Regular	452397800	0	420665087	309	26	33	66.40	1729907	641806	802450	453550	19079	Green		0	40	Pass2	InSource	None	9384942	EVSTTVFR	SDKGEVSTTVFR	218	8	7.00	434	0	0	0	0	473038	0.0000		0	0.0		143566	861	109419586314633	371977512197273	0.0011	Green	25486	9384979	9384932	176150
D9Q4R2	D9Q4R2_CORP1	Putative uncharacterized protein OS Cor	Regular	452397800	0	420665087	309	26	33	66.40	1729907	641806	802450	453550	19079	Green		0	41	Pass2	InSource	None	8473904	VDTENNR	TANLLGVCTVGYVDTENNR	66	7	4.07	429	1	1	0	0	1850989	0.0000		609	0.0	y7	233838	738	987333505985743	435223789095227	0.0010	Green	9868	8473975	8473933	229990
D9Q4R2	D9Q4R2_CORP1	Putative uncharacterized protein OS Cor	Regular	452397800	0	420665087	309	26	33	66.40	1729907	641806	802450	453550	19079	Green		0	42	Pass2	InSource	None	8154522	LRHPEVT	LRHPEVTTTENSDQILR	252	7	7.88	437	0	0	0	0	296232	0.0000	Missing	1091	0.0	b7	178979	787	103056674068113	418820183472964	0.0009	Green	13923	8154604	8154563	201217
D9Q4R2	D9Q4R2_CORP1	Putative uncharacterized protein OS Cor	Regular	452397800	0	420665087	309	26	33	66.40	1729907	641806	802450	453550	19079	Green		0	43	Pass2	InSource	None	20130189	LNLREPLPYHDLDFDR	NPLNLREPLPYHDLDFDR	236	16	4.44	426	1	1	0	0	897118	0.0000	Missing	44	0.0	b2	270262	1844	181802665080329	722125246218858	0.0009	Green	42443	20130360	20130253	266034
D9Q4R2	D9Q4R2_CORP1	Putative uncharacterized protein OS Cor	Regular	452397800	0	420665087	309	26	33	66.40	1729907	641806	802450	453550	19079	Green		0	44	Pass2	InSource	None	7314046	SDQILR	HPEVTTTENSDQILR	263	6	7.00	418	0	0	0	0	264123	0.0000		0	0.0		164151	674	929393359693717	375652923135332	0.0009	Green	4198	7314118	7314082	153220
D9Q4R2	D9Q4R2_CORP1	Putative uncharacterized protein OS Cor	Regular	452397800	0	420665087	309	26	33	66.40	1729907	641806	802450	453550	19079	Green		0	45	Pass2	InSource	None	5293457	QILR	HPEVTTTENSDQILR	265	4	11.05	418	1	1	0	0	2107747	0.0000		740	0.0	y4	164151	510	771743685868323	27187446702463	0.0008	Green	23996	5293500	5293474	155008
D9Q4R2	D9Q4R2_CORP1	Putative uncharacterized protein OS Cor	Regular	452397800	0	420665087	309	26	33	66.40	1729907	641806	802450	453550	19079	Green		0	46	Pass2	InSource	None	4322354	WAR	HVYPDEWAR	105	3	11.05	422	1	1	0	0	1415740	0.0000		169	0.0	y3	153001	378	632053975669067	221998162728688	0.0008	Green	12916	4322384	4322362	176743
D9Q4R2	D9Q4R2_CORP1	Putative uncharacterized protein OS Cor	Regular	452397800	0	420665087	309	26	33	66.40	1729907	641806	802450	453550	19079	Green		0	47	Pass2	InSource	None	6443726	DQILR	LRHPEVTTTENSDQILR	264	5	7.00	437	1	1	0	0	2967609	0.0000		805	0.0	y5	178979	601	861012154440312	330952856351247	0.0007	Green	13362	6443759	6443726	192491
[truncated: 5,775 more rows]
[truncated: 16 more columns]
