# Supplementary material for: A shift in the virulence potential of Corynebacterium pseudotuberculosis biovar ovis after passage in a murine host demonstrated through comparative proteomics
Source: BMC Microbiol. 2017 Mar 22;17:55. doi: 10.1186/s12866-017-0925-6 (PMC5361795; doi:10.1186/s12866-017-0925-6)
Supplement: Supplementary file 4 — Proteins identified in the recovered condition detected in pathogenicity island. (XLSX 10 kb) [file 12866_2017_925_MOESM4_ESM.xlsx]

## Sheet: Plan1
Table S.3: Proteins identified in the recovered condition detected in pathogenicity island
Accession	Protein name	Island number	Biological process
D9Q5J0_CORP1	Phospholipase D(#)	>Cp1002PiCp01	Pathogenesis
D9Q4Y6_CORP1	Deoxycytidine triphosphate deaminase(P)	>Cp1002PiCp07	Metabolism of nucleotides and nucleic acids
D9Q4V9_CORP1	Oligopeptide ABC transporter(#)	>Cp1002PiCp07	Transport
D9Q4X0_CORP1	Urease accessory protein UreD(#)	>Cp1002PiCp07	Metabolism
D9Q4X1_CORP1	Urease accessory protein UreG(#)	>Cp1002PiCp07	Metabolism
D9Q5X4_CORP1	Serine aspartate repeat containing protein($)	>Cp1002PiCp08	Others
D9Q718_CORP1	Methylmalonyl CoA carboxyltransferase(P)	>Cp1002PiCp09	Lipid metabolism
D9Q721_CORP1	Hypothetical protein(P)	>Cp1002PiCp09	Protease
D9Q5C3_CORP1	Hypothetical protein(P)	>Cp1002PiCp11	Unknown function
D9Q5T5_CORP1	Glyoxalase Bleomycin resistance protein(P)	>Cp1002PiCp12	Stress
D9Q4A3_CORP1	DsbG protein(P)	>Cp1002PiCp14	Translation
D9Q4T5_CORP1	ABC transporter domain containing ATP(P)	>Cp1002PiCp15	Transport
D9Q4T9_CORP1	Hypothetical protein($)	>Cp1002PiCp15	Unknown function
D9Q4T4_CORP1	ATP dependent chaperone protein ClpB($)	>Cp1002PiCp15	Protease
D9Q4T0_CORP1	Hyphotetical protein(#)	>Cp1002PiCp15	Unknown function
D9Q578_CORP1	Replicative DNA helicase(#)	>Cp1002PiCp16	DNA process
(P) Up-regulation
($)Down-regulation
(#) Exclusive
